# Supplementary material for: Gut microbiota resilience in horse athletes following holidays out to pasture
Source: Sci Rep. 2021 Mar 3;11:5007. doi: 10.1038/s41598-021-84497-y (PMC7930273; doi:10.1038/s41598-021-84497-y)
Supplement: Supplementary file 1 — Supplementary Information 1. [file 41598_2021_84497_MOESM1_ESM.xlsx]

## Sheet: Table_S1
Table S1. Metadata of horses recruited in the experiment: Gut microbiota resilience in horse athletes following a period out to pasture by Mach, Lansade, Bars-Cortina, Dhorne-Pollet, Foury, Moisan and Ruet (2020).
ID	Time point	Group	Horse name	Gender	Age (July17)	Breed	Discipline	Specialty	Bedding material	Body condition	Nº competing events	Competition level	h training/week	Non-working hours outside box / week	h outside the box /week	fecal pH	fecal DNA concentration (ng)
BE-128	1	Pasture	Horse 1	Geldings	11	Belgian sport horse	Dressage	Formation	Straw	2	0	1	6	0.666667	6.66667	6.47	8.88
BE-390	2	Pasture	Horse 1	Geldings	11	Belgian sport horse	Dressage	Formation	Straw	2	0	1	6	0.666667	6.66667	6.69	30.9
RES219	4	Pasture	Horse 1	Geldings	11	Belgian sport horse	Dressage	Formation	Straw	2	0	1	6	0.666667	6.66667	6.79	36.8
RES314	5	Pasture	Horse 1	Geldings	11	Belgian sport horse	Dressage	Formation	Straw	2	0	1	6	0.666667	6.66667	7.34	39
RES32	3	Pasture	Horse 1	Geldings	11	Belgian sport horse	Dressage	Formation	Straw	2	0	1	6	0.666667	6.66667	6.62	36.5
BE-113	1	Control	Horse 2	Geldings	7	French Saddle	Jumping	Competition	Straw	1	21	3	4.5	1.5	6	6.67	94
BE-413	2	Control	Horse 2	Geldings	7	French Saddle	Jumping	Competition	Straw	1	21	3	4.5	1.5	6	6.4	64.4
RES16	3	Control	Horse 2	Geldings	7	French Saddle	Jumping	Competition	Straw	1	21	3	6	1.5	7.5	7.49	47.6
RES225	4	Control	Horse 2	Geldings	7	French Saddle	Jumping	Competition	Straw	1	21	3	6	1.5	7.5	6.54	75.2
RES337	5	Control	Horse 2	Geldings	7	French Saddle	Jumping	Competition	Straw	1	21	3	6	1.5	7.5	6.63	10.4
BE-5	1	Control	Horse 3	Geldings	7	French Saddle	Jumping	Competition	Straw	1	16	1	5.5	1.25	6.75	6.11	38.3
BE-518	2	Control	Horse 3	Geldings	7	French Saddle	Jumping	Competition	Straw	1	16	1	5.5	1.25	6.75	6.44	8.68
RES206	4	Control	Horse 3	Geldings	7	French Saddle	Jumping	Competition	Straw	1	16	1	6.5	1.25	7.75	6.86	20.9
RES247	5	Control	Horse 3	Geldings	7	French Saddle	Jumping	Competition	Straw	1	16	1	6.5	1.25	7.75	6.91	111
RES3	3	Control	Horse 3	Geldings	7	French Saddle	Jumping	Competition	Straw	1	16	1	6.5	1.25	7.75	5.69	25.1
BE-15	1	Control	Horse 4	Geldings	7	French Saddle	Jumping	Competition	Shavings	1	19	1	6	0	6	5.91	66
BE-499	2	Control	Horse 4	Geldings	7	French Saddle	Jumping	Competition	Shavings	1	19	1	6	0	6	6.79	36.4
RES20	3	Control	Horse 4	Geldings	7	French Saddle	Jumping	Competition	Shavings	1	19	1	6	0	6	6.76	52.4
RES222	4	Control	Horse 4	Geldings	7	French Saddle	Jumping	Competition	Shavings	1	19	1	6	0	6	6.42	27.5
RES310	5	Control	Horse 4	Geldings	7	French Saddle	Jumping	Competition	Shavings	1	19	1	6	0	6	6.26	28.7
BE-167	1	Control	Horse 5	Geldings	6	French Saddle	Eventing	Competition	Straw	1	12	2	7	5.16667	12.1667	6.5	24.9
BE-308	2	Control	Horse 5	Geldings	6	French Saddle	Eventing	Competition	Straw	1	12	2	7	5.16667	12.1667	6.69	34.6
RES221	4	Control	Horse 5	Geldings	6	French Saddle	Eventing	Competition	Straw	1	12	2	12.2	5.16667	17.3667	6.92	42.4
RES309	5	Control	Horse 5	Geldings	6	French Saddle	Eventing	Competition	Straw	1	12	2	12.2	5.16667	17.3667	6.87	48.8
RES44	3	Control	Horse 5	Geldings	6	French Saddle	Eventing	Competition	Straw	1	12	2	12.2	5.16667	17.3667	6.42	29.4
BE-170	1	Pasture	Horse 6	Geldings	6	Anglo Arabian	Eventing	Competition	Straw	2	0	1	6	2.83333	8.83333	6.79	69.2
BE-509	2	Pasture	Horse 6	Geldings	6	Anglo Arabian	Eventing	Competition	Straw	2	0	1	6	2.83333	8.83333	6.24	35.1
RES14	3	Pasture	Horse 6	Geldings	6	Anglo Arabian	Eventing	Competition	Straw	2	0	1	6	2.83333	8.83333	6.07	69.6
RES248	4	Pasture	Horse 6	Geldings	6	Anglo Arabian	Eventing	Competition	Straw	2	0	1	6	2.83333	8.83333	6.82	53.6
RES336	5	Pasture	Horse 6	Geldings	6	Anglo Arabian	Eventing	Competition	Straw	2	0	1	6	2.83333	8.83333	6.88	18.6
BE-186	1	Control	Horse 7	Geldings	5	French Saddle	Jumping	Competition	Straw	1	0	2	6	0.666667	6.66667	6.66	52.4
BE-420	2	Control	Horse 7	Geldings	5	French Saddle	Jumping	Competition	Straw	1	0	2	6	0.666667	6.66667	7.11	42.8
RES203	4	Control	Horse 7	Geldings	5	French Saddle	Jumping	Competition	Straw	1	0	2	6.7	0.666667	7.36667	6.53	25.4
RES244	5	Control	Horse 7	Geldings	5	French Saddle	Jumping	Competition	Straw	1	0	2	6.7	0.666667	7.36667	6.64	26.1
RES70	3	Control	Horse 7	Geldings	5	French Saddle	Jumping	Competition	Straw	1	0	2	6.7	0.666667	7.36667	6.82	58.4
BE-132	1	Pasture	Horse 8	Mare	5	French Saddle	Jumping	Competition	Straw	1	6	1	6	0.833333	6.83333	6.17	4.8
BE-462	2	Pasture	Horse 8	Mare	5	French Saddle	Jumping	Competition	Straw	1	6	1	6	0.833333	6.83333	6.38	24.8
RES26	3	Pasture	Horse 8	Mare	5	French Saddle	Jumping	Competition	Straw	1	6	1	5	0.833333	5.83333	5.72	33.4
RES263	4	Pasture	Horse 8	Mare	5	French Saddle	Jumping	Competition	Straw	1	6	1	5	0.833333	5.83333	6.45	39
RES332	5	Pasture	Horse 8	Mare	5	French Saddle	Jumping	Competition	Straw	1	6	1	5	0.833333	5.83333	6.9	11.6
BE-215	1	Control	Horse 9	Mare	9	Hannoveraner	Dressage	Competition	Straw	1	4	3	6	0.333333	6.33333	6.89	13.5
BE-466	2	Control	Horse 9	Mare	9	Hannoveraner	Dressage	Competition	Straw	1	4	3	6	0.333333	6.33333	6.66	32.2
RES229	4	Control	Horse 9	Mare	9	Hannoveraner	Dressage	Competition	Straw	1	4	3	6.3	0.333333	6.63333	6.67	32.3
RES327	5	Control	Horse 9	Mare	9	Hannoveraner	Dressage	Competition	Straw	1	4	3	6.3	0.333333	6.63333	6.97	15.7
RES63	3	Control	Horse 9	Mare	9	Hannoveraner	Dressage	Competition	Straw	1	4	3	6.3	0.333333	6.63333	6.62	46.8
BE-124	1	Pasture	Horse 10	Geldings	6	Belgian sport horse	Eventing	Competition	Shavings	1	21	2	6	4.83333	10.8333	6.25	37
BE-325	2	Pasture	Horse 10	Geldings	6	Belgian sport horse	Eventing	Competition	Shavings	1	21	2	6	4.83333	10.8333	5.84	54.4
RES10	3	Pasture	Horse 10	Geldings	6	Belgian sport horse	Eventing	Competition	Shavings	1	21	2	6	4.83333	10.8333	6.18	59.2
RES12	4	Pasture	Horse 10	Geldings	6	Belgian sport horse	Eventing	Competition	Shavings	1	21	2	6	4.83333	10.8333	7.05	51.2
RES261	5	Pasture	Horse 10	Geldings	6	Belgian sport horse	Eventing	Competition	Shavings	1	21	2	6	4.83333	10.8333	7.39	22.3
BE-182	1	Pasture	Horse 11	Mare	11	Hannoveraner	Dressage	Formation	Straw	2	0	1	6	2	8	6.48	66
BE-476	2	Pasture	Horse 11	Mare	11	Hannoveraner	Dressage	Formation	Straw	2	0	1	6	2	8	6.95	36.2
RES257	5	Pasture	Horse 11	Mare	11	Hannoveraner	Dressage	Formation	Straw	2	0	1	10.5	2	12.5	7.07	39
RES49	3	Pasture	Horse 11	Mare	11	Hannoveraner	Dressage	Formation	Straw	2	0	1	10.5	2	12.5	6.42	42.8
RES56	4	Pasture	Horse 11	Mare	11	Hannoveraner	Dressage	Formation	Straw	2	0	1	10.5	2	12.5	7.52	26
BE-481	2	Control	Horse 12	Geldings	16	French Saddle	Jumping	Formation	Wood pellets	1	0	1	7	1	8	6.16	56
BE-91	1	Control	Horse 12	Geldings	16	French Saddle	Jumping	Formation	Wood pellets	1	0	1	7	1	8	6.33	58.8
RES262	4	Control	Horse 12	Geldings	16	French Saddle	Jumping	Formation	Wood pellets	1	0	1	8	1	9	6.07	47.2
RES342	5	Control	Horse 12	Geldings	16	French Saddle	Jumping	Formation	Wood pellets	1	0	1	8	1	9	6.39	11.6
RES39	3	Control	Horse 12	Geldings	16	French Saddle	Jumping	Formation	Wood pellets	1	0	1	8	1	9	6.02	81.6
BE-337	2	Control	Horse 13	Mare	6	Anglo Arabian	Eventing	Competition	Straw	1	5	2	5	0.5	5.5	6.9	10.4
RES11	3	Control	Horse 13	Mare	6	Anglo Arabian	Eventing	Competition	Straw	1	5	2	5.5	0.5	6	6.45	38.6
RES215	4	Control	Horse 13	Mare	6	Anglo Arabian	Eventing	Competition	Straw	1	5	2	5.5	0.5	6	6.74	18.2
RES270	5	Control	Horse 13	Mare	6	Anglo Arabian	Eventing	Competition	Straw	1	5	2	5.5	0.5	6	6.81	38.3
BE-185	1	Control	Horse 14	Mare	15	French Saddle	Dressage	Gala	Straw	1	5	3	5	1.08333	6.08333	6.67	48.8
BE-342	2	Control	Horse 14	Mare	15	French Saddle	Dressage	Gala	Straw	1	33	3	5	1.08333	6.08333	6.14	20.8
RES207	4	Control	Horse 14	Mare	15	French Saddle	Dressage	Gala	Straw	1	33	3	6.08	1.08333	7.16333	6.6	31.7
RES260	5	Control	Horse 14	Mare	15	French Saddle	Dressage	Gala	Straw	1	33	3	6.08	1.08333	7.16333	6.53	53.2
RES76	3	Control	Horse 14	Mare	15	French Saddle	Dressage	Gala	Straw	1	33	3	6.08	1.08333	7.16333	6.79	42.8
BE-396	2	Pasture	Horse 15	Mare	15	French Saddle	Dressage	Formation	Straw	2	0	1	6	2	8	6.22	23.2
BE-88	1	Pasture	Horse 15	Mare	15	French Saddle	Dressage	Formation	Straw	2	0	1	6	2	8	6.49	53.2
RES19	3	Pasture	Horse 15	Mare	15	French Saddle	Dressage	Formation	Straw	2	0	1	9	2	11	6.51	25.6
RES252	5	Pasture	Horse 15	Mare	15	French Saddle	Dressage	Formation	Straw	2	0	1	9	2	11	6.01	25
RES55	4	Pasture	Horse 15	Mare	15	French Saddle	Dressage	Formation	Straw	2	0	1	9	2	11	6.82	20.3
BE-206	1	Pasture	Horse 16	Mare	14	French Saddle	Eventing	Formation	Straw	2	0	1	6	0.333333	6.33333	6.26	10.6
BE-331	2	Pasture	Horse 16	Mare	14	French Saddle	Eventing	Formation	Straw	2	0	1	6	0.333333	6.33333	6.92	16.8
RES249	4	Pasture	Horse 16	Mare	14	French Saddle	Eventing	Formation	Straw	2	0	1	7.5	0.333333	7.83333	6.12	56.4
RES29	3	Pasture	Horse 16	Mare	14	French Saddle	Eventing	Formation	Straw	2	0	1	7.5	0.333333	7.83333	6.04	43.2
RES341	5	Pasture	Horse 16	Mare	14	French Saddle	Eventing	Formation	Straw	2	0	1	7.5	0.333333	7.83333	6.81	24.6
BE-418	2	Pasture	Horse 17	Mare	14	French Saddle	Dressage	Formation	Shavings	2	0	1	6	0	6	6.4	21.5
BE-79	1	Pasture	Horse 17	Mare	14	French Saddle	Dressage	Formation	Shavings	2	0	1	6	0	6	6.9	57.2
RES218	4	Pasture	Horse 17	Mare	14	French Saddle	Dressage	Formation	Shavings	2	0	1	6	0	6	6.73	45.2
RES313	5	Pasture	Horse 17	Mare	14	French Saddle	Dressage	Formation	Shavings	2	0	1	6	0	6	6.71	37.7
RES51	3	Pasture	Horse 17	Mare	14	French Saddle	Dressage	Formation	Shavings	2	0	1	6	0	6	6.59	33
BE-379	2	Pasture	Horse 18	Geldings	13	French Saddle	Jumping	Formation	Straw	1	0	1	6	1.25	7.25	6.45	28.2
BE-74	1	Pasture	Horse 18	Geldings	13	French Saddle	Jumping	Formation	Straw	1	0	1	6	1.25	7.25	6.47	22.5
RES255	5	Pasture	Horse 18	Geldings	13	French Saddle	Jumping	Formation	Straw	1	0	1	8	1.25	9.25	7.03	46.4
RES60	4	Pasture	Horse 18	Geldings	13	French Saddle	Jumping	Formation	Straw	1	0	1	8	1.25	9.25	6.44	30.8
RES75	3	Pasture	Horse 18	Geldings	13	French Saddle	Jumping	Formation	Straw	1	0	1	8	1.25	9.25	6.43	32.2
BE-172	1	Control	Horse 19	Mare	13	French Saddle	Jumping	Formation	Straw	1	0	1	4.5	0.333333	4.83333	7.04	31.1
BE-445	2	Control	Horse 19	Mare	13	French Saddle	Jumping	Formation	Straw	1	0	1	4.5	0.333333	4.83333	6.7	50
RES230	4	Control	Horse 19	Mare	13	French Saddle	Jumping	Formation	Straw	1	0	1	4.8	0.333333	5.13333	6.81	30.3
RES344	5	Control	Horse 19	Mare	13	French Saddle	Jumping	Formation	Straw	1	0	1	4.8	0.333333	5.13333	6.65	39.5
RES58	3	Control	Horse 19	Mare	13	French Saddle	Jumping	Formation	Straw	1	0	1	4.8	0.333333	5.13333	5.78	35.2
BE-461	2	Pasture	Horse 20	Geldings	13	French Saddle	Eventing	Formation	Straw	1	0	1	7.5	3	10.5	6.51	88.8
BE-86	1	Pasture	Horse 20	Geldings	13	French Saddle	Eventing	Formation	Straw	1	0	1	7.5	3	10.5	6.58	36.2
RES246	4	Pasture	Horse 20	Geldings	13	French Saddle	Eventing	Formation	Straw	1	0	1	12	3	15	7.16	32.6
RES330	5	Pasture	Horse 20	Geldings	13	French Saddle	Eventing	Formation	Straw	1	0	1	12	3	15	6.62	28.2
RES77	3	Pasture	Horse 20	Geldings	13	French Saddle	Eventing	Formation	Straw	1	0	1	12	3	15	6.59	32.4
BE-222	1	Control	Horse 21	Geldings	6	Hannoveraner	Dressage	Competition	Straw	1	0	2	3.75	2.66667	6.41667	6.81	23.2
BE-375	2	Control	Horse 21	Geldings	6	Hannoveraner	Dressage	Competition	Straw	1	0	2	3.75	2.66667	6.41667	6.16	29.4
RES271	4	Control	Horse 21	Geldings	6	Hannoveraner	Dressage	Competition	Straw	1	0	2	6.4	2.66667	9.06667	6.22	44
RES323	5	Control	Horse 21	Geldings	6	Hannoveraner	Dressage	Competition	Straw	1	0	2	6.4	2.66667	9.06667	6.8	31.4
RES78	3	Control	Horse 21	Geldings	6	Hannoveraner	Dressage	Competition	Straw	1	0	2	6.4	2.66667	9.06667	6.76	46.8
BE-126	1	Control	Horse 22	Geldings	12	French Saddle	Dressage	Gala	Straw	1	33	3	6	4	10	7.18	18
BE-437	2	Control	Horse 22	Geldings	12	French Saddle	Dressage	Gala	Straw	1	33	3	6	4	10	6.03	30.4
RES208	4	Control	Horse 22	Geldings	12	French Saddle	Dressage	Gala	Straw	1	33	3	10	4	14	7.07	27.6
RES242	5	Control	Horse 22	Geldings	12	French Saddle	Dressage	Gala	Straw	1	33	3	10	4	14	6.78	44
RES79	3	Control	Horse 22	Geldings	12	French Saddle	Dressage	Gala	Straw	1	33	3	10	4	14	7.04	36.4
BE-109	1	Pasture	Horse 23	Geldings	12	French Saddle	Eventing	Formation	Straw	1	0	1	6	4.33333	10.3333	6.78	39.3
BE-434	2	Pasture	Horse 23	Geldings	12	French Saddle	Eventing	Formation	Straw	1	0	1	6	4.33333	10.3333	6.49	48.4
RES265	5	Pasture	Horse 23	Geldings	12	French Saddle	Eventing	Formation	Straw	1	0	1	10	4.33333	14.3333	7.54	36.8
RES68	4	Pasture	Horse 23	Geldings	12	French Saddle	Eventing	Formation	Straw	1	0	1	10	4.33333	14.3333	6.83	35.2
RES69	3	Pasture	Horse 23	Geldings	12	French Saddle	Eventing	Formation	Straw	1	0	1	10	4.33333	14.3333	6.83	50
BE-306	2	Pasture	Horse 24	Mare	12	French Saddle	Jumping	Formation	Straw	2	0	1	6	1.16667	7.16667	5.98	34.4
BE-55	1	Pasture	Horse 24	Mare	12	French Saddle	Jumping	Formation	Straw	2	0	1	6	1.16667	7.16667	6.68	51.2
RES25	4	Pasture	Horse 24	Mare	12	French Saddle	Jumping	Formation	Straw	2	0	1	7	1.16667	8.16667	6.95	25.8
RES254	5	Pasture	Horse 24	Mare	12	French Saddle	Jumping	Formation	Straw	2	0	1	7	1.16667	8.16667	6.56	20.8
RES37	3	Pasture	Horse 24	Mare	12	French Saddle	Jumping	Formation	Straw	2	0	1	7	1.16667	8.16667	6.63	47.6
BE-346	1	Pasture	Horse 25	Mare	11	Anglo Arabian	Eventing	Formation	Straw	1	0	1	6	0.333333	6.33333	6.76	51.2
BE-68	2	Pasture	Horse 25	Mare	11	Anglo Arabian	Eventing	Formation	Straw	1	0	1	6	0.333333	6.33333	5.98	18.3
RES272	4	Pasture	Horse 25	Mare	11	Anglo Arabian	Eventing	Formation	Straw	1	0	1	6	0.333333	6.33333	6.88	38
RES329	5	Pasture	Horse 25	Mare	11	Anglo Arabian	Eventing	Formation	Straw	1	0	1	6	0.333333	6.33333	6.5	23.8
RES45	3	Pasture	Horse 25	Mare	11	Anglo Arabian	Eventing	Formation	Straw	1	0	1	6	0.333333	6.33333	6.76	36.5
BE-488	2	Pasture	Horse 26	Geldings	11	French Saddle	Eventing	Formation	Straw	1	0	1	6	0.333333	6.33333	6.54	40.4
BE-60	1	Pasture	Horse 26	Geldings	11	French Saddle	Eventing	Formation	Straw	1	0	1	6	0.333333	6.33333	7.3	44.4
RES21	3	Pasture	Horse 26	Geldings	11	French Saddle	Eventing	Formation	Straw	1	0	1	6	0.333333	6.33333	5.66	47.2
RES233	4	Pasture	Horse 26	Geldings	11	French Saddle	Eventing	Formation	Straw	1	0	1	6	0.333333	6.33333	6.7	47.6
RES333	5	Pasture	Horse 26	Geldings	11	French Saddle	Eventing	Formation	Straw	1	0	1	6	0.333333	6.33333	6.71	24.3
BE-140	2	Pasture	Horse 27	Geldings	11	French Saddle	Jumping	Formation	Straw	1	0	1	6	0.833333	6.83333	6.76	34.4
BE-18	1	Pasture	Horse 27	Geldings	11	French Saddle	Jumping	Formation	Straw	1	0	1	6	0.833333	6.83333	6.5	31.4
RES24	4	Pasture	Horse 27	Geldings	11	French Saddle	Jumping	Formation	Straw	1	0	1	8.5	0.833333	9.33333	6.62	26.8
RES251	5	Pasture	Horse 27	Geldings	11	French Saddle	Jumping	Formation	Straw	1	0	1	8.5	0.833333	9.33333	6.05	38.9
RES28	3	Pasture	Horse 27	Geldings	11	French Saddle	Jumping	Formation	Straw	1	0	1	8.5	0.833333	9.33333	6.85	44
BE-357	2	Control	Horse 28	Mare	11	Hannoveraner	Dressage	Gala	Shavings	1	33	3	3.75	3	6.75	6.8	35.8
BE-95	1	Control	Horse 28	Mare	11	Hannoveraner	Dressage	Gala	Shavings	1	33	3	3.75	3	6.75	6.84	40.8
RES204	4	Control	Horse 28	Mare	11	Hannoveraner	Dressage	Gala	Shavings	1	33	3	6.75	3	9.75	6.61	41.2
RES240	5	Control	Horse 28	Mare	11	Hannoveraner	Dressage	Gala	Shavings	1	33	3	6.75	3	9.75	6.57	48
RES80	3	Control	Horse 28	Mare	11	Hannoveraner	Dressage	Gala	Shavings	1	33	3	6.75	3	9.75	6.44	73.6
BE-203	1	Pasture	Horse 29	Geldings	10	Hannoveraner	Dressage	Gala	Straw	1	0	3	8	6.33333	14.3333	6.34	15.5
BE-305	2	Pasture	Horse 29	Mare	11	Hannoveraner	Dressage	Gala	Shavings	1	NA	2	8	3	11	6.13	28.5
RES256	5	Pasture	Horse 29	Geldings	10	Hannoveraner	Dressage	Gala	Straw	1	0	3	10	6.33333	16.3333	6.8	28
RES54	4	Pasture	Horse 29	Geldings	10	Hannoveraner	Dressage	Gala	Straw	1	0	3	10	6.33333	16.3333	7.34	21.6
RES61	3	Pasture	Horse 29	Geldings	10	Hannoveraner	Dressage	Gala	Straw	1	0	3	10	6.33333	16.3333	6.91	36.8
BE-129	1	Pasture	Horse 30	Geldings	11	French Saddle	Dressage	Formation	Straw	2	0	1	13.5	0	13.5	6.56	63.6
BE-417	2	Pasture	Horse 30	Geldings	11	French Saddle	Dressage	Formation	Straw	2	0	1	13.5	0	13.5	6.21	43.6
RES224	4	Pasture	Horse 30	Geldings	11	French Saddle	Dressage	Formation	Straw	2	0	1	7	0	7	6.71	50
RES340	5	Pasture	Horse 30	Geldings	11	French Saddle	Dressage	Formation	Straw	2	0	1	7	0	7	6.65	39.1
RES57	3	Pasture	Horse 30	Geldings	11	French Saddle	Dressage	Formation	Straw	2	0	1	7	0	7	6.65	38.8
BE-138	1	Pasture	Horse 31	Geldings	10	French Saddle	Jumping	Formation	Wood pellets	1	0	1	4.5	4.83333	9.33333	6.25	67.6
BE-335	2	Pasture	Horse 31	Geldings	10	French Saddle	Jumping	Formation	Wood pellets	1	0	1	4.5	4.83333	9.33333	6.24	33.1
RES258	5	Pasture	Horse 31	Geldings	10	French Saddle	Jumping	Formation	Wood pellets	1	0	1	7	4.83333	11.8333	6.84	54.8
RES30	4	Pasture	Horse 31	Geldings	10	French Saddle	Jumping	Formation	Wood pellets	1	0	1	7	4.83333	11.8333	6.97	34.1
RES50	3	Pasture	Horse 31	Geldings	10	French Saddle	Jumping	Formation	Wood pellets	1	0	1	7	4.83333	11.8333	6.68	24
BE-393	2	Control	Horse 32	Geldings	10	French Saddle	Jumping	Formation	Wood pellets	1	0	1	6	3.58333	9.58333	6.85	20.6
BE-81	1	Control	Horse 32	Geldings	10	French Saddle	Jumping	Formation	Wood pellets	1	0	1	6	3.58333	9.58333	6.81	50
RES269	4	Control	Horse 32	Geldings	10	French Saddle	Jumping	Formation	Wood pellets	1	0	1	9.6	3.58333	13.1833	6.64	37.4
RES339	5	Control	Horse 32	Geldings	10	French Saddle	Jumping	Formation	Wood pellets	1	0	1	9.6	3.58333	13.1833	6.26	30.4
RES52	3	Control	Horse 32	Geldings	10	French Saddle	Jumping	Formation	Wood pellets	1	0	1	9.6	3.58333	13.1833	6.56	67.6
BE-152	1	Pasture	Horse 33	Geldings	10	French Saddle	Eventing	Formation	Straw	1	0	1	6	0.833333	6.83333	6.81	32.4
BE-392	2	Pasture	Horse 33	Geldings	10	French Saddle	Eventing	Formation	Straw	1	0	1	6	0.833333	6.83333	6.35	37
RES245	4	Pasture	Horse 33	Geldings	10	French Saddle	Eventing	Formation	Straw	1	0	1	6	0.833333	6.83333	7.14	26.1
RES321	5	Pasture	Horse 33	Geldings	10	French Saddle	Eventing	Formation	Straw	1	0	1	6	0.833333	6.83333	6.84	36.6
RES62	3	Pasture	Horse 33	Geldings	10	French Saddle	Eventing	Formation	Straw	1	0	1	6	0.833333	6.83333	6.68	37.1
BE-455	2	Pasture	Horse 34	Geldings	10	Anglo Arabian	Eventing	Formation	Straw	1	0	1	6	0.833333	6.83333	6.65	40
BE-6	1	Pasture	Horse 34	Geldings	10	Anglo Arabian	Eventing	Formation	Straw	1	0	1	6	0.833333	6.83333	6.37	51.6
RES2	3	Pasture	Horse 34	Geldings	10	Anglo Arabian	Eventing	Formation	Straw	1	0	1	6	0.833333	6.83333	6.24	44
RES234	4	Pasture	Horse 34	Geldings	10	Anglo Arabian	Eventing	Formation	Straw	1	0	1	6	0.833333	6.83333	6.53	25.8
RES322	5	Pasture	Horse 34	Geldings	10	Anglo Arabian	Eventing	Formation	Straw	1	0	1	6	0.833333	6.83333	7.11	45.6
BE-189	1	Control	Horse 35	Mare	10	Hannoveraner	Dressage	unspecialized	Straw	1	0	2	6	0	6	6.48	32.4
BE-491	2	Control	Horse 35	Mare	10	Hannoveraner	Dressage	unspecialized	Straw	1	0	2	6	0	6	6.08	27.8
RES202	4	Control	Horse 35	Mare	10	Hannoveraner	Dressage	unspecialized	Straw	1	0	2	6	0	6	5.88	25.6
RES228	5	Control	Horse 35	Mare	10	Hannoveraner	Dressage	unspecialized	Straw	1	0	2	6	0	6	6.68	28
RES71	3	Control	Horse 35	Mare	10	Hannoveraner	Dressage	unspecialized	Straw	1	0	2	6	0	6	6.27	35.7
BE-436	2	Pasture	Horse 36	Mare	10	French Saddle	Eventing	Formation	Straw	1	0	1	5	0.666667	5.66667	6.33	36
BE-92	1	Pasture	Horse 36	Mare	10	French Saddle	Eventing	Formation	Straw	1	0	1	5	0.666667	5.66667	6.56	14.2
RES22	3	Pasture	Horse 36	Mare	10	French Saddle	Eventing	Formation	Straw	1	0	1	5	0.666667	5.66667	6.07	24.9
RES259	4	Pasture	Horse 36	Mare	10	French Saddle	Eventing	Formation	Straw	1	0	1	5	0.666667	5.66667	7.34	24.5
RES328	5	Pasture	Horse 36	Mare	10	French Saddle	Eventing	Formation	Straw	1	0	1	5	0.666667	5.66667	6.91	34.1
BE-448	2	Pasture	Horse 37	Mare	10	Anglo Arabian	Eventing	Formation	Straw	1	0	1	6	0.333333	6.33333	6.51	48.8
BE-77	1	Pasture	Horse 37	Mare	10	Anglo Arabian	Eventing	Formation	Straw	1	0	1	6	0.333333	6.33333	6.33	62.8
RES266	5	Pasture	Horse 37	Mare	10	Anglo Arabian	Eventing	Formation	Straw	1	0	1	6	0.333333	6.33333	6.43	32.4
RES31	4	Pasture	Horse 37	Mare	10	Anglo Arabian	Eventing	Formation	Straw	1	0	1	6	0.333333	6.33333	7.08	40
RES74	3	Pasture	Horse 37	Mare	10	Anglo Arabian	Eventing	Formation	Straw	1	0	1	6	0.333333	6.33333	6.64	42.8
BE-104	1	Control	Horse 38	Geldings	9	French Saddle	Jumping	Competition	Straw	1	0	1	4.5	1.5	6	6.78	85.6
BE-362	2	Control	Horse 38	Geldings	9	French Saddle	Jumping	Competition	Straw	1	0	1	4.5	1.5	6	6.4	42
RES209	4	Control	Horse 38	Geldings	9	French Saddle	Jumping	Competition	Straw	1	0	1	6	1.5	7.5	7.32	26.5
RES243	5	Control	Horse 38	Geldings	9	French Saddle	Jumping	Competition	Straw	1	0	1	6	1.5	7.5	6.78	37.3
RES66	3	Control	Horse 38	Geldings	9	French Saddle	Jumping	Competition	Straw	1	0	1	6	1.5	7.5	6.41	27.1
BE-112	1	Pasture	Horse 39	Geldings	9	Anglo Arabian	Eventing	Formation	Straw	1	0	1	6	0.5	6.5	6.53	46.4
BE-441	2	Pasture	Horse 39	Geldings	9	Anglo Arabian	Eventing	Formation	Straw	1	0	1	6	0.5	6.5	6.15	38.1
RES23	4	Pasture	Horse 39	Geldings	9	Anglo Arabian	Eventing	Formation	Straw	1	0	1	6	0.5	6.5	7.3	41.2
RES268	5	Pasture	Horse 39	Geldings	9	Anglo Arabian	Eventing	Formation	Straw	1	0	1	6	0.5	6.5	7.3	115
RES64	3	Pasture	Horse 39	Geldings	9	Anglo Arabian	Eventing	Formation	Straw	1	0	1	6	0.5	6.5	7.14	43.2
BE-394	2	Pasture	Horse 40	Geldings	9	French Saddle	Dressage	Formation	Straw	1	0	1	6	0.833333	6.83333	7.01	50
BE-82	1	Pasture	Horse 40	Geldings	9	French Saddle	Dressage	Formation	Straw	1	0	1	6	0.833333	6.83333	7.17	11.2
RES253	5	Pasture	Horse 40	Geldings	9	French Saddle	Dressage	Formation	Straw	1	0	1	9.5	0.833333	10.3333	7.45	34.6
RES34	4	Pasture	Horse 40	Geldings	9	French Saddle	Dressage	Formation	Straw	1	0	1	9.5	0.833333	10.3333	7.58	22.4
RES41	3	Pasture	Horse 40	Geldings	9	French Saddle	Dressage	Formation	Straw	1	0	1	9.5	0.833333	10.3333	6.96	109
BE-135	1	Pasture	Horse 41	Geldings	8	French Saddle	Eventing	Formation	Straw	1	0	1	6	0.833333	6.83333	6.53	21
BE-431	2	Pasture	Horse 41	Geldings	8	French Saddle	Eventing	Formation	Straw	1	0	1	6	0.833333	6.83333	6.24	35.7
RES237	4	Pasture	Horse 41	Geldings	8	French Saddle	Eventing	Formation	Straw	1	0	1	6	0.833333	6.83333	6.85	31.2
RES335	5	Pasture	Horse 41	Geldings	8	French Saddle	Eventing	Formation	Straw	1	0	1	6	0.833333	6.83333	6.86	29.2
RES65	3	Pasture	Horse 41	Geldings	8	French Saddle	Eventing	Formation	Straw	1	0	1	6	0.833333	6.83333	6.36	30.6
BE-384	2	Pasture	Horse 42	Geldings	8	French Saddle	Dressage	Formation	Straw	1	0	1	6	0.333333	6.33333	6.82	24
BE-97	1	Pasture	Horse 42	Geldings	8	French Saddle	Dressage	Formation	Straw	1	0	1	6	0.333333	6.33333	6.67	43.2
RES239	4	Pasture	Horse 42	Geldings	8	French Saddle	Dressage	Formation	Straw	1	0	1	8	0.333333	8.33333	6.68	49.6
RES334	5	Pasture	Horse 42	Geldings	8	French Saddle	Dressage	Formation	Straw	1	0	1	8	0.333333	8.33333	6.87	68.4
RES35	3	Pasture	Horse 42	Geldings	8	French Saddle	Dressage	Formation	Straw	1	0	1	8	0.333333	8.33333	6.97	27.6
BE-412	2	Control	Horse 43	Mare	8	French Saddle	Jumping	Competition	Straw	1	22	3	6	0.666667	6.66667	6.93	75.2
BE-43	1	Control	Horse 43	Mare	8	French Saddle	Jumping	Competition	Straw	1	22	3	6	0.666667	6.66667	6.86	126
RES226	4	Control	Horse 43	Mare	8	French Saddle	Jumping	Competition	Straw	1	22	3	6.7	0.666667	7.36667	6.56	22.6
RES33	3	Control	Horse 43	Mare	8	French Saddle	Jumping	Competition	Straw	1	22	3	6.7	0.666667	7.36667	7.18	66
RES345	5	Control	Horse 43	Mare	8	French Saddle	Jumping	Competition	Straw	1	22	3	6.7	0.666667	7.36667	6.49	22.7
BE-101	1	Control	Horse 44	Geldings	8	French Saddle	Dressage	Formation	Straw	1	0	1	6	0	6	6.57	25.6
BE-460	2	Control	Horse 44	Geldings	8	French Saddle	Dressage	Formation	Straw	1	0	1	6	0	6	6.19	45.6
RES267	4	Control	Horse 44	Geldings	8	French Saddle	Dressage	Formation	Straw	1	0	1	6	0	6	6.81	106
RES343	5	Control	Horse 44	Geldings	8	French Saddle	Dressage	Formation	Straw	1	0	1	6	0	6	6.74	69.2
RES53	3	Control	Horse 44	Geldings	8	French Saddle	Dressage	Formation	Straw	1	0	1	6	0	6	6.07	27.6
BE-452	2	Pasture	Horse 45	Geldings	7	Dutch riding pony	Eventing	Competition	Straw	1	0	1	6	0.833333	6.83333	6.32	40.8
BE-49	1	Pasture	Horse 45	Geldings	7	Dutch riding pony	Eventing	Competition	Straw	1	0	1	6	0.833333	6.83333	6.95	48.4
RES231	4	Pasture	Horse 45	Geldings	7	Dutch riding pony	Eventing	Competition	Straw	1	0	1	6	0.833333	6.83333	6.66	42.4
RES325	5	Pasture	Horse 45	Geldings	7	Dutch riding pony	Eventing	Competition	Straw	1	0	1	6	0.833333	6.83333	6.84	28
RES4	3	Pasture	Horse 45	Geldings	7	Dutch riding pony	Eventing	Competition	Straw	1	0	1	6	0.833333	6.83333	6.68	28.9
