# Supplementary material for: Gut microbiota resilience in horse athletes following holidays out to pasture
Source: Sci Rep. 2021 Mar 3;11:5007. doi: 10.1038/s41598-021-84497-y (PMC7930273; doi:10.1038/s41598-021-84497-y)
Supplement: Supplementary file 2 — Supplementary Information 2. [file 41598_2021_84497_MOESM2_ESM.xlsx]

## Sheet: Table_S2
Table S2. Total dry matter intake and estimated daily concentrate and forage intake, as well as daily nutrient consumption for each horse recruited in the experiment. Intakes were recorded from each individual each day of the study and averaged by week or fortnight to reflect habitual dietary intakes: : Gut microbiota resilience in horse athletes following a period out to pasture by Mach, Lansade…
Horse name	Group	Period	Time	Type of concentrate	kg concentrate (day)	Barley (L/day)	Barley (kg/day)	Barley kg DM/day	kg concentrate (DM/day)	UFC in the concentrate (d)	Mcal in the concentrate (d)	MADC in the concentrate (g/d)	Protein in concentrate (kg DM/d)	Fiber concentrate (kg DM/d)	Fat concentrate (kg DM/d)	Ash concentrate (kg DM/d)	Kg forage (d)	kg Forage (DM/d)	UFC forage (d)	MADC forage (g/d)	Protein forage (Kg DM/d)	Fiber forage (Kg DM/d)	Total intake (kg DM/d)	Total UFC in the diet	% Forage in the diet	% Protein in the diet	% Fiber in the diet		DP (Puissance Granulés)	DM	0.88	%
Horse 1	Pasture	31/7/16->6/8/16	1	F	3.3	0	0	0	2.9205	2.805	6.31125	290.4	0.396	0.429	0.132	0.231	9.06	8.154	4.24008	326.16	0.848016	2.78051	11.0745	7.04508	73.6286	11.2332	28.9811			UFC	0.8	kg DM
Horse 1	Pasture	14/8/16->20/8/16	1	F	3.3	0	0	0	2.9205	2.805	6.31125	290.4	0.396	0.429	0.132	0.231	9.5	8.55	4.446	342	0.8892	2.91555	11.4705	7.251	74.539	11.2044	29.1578			MADC	93	kg DM
Horse 1	Pasture	4/9/16->10/9/16	1	F	3.3	0	0	0	2.9205	2.805	6.31125	290.4	0.396	0.429	0.132	0.231	9	8.1	4.212	324	0.8424	2.7621	11.0205	7.017	73.4994	11.2372	28.956			Protein	0.125	kg brut
Horse 1	Pasture	18/9/16->24/9/16	1	F	3.3	0	0	0	2.9205	2.805	6.31125	290.4	0.396	0.429	0.132	0.231	9.12	8.208	4.26816	328.32	0.853632	2.79893	11.1285	7.07316	73.7566	11.2291	29.006			Fat	0.038	kg brut
Horse 1	Pasture	2/10/16->8/10/16	1	F	3.3	0	0	0	2.9205	2.805	6.31125	290.4	0.396	0.429	0.132	0.231	9.1	8.19	4.2588	327.6	0.85176	2.79279	11.1105	7.0638	73.7141	11.2305	28.9977			Ash	0.07	kg brut
Horse 1	Pasture	16/10/16->22/10/16	1	F	3.3	0	0	0	2.9205	2.805	6.31125	290.4	0.396	0.429	0.132	0.231	9.2	8.28	4.3056	331.2	0.86112	2.82348	11.2005	7.1106	73.9253	11.2238	29.0387			Fiber	0.11	kg brut
Horse 1	Pasture	30/10/16->5/11/16	1	F	3.3	0	0	0	2.9205	2.805	6.31125	290.4	0.396	0.429	0.132	0.231	9.46	8.514	4.42728	340.56	0.885456	2.90327	11.4345	7.23228	74.4589	11.2069	29.1423			Na	0.0025	kg brut
Horse 1	Pasture	14/5/17->20/5/17	2	F	3.3	0	0	0	2.9205	2.805	6.31125	290.4	0.396	0.429	0.132	0.231	9.28	8.352	4.34304	334.08	0.868608	2.84803	11.2725	7.14804	74.0918	11.2185	29.071		(Flaked Royal Horse S-250 Flaked)	DM	0.885	%
Horse 1	Pasture	28/5/17->3/6/17	2	F	3.3	0	0	0	2.9205	2.805	6.31125	290.4	0.396	0.429	0.132	0.231	9.06	8.154	4.24008	326.16	0.848016	2.78051	11.0745	7.04508	73.6286	11.2332	28.9811			UFC	0.85	kg brut
Horse 1	Pasture	11/6/17->17/6/17	2	F	3.3	0	0	0	2.9205	2.805	6.31125	290.4	0.396	0.429	0.132	0.231	9.06	8.154	4.24008	326.16	0.848016	2.78051	11.0745	7.04508	73.6286	11.2332	28.9811			MADC	88	kg brut
Horse 1	Pasture	18/6/17->24/6/17	2	F	3.3	0	0	0	2.9205	2.805	6.31125	290.4	0.396	0.429	0.132	0.231	9.14	8.226	4.27752	329.04	0.855504	2.80507	11.1465	7.08252	73.799	11.2278	29.0142			Protein	0.12	kg brut
Horse 1	Pasture	10/6/18->16/6/18	3	F	2.5	0	0	0	2.2125	2.125	4.78125	220	0.3	0.325	0.1	0.175	9.26	8.334	4.33368	333.36	0.866736	2.84189	10.5465	6.45868	79.0215	11.0628	30.0279
Horse 1	Pasture	24/6/18->30/6/18	3	F	2.5	0	0	0	2.2125	2.125	4.78125	220	0.3	0.325	0.1	0.175	9.04	8.136	4.23072	325.44	0.846144	2.77438	10.3485	6.35572	78.6201	11.0755	29.95
Horse 1	Pasture	01/7/18->03/7/18	3	F	2.5	0	0	0	2.2125	2.125	4.78125	220	0.3	0.325	0.1	0.175	9.28	8.352	4.34304	334.08	0.868608	2.84803	10.5645	6.46804	79.0572	11.0616	30.0349
Horse 1	Pasture	15/7/18->21/7/18	pasture	F	2	0	0	0	1.77	1.7	3.825	176	0.24	0.26	0.08	0.14	9.28	8.352	4.34304	334.08	0.868608	2.84803	10.122	6.04304	82.5133	10.9525	30.7057
Horse 1	Pasture	22/7/18->28/7/18	pasture	F	2	0	0	0	1.77	1.7	3.825	176	0.24	0.26	0.08	0.14	9.18	8.262	4.29624	330.48	0.859248	2.81734	10.032	5.99624	82.3565	10.9574	30.6753
Horse 1	Pasture	29/7/18->04/8/18	pasture	F	2	0	0	0	1.77	1.7	3.825	176	0.24	0.26	0.08	0.14	9.16	8.244	4.28688	329.76	0.857376	2.8112	10.014	5.98688	82.3247	10.9584	30.6691
Horse 1	Pasture	05/8/18->11/8/18	pasture	F	2	0	0	0	1.77	1.7	3.825	176	0.24	0.26	0.08	0.14	9.08	8.172	4.24944	326.88	0.849888	2.78665	9.942	5.94944	82.1967	10.9625	30.6443
Horse 1	Pasture	26/8/18->01/9/18	4	F	2.5	0	0	0	2.2125	2.125	4.78125	220	0.3	0.325	0.1	0.175	9.34	8.406	4.37112	336.24	0.874224	2.86645	10.6185	6.49612	79.1637	11.0583	30.0555
Horse 1	Pasture	09/9/18->15/9/18	4	F	2.5	0	0	0	2.2125	2.125	4.78125	220	0.3	0.325	0.1	0.175	9.12	8.208	4.26816	328.32	0.853632	2.79893	10.4205	6.39316	78.7678	11.0708	29.9787
Horse 1	Pasture	30/9/18->06/10/18	5	F	2.5	0	0	0	2.2125	2.125	4.78125	220	0.3	0.325	0.1	0.175	9.16	8.244	4.28688	329.76	0.857376	2.8112	10.4565	6.41188	78.8409	11.0685	29.9929
Horse 1	Pasture	07/9/18->13/10/18	5	F	2.5	0	0	0	2.2125	2.125	4.78125	220	0.3	0.325	0.1	0.175	9.06	8.154	4.24008	326.16	0.848016	2.78051	10.3665	6.36508	78.6572	11.0743	29.9572
Horse 1	Pasture	21/9/18->27/10/18	5	F	2.5	0	0	0	2.2125	2.125	4.78125	220	0.3	0.325	0.1	0.175	9.08	8.172	4.24944	326.88	0.849888	2.78665	10.3845	6.37444	78.6942	11.0731	29.9644
Horse 1	Pasture	28/9/18->03/11/18	5	F	2.5	0	0	0	2.2125	2.125	4.78125	220	0.3	0.325	0.1	0.175	9	8.1	4.212	324	0.8424	2.7621	10.3125	6.337	78.5455	11.0778	29.9355
Horse 1	Pasture	11/11/18->17/11/18	5	F	2.5	0	0	0	2.2125	2.125	4.78125	220	0.3	0.325	0.1	0.175	9.08	8.172	4.24944	326.88	0.849888	2.78665	10.3845	6.37444	78.6942	11.0731	29.9644
Horse 1	Pasture	25/11/18->1/12/18	5	F	2.5	0	0	0	2.2125	2.125	4.78125	220	0.3	0.325	0.1	0.175	9.28	8.352	4.34304	334.08	0.868608	2.84803	10.5645	6.46804	79.0572	11.0616	30.0349
Horse 1	Pasture	9/12/18->15/12/18	5	F	2.5	0	0	0	2.2125	2.125	4.78125	220	0.3	0.325	0.1	0.175	9.04	8.136	4.23072	325.44	0.846144	2.77438	10.3485	6.35572	78.6201	11.0755	29.95
Horse 2	Control	31/7/16->6/8/16	1	F	3.6	0	0	0	3.186	3.06	6.885	316.8	0.432	0.468	0.144	0.252	9.32	8.388	4.36176	335.52	0.872352	2.86031	11.574	7.42176	72.4728	11.2697	28.7568			Fat	0.04	kg brut
Horse 2	Control	14/8/16->20/8/16	1	F	3.6	0	0	0	3.186	3.06	6.885	316.8	0.432	0.468	0.144	0.252	9.14	8.226	4.27752	329.04	0.855504	2.80507	11.412	7.33752	72.082	11.282	28.6809			Ash	0.07	kg brut
Horse 2	Control	4/9/16->10/9/16	1	F	3.6	0	0	0	3.186	3.06	6.885	316.8	0.432	0.468	0.144	0.252	9.18	8.262	4.29624	330.48	0.859248	2.81734	11.448	7.35624	72.1698	11.2792	28.698			Fiber	0.13	kg brut
Horse 2	Control	18/9/16->24/9/16	1	F	3.6	0	0	0	3.186	3.06	6.885	316.8	0.432	0.468	0.144	0.252	9.46	8.514	4.42728	340.56	0.885456	2.90327	11.7	7.48728	72.7692	11.2603	28.8143			Na	0.0055	kg brut
Horse 2	Control	2/10/16->8/10/16	1	F	3.6	0	0	0	3.186	3.06	6.885	316.8	0.432	0.468	0.144	0.252	9.02	8.118	4.22136	324.72	0.844272	2.76824	11.304	7.28136	71.8153	11.2904	28.6291		Barley	DM	0.86	%
Horse 2	Control	16/10/16->22/10/16	1	F	3.6	0	0	0	3.186	3.06	6.885	316.8	0.432	0.468	0.144	0.252	9.38	8.442	4.38984	337.68	0.877968	2.87872	11.628	7.44984	72.6006	11.2656	28.7816			UFC	1	g/kg DM
Horse 2	Control	30/10/16->5/11/16	1	F	3.6	0	0	0	3.186	3.06	6.885	316.8	0.432	0.468	0.144	0.252	9.26	8.334	4.33368	333.36	0.866736	2.84189	11.52	7.39368	72.3438	11.2737	28.7317			MADC	79	g/kg DM
Horse 2	Control	14/5/17->20/5/17	2	F	3.6	0	0	0	3.186	3.06	6.885	316.8	0.432	0.468	0.144	0.252	9.42	8.478	4.40856	339.12	0.881712	2.891	11.664	7.46856	72.6852	11.263	28.798			Protein	0.117	g/kg DM
Horse 2	Control	28/5/17->3/6/17	2	F	3.6	0	0	0	3.186	3.06	6.885	316.8	0.432	0.468	0.144	0.252	9.4	8.46	4.3992	338.4	0.87984	2.88486	11.646	7.4592	72.643	11.2643	28.7898			Fat	0.021	g/kg DM
Horse 2	Control	11/6/17->17/6/17	2	F	3.6	0	0	0	3.186	3.06	6.885	316.8	0.432	0.468	0.144	0.252	9.06	8.154	4.24008	326.16	0.848016	2.78051	11.34	7.30008	71.9048	11.2876	28.6465			Fiber	0.054	g/kg DM
Horse 2	Control	18/6/17->24/6/17	2	F	3.6	0	0	0	3.186	3.06	6.885	316.8	0.432	0.468	0.144	0.252	9.08	8.172	4.24944	326.88	0.849888	2.78665	11.358	7.30944	71.9493	11.2862	28.6552			weight	0.7
Horse 2	Control	10/6/18->16/6/18	3	F	3.6	0	0	0	3.186	3.06	6.885	316.8	0.432	0.468	0.144	0.252	9.2	8.28	4.3056	331.2	0.86112	2.82348	11.466	7.3656	72.2135	11.2779	28.7064
Horse 2	Control	24/6/18->30/6/18	3	F	3.6	0	0	0	3.186	3.06	6.885	316.8	0.432	0.468	0.144	0.252	9.26	8.334	4.33368	333.36	0.866736	2.84189	11.52	7.39368	72.3438	11.2737	28.7317
Horse 2	Control	01/7/18->07/7/18	3	F	3.6	0	0	0	3.186	3.06	6.885	316.8	0.432	0.468	0.144	0.252	9.32	8.388	4.36176	335.52	0.872352	2.86031	11.574	7.42176	72.4728	11.2697	28.7568
Horse 2	Control	26/8/18->01/9/18	4	F	4	0	0	0	3.54	3.4	7.65	352	0.48	0.52	0.16	0.28	9.26	8.334	4.33368	333.36	0.866736	2.84189	11.874	7.73368	70.187	11.3419	28.3131
Horse 2	Control	09/9/18->15/9/18	4	F	4	0	0	0	3.54	3.4	7.65	352	0.48	0.52	0.16	0.28	9.36	8.424	4.38048	336.96	0.876096	2.87258	11.964	7.78048	70.4112	11.3348	28.3566
Horse 2	Control	30/9/18->06/10/18	5	F	4	0	0	0	3.54	3.4	7.65	352	0.48	0.52	0.16	0.28	9.48	8.532	4.43664	341.28	0.887328	2.90941	12.072	7.83664	70.6759	11.3264	28.408
Horse 2	Control	07/9/18->13/10/18	5	F	4	0	0	0	3.54	3.4	7.65	352	0.48	0.52	0.16	0.28	9.02	8.118	4.22136	324.72	0.844272	2.76824	11.658	7.62136	69.6346	11.3593	28.2059
Horse 2	Control	21/9/18->27/10/18	5	F	4	0	0	0	3.54	3.4	7.65	352	0.48	0.52	0.16	0.28	9.1	8.19	4.2588	327.6	0.85176	2.79279	11.73	7.6588	69.821	11.3535	28.242
Horse 2	Control	28/9/18->03/11/18	5	F	4	0	0	0	3.54	3.4	7.65	352	0.48	0.52	0.16	0.28	9.06	8.154	4.24008	326.16	0.848016	2.78051	11.694	7.64008	69.7281	11.3564	28.224
Horse 2	Control	11/11/18->17/11/18	5	F	4	0	0	0	3.54	3.4	7.65	352	0.48	0.52	0.16	0.28	9.22	8.298	4.31496	331.92	0.862992	2.82962	11.838	7.71496	70.0963	11.3448	28.2955
Horse 2	Control	25/11/18->1/12/18	5	F	4	0	0	0	3.54	3.4	7.65	352	0.48	0.52	0.16	0.28	9.14	8.226	4.27752	329.04	0.855504	2.80507	11.766	7.67752	69.9133	11.3505	28.26
Horse 2	Control	9/12/18->15/12/18	5	F	4	0	0	0	3.54	3.4	7.65	352	0.48	0.52	0.16	0.28	9.5	8.55	4.446	342	0.8892	2.91555	12.09	7.846	70.7196	11.3251	28.4165
Horse 3	Control	31/7/16->6/8/16	1	F	4.4	0	0	0	3.894	3.74	8.415	387.2	0.528	0.572	0.176	0.308	9.04	8.136	4.23072	325.44	0.846144	2.77438	12.03	7.97072	67.6309	11.4226	27.8169
Horse 3	Control	14/8/16->20/8/16	1	F	4.4	0	0	0	3.894	3.74	8.415	387.2	0.528	0.572	0.176	0.308	9.12	8.208	4.26816	328.32	0.853632	2.79893	12.102	8.00816	67.8235	11.4166	27.8543		Hay	MS	0.85	%
Horse 3	Control	4/9/16->10/9/16	1	F	4.4	0	0	0	3.894	3.74	8.415	387.2	0.528	0.572	0.176	0.308	9.32	8.388	4.36176	335.52	0.872352	2.86031	12.282	8.10176	68.2951	11.4017	27.9458			UFC	0.52	per Kg
Horse 3	Control	18/9/16->24/9/16	1	F	4.4	0	0	0	3.894	3.74	8.415	387.2	0.528	0.572	0.176	0.308	9.28	8.352	4.34304	334.08	0.868608	2.84803	12.246	8.08304	68.2019	11.4046	27.9277			MADC	40	g/Kg DM
Horse 3	Control	2/10/16->8/10/16	1	F	4.4	0	0	0	3.894	3.74	8.415	387.2	0.528	0.572	0.176	0.308	9.24	8.316	4.32432	332.64	0.864864	2.83576	12.21	8.06432	68.1081	11.4076	27.9095			Fiber	0.341	g/kg DM
Horse 3	Control	16/10/16->22/10/16	1	F	4.4	0	0	0	3.894	3.74	8.415	387.2	0.528	0.572	0.176	0.308	9.38	8.442	4.38984	337.68	0.877968	2.87872	12.336	8.12984	68.4339	11.3973	27.9728			Protein	0.104	g/kg DM
Horse 3	Control	30/10/16->5/11/16	1	F	4.4	0	0	0	3.894	3.74	8.415	387.2	0.528	0.572	0.176	0.308	9.42	8.478	4.40856	339.12	0.881712	2.891	12.372	8.14856	68.5257	11.3944	27.9906			fat	1e-06	g/kg DM
Horse 3	Control	14/5/17->20/5/17	2	F	3.6	0	0	0	3.186	3.06	6.885	316.8	0.432	0.468	0.144	0.252	9.1	8.19	4.2588	327.6	0.85176	2.79279	11.376	7.3188	71.9937	11.2848	28.6638
Horse 3	Control	28/5/17->3/6/17	2	F	3.6	0	0	0	3.186	3.06	6.885	316.8	0.432	0.468	0.144	0.252	9.14	8.226	4.27752	329.04	0.855504	2.80507	11.412	7.33752	72.082	11.282	28.6809
Horse 3	Control	11/6/17->17/6/17	2	F	4.4	0	0	0	3.894	3.74	8.415	387.2	0.528	0.572	0.176	0.308	9.32	8.388	4.36176	335.52	0.872352	2.86031	12.282	8.10176	68.2951	11.4017	27.9458
Horse 3	Control	18/6/17->24/6/17	2	F	4.4	0	0	0	3.894	3.74	8.415	387.2	0.528	0.572	0.176	0.308	9.14	8.226	4.27752	329.04	0.855504	2.80507	12.12	8.01752	67.8713	11.415	27.8636
Horse 3	Control	10/6/18->16/6/18	3	F	4.2	0	0	0	3.717	3.57	8.0325	369.6	0.504	0.546	0.168	0.294	9.3	8.37	4.3524	334.8	0.87048	2.85417	12.087	7.9224	69.248	11.3716	28.1308
Horse 3	Control	24/6/18->30/6/18	3	F	4.2	0	0	0	3.717	3.57	8.0325	369.6	0.504	0.546	0.168	0.294	9.32	8.388	4.36176	335.52	0.872352	2.86031	12.105	7.93176	69.2937	11.3701	28.1397
Horse 3	Control	01/7/18->07/7/18	3	F	4.2	0	0	0	3.717	3.57	8.0325	369.6	0.504	0.546	0.168	0.294	9.4	8.46	4.3992	338.4	0.87984	2.88486	12.177	7.9692	69.4752	11.3644	28.1749
Horse 3	Control	26/8/18->01/9/18	4	F	3.4	0	0	0	3.009	2.89	6.5025	299.2	0.408	0.442	0.136	0.238	9.08	8.172	4.24944	326.88	0.849888	2.78665	11.181	7.13944	73.0883	11.2502	28.8762
Horse 3	Control	09/9/18->15/9/18	4	F	3.4	0	0	0	3.009	2.89	6.5025	299.2	0.408	0.442	0.136	0.238	9.44	8.496	4.41792	339.84	0.883584	2.89714	11.505	7.30792	73.8462	11.2263	29.0233
Horse 3	Control	30/9/18->06/10/18	5	F	3.4	0	0	0	3.009	2.89	6.5025	299.2	0.408	0.442	0.136	0.238	9.18	8.262	4.29624	330.48	0.859248	2.81734	11.271	7.18624	73.3032	11.2434	28.9179
Horse 3	Control	07/9/18->13/10/18	5	F	3.4	0	0	0	3.009	2.89	6.5025	299.2	0.408	0.442	0.136	0.238	9.46	8.514	4.42728	340.56	0.885456	2.90327	11.523	7.31728	73.887	11.225	29.0313
Horse 3	Control	21/9/18->27/10/18	5	F	3.4	0	0	0	3.009	2.89	6.5025	299.2	0.408	0.442	0.136	0.238	9	8.1	4.212	324	0.8424	2.7621	11.109	7.102	72.9139	11.2557	28.8424
Horse 3	Control	28/9/18->03/11/18	5	F	3.4	0	0	0	3.009	2.89	6.5025	299.2	0.408	0.442	0.136	0.238	9.04	8.136	4.23072	325.44	0.846144	2.77438	11.145	7.12072	73.0013	11.253	28.8594
Horse 3	Control	11/11/18->17/11/18	5	F	3.4	0	0	0	3.009	2.89	6.5025	299.2	0.408	0.442	0.136	0.238	9.12	8.208	4.26816	328.32	0.853632	2.79893	11.217	7.15816	73.1746	11.2475	28.893
Horse 3	Control	25/11/18->1/12/18	5	F	3.4	0	0	0	3.009	2.89	6.5025	299.2	0.408	0.442	0.136	0.238	9.36	8.424	4.38048	336.96	0.876096	2.87258	11.433	7.27048	73.6814	11.2315	28.9914
Horse 3	Control	9/12/18->15/12/18	5	F	3.4	0	0	0	3.009	2.89	6.5025	299.2	0.408	0.442	0.136	0.238	9.1	8.19	4.2588	327.6	0.85176	2.79279	11.199	7.1488	73.1315	11.2489	28.8846
Horse 4	Control	31/7/16->6/8/16	1	F	3.6	0	0	0	3.186	3.06	6.885	316.8	0.432	0.468	0.144	0.252	9.02	8.118	4.22136	324.72	0.844272	2.76824	11.304	7.28136	71.8153	11.2904	28.6291
Horse 4	Control	14/8/16->20/8/16	1	F	3.6	0	0	0	3.186	3.06	6.885	316.8	0.432	0.468	0.144	0.252	9.3	8.37	4.3524	334.8	0.87048	2.85417	11.556	7.4124	72.4299	11.271	28.7484
Horse 4	Control	4/9/16->10/9/16	1	F	3.6	0	0	0	3.186	3.06	6.885	316.8	0.432	0.468	0.144	0.252	9.46	8.514	4.42728	340.56	0.885456	2.90327	11.7	7.48728	72.7692	11.2603	28.8143
Horse 4	Control	18/9/16->24/9/16	1	F	3.6	0	0	0	3.186	3.06	6.885	316.8	0.432	0.468	0.144	0.252	9	8.1	4.212	324	0.8424	2.7621	11.286	7.272	71.7703	11.2919	28.6204
Horse 4	Control	2/10/16->8/10/16	1	F	3.6	0	0	0	3.186	3.06	6.885	316.8	0.432	0.468	0.144	0.252	9	8.1	4.212	324	0.8424	2.7621	11.286	7.272	71.7703	11.2919	28.6204
Horse 4	Control	16/10/16->22/10/16	1	F	3.6	0	0	0	3.186	3.06	6.885	316.8	0.432	0.468	0.144	0.252	9.32	8.388	4.36176	335.52	0.872352	2.86031	11.574	7.42176	72.4728	11.2697	28.7568
Horse 4	Control	30/10/16->5/11/16	1	F	3.6	0	0	0	3.186	3.06	6.885	316.8	0.432	0.468	0.144	0.252	9.38	8.442	4.38984	337.68	0.877968	2.87872	11.628	7.44984	72.6006	11.2656	28.7816
Horse 4	Control	14/5/17->20/5/17	2	F	3.36	0	0	0	2.9736	2.856	6.426	295.68	0.4032	0.4368	0.1344	0.2352	9.5	8.55	4.446	342	0.8892	2.91555	11.5236	7.302	74.1956	11.2152	29.0912
Horse 4	Control	28/5/17->3/6/17	2	F	3.6	0	0	0	3.186	3.06	6.885	316.8	0.432	0.468	0.144	0.252	9.36	8.424	4.38048	336.96	0.876096	2.87258	11.61	7.44048	72.5581	11.267	28.7733
Horse 4	Control	11/6/17->17/6/17	2	F	3.6	0	0	0	3.186	3.06	6.885	316.8	0.432	0.468	0.144	0.252	9.04	8.136	4.23072	325.44	0.846144	2.77438	11.322	7.29072	71.8601	11.289	28.6378
Horse 4	Control	18/6/17->24/6/17	2	F	3.6	0	0	0	3.186	3.06	6.885	316.8	0.432	0.468	0.144	0.252	9.28	8.352	4.34304	334.08	0.868608	2.84803	11.538	7.40304	72.3869	11.2724	28.7401
Horse 4	Control	10/6/18->16/6/18	3	F	3.3	0	0	0	2.9205	2.805	6.31125	290.4	0.396	0.429	0.132	0.231	9.38	8.442	4.38984	337.68	0.877968	2.87872	11.3625	7.19484	74.297	11.212	29.1109
Horse 4	Control	24/6/18->30/6/18	3	F	3.3	0	0	0	2.9205	2.805	6.31125	290.4	0.396	0.429	0.132	0.231	9.48	8.532	4.43664	341.28	0.887328	2.90941	11.4525	7.24164	74.499	11.2057	29.1501
Horse 4	Control	01/7/18->07/7/18	3	F	3.3	0	0	0	2.9205	2.805	6.31125	290.4	0.396	0.429	0.132	0.231	9.3	8.37	4.3524	334.8	0.87048	2.85417	11.2905	7.1574	74.1331	11.2172	29.079
Horse 4	Control	26/8/18->01/9/18	4	F	2.5	0	0	0	2.2125	2.125	4.78125	220	0.3	0.325	0.1	0.175	9.02	8.118	4.22136	324.72	0.844272	2.76824	10.3305	6.34636	78.5828	11.0766	29.9428
Horse 4	Control	09/9/18->15/9/18	4	F	2.5	0	0	0	2.2125	2.125	4.78125	220	0.3	0.325	0.1	0.175	9.14	8.226	4.27752	329.04	0.855504	2.80507	10.4385	6.40252	78.8044	11.0696	29.9858
Horse 4	Control	30/9/18->06/10/18	5	F	2.5	0	0	0	2.2125	2.125	4.78125	220	0.3	0.325	0.1	0.175	9.46	8.514	4.42728	340.56	0.885456	2.90327	10.7265	6.55228	79.3735	11.0517	30.0962
Horse 4	Control	07/9/18->13/10/18	5	F	2.5	0	0	0	2.2125	2.125	4.78125	220	0.3	0.325	0.1	0.175	9.42	8.478	4.40856	339.12	0.881712	2.891	10.6905	6.53356	79.3041	11.0539	30.0828
Horse 4	Control	21/9/18->27/10/18	5	F	2.5	0	0	0	2.2125	2.125	4.78125	220	0.3	0.325	0.1	0.175	9.1	8.19	4.2588	327.6	0.85176	2.79279	10.4025	6.3838	78.7311	11.072	29.9715
Horse 4	Control	28/9/18->03/11/18	5	F	2.5	0	0	0	2.2125	2.125	4.78125	220	0.3	0.325	0.1	0.175	9.16	8.244	4.28688	329.76	0.857376	2.8112	10.4565	6.41188	78.8409	11.0685	29.9929
Horse 4	Control	11/11/18->17/11/18	5	F	2.5	0	0	0	2.2125	2.125	4.78125	220	0.3	0.325	0.1	0.175	9.14	8.226	4.27752	329.04	0.855504	2.80507	10.4385	6.40252	78.8044	11.0696	29.9858
Horse 4	Control	25/11/18->1/12/18	5	F	2.5	0	0	0	2.2125	2.125	4.78125	220	0.3	0.325	0.1	0.175	9.28	8.352	4.34304	334.08	0.868608	2.84803	10.5645	6.46804	79.0572	11.0616	30.0349
Horse 4	Control	9/12/18->15/12/18	5	F	2.5	0	0	0	2.2125	2.125	4.78125	220	0.3	0.325	0.1	0.175	9.48	8.532	4.43664	341.28	0.887328	2.90941	10.7445	6.56164	79.4081	11.0506	30.103
Horse 5	Control	31/7/16->6/8/16	1	F	3.3	0	0	0	2.9205	2.805	6.31125	290.4	0.396	0.429	0.132	0.231	9.4	8.46	4.3992	338.4	0.87984	2.88486	11.3805	7.2042	74.3377	11.2108	29.1188
Horse 5	Control	14/8/16->20/8/16	1	F	3.3	0	0	0	2.9205	2.805	6.31125	290.4	0.396	0.429	0.132	0.231	9.36	8.424	4.38048	336.96	0.876096	2.87258	11.3445	7.18548	74.2562	11.2133	29.1029
Horse 5	Control	4/9/16->10/9/16	1	F	3.3	0	0	0	2.9205	2.805	6.31125	290.4	0.396	0.429	0.132	0.231	9.5	8.55	4.446	342	0.8892	2.91555	11.4705	7.251	74.539	11.2044	29.1578
Horse 5	Control	18/9/16->24/9/16	1	F	3.3	0	0	0	2.9205	2.805	6.31125	290.4	0.396	0.429	0.132	0.231	9.32	8.388	4.36176	335.52	0.872352	2.86031	11.3085	7.16676	74.1743	11.2159	29.087
Horse 5	Control	2/10/16->8/10/16	1	F	3.3	0	0	0	2.9205	2.805	6.31125	290.4	0.396	0.429	0.132	0.231	9.28	8.352	4.34304	334.08	0.868608	2.84803	11.2725	7.14804	74.0918	11.2185	29.071
Horse 5	Control	16/10/16->22/10/16	1	F	3.3	0	0	0	2.9205	2.805	6.31125	290.4	0.396	0.429	0.132	0.231	9.06	8.154	4.24008	326.16	0.848016	2.78051	11.0745	7.04508	73.6286	11.2332	28.9811
Horse 5	Control	30/10/16->5/11/16	1	F	3.3	0	0	0	2.9205	2.805	6.31125	290.4	0.396	0.429	0.132	0.231	9.3	8.37	4.3524	334.8	0.87048	2.85417	11.2905	7.1574	74.1331	11.2172	29.079
Horse 5	Control	14/5/17->20/5/17	2	F	3.3	0	0	0	2.9205	2.805	6.31125	290.4	0.396	0.429	0.132	0.231	9.08	8.172	4.24944	326.88	0.849888	2.78665	11.0925	7.05444	73.6714	11.2318	28.9894
Horse 5	Control	28/5/17->3/6/17	2	F	3.3	0	0	0	2.9205	2.805	6.31125	290.4	0.396	0.429	0.132	0.231	9.28	8.352	4.34304	334.08	0.868608	2.84803	11.2725	7.14804	74.0918	11.2185	29.071
Horse 5	Control	11/6/17->17/6/17	2	F	3.33	0	0	0	2.94705	2.8305	6.36862	293.04	0.3996	0.4329	0.1332	0.2331	9.36	8.424	4.38048	336.96	0.876096	2.87258	11.3711	7.21098	74.0829	11.2188	29.0693
Horse 5	Control	18/6/17->24/6/17	2	F	3.3	0	0	0	2.9205	2.805	6.31125	290.4	0.396	0.429	0.132	0.231	9.2	8.28	4.3056	331.2	0.86112	2.82348	11.2005	7.1106	73.9253	11.2238	29.0387
Horse 5	Control	10/6/18->16/6/18	3	F	3.7	0	0	0	3.2745	3.145	7.07625	325.6	0.444	0.481	0.148	0.259	9.4	8.46	4.3992	338.4	0.87984	2.88486	11.7345	7.5442	72.0951	11.2816	28.6835
Horse 5	Control	24/6/18->30/6/18	3	F	3.7	0	0	0	3.2745	3.145	7.07625	325.6	0.444	0.481	0.148	0.259	9.38	8.442	4.38984	337.68	0.877968	2.87872	11.7165	7.53484	72.0522	11.283	28.6751
Horse 5	Control	01/7/18->07/7/18	3	F	3.7	0	0	0	3.2745	3.145	7.07625	325.6	0.444	0.481	0.148	0.259	9.46	8.514	4.42728	340.56	0.885456	2.90327	11.7885	7.57228	72.2229	11.2776	28.7083
Horse 5	Control	26/8/18->01/9/18	4	F	3.9	0	0	0	3.4515	3.315	7.45875	343.2	0.468	0.507	0.156	0.273	9.38	8.442	4.38984	337.68	0.877968	2.87872	11.8935	7.70484	70.9799	11.3168	28.467
Horse 5	Control	09/9/18->15/9/18	4	F	3.9	0	0	0	3.4515	3.315	7.45875	343.2	0.468	0.507	0.156	0.273	9.38	8.442	4.38984	337.68	0.877968	2.87872	11.8935	7.70484	70.9799	11.3168	28.467
Horse 5	Control	30/9/18->06/10/18	5	F	3.9	0	0	0	3.4515	3.315	7.45875	343.2	0.468	0.507	0.156	0.273	9.4	8.46	4.3992	338.4	0.87984	2.88486	11.9115	7.7142	71.0238	11.3155	28.4755
Horse 5	Control	07/9/18->13/10/18	5	F	3.9	0	0	0	3.4515	3.315	7.45875	343.2	0.468	0.507	0.156	0.273	9.22	8.298	4.31496	331.92	0.862992	2.82962	11.7495	7.62996	70.6243	11.3281	28.398
Horse 5	Control	21/9/18->27/10/18	5	F	3.9	0	0	0	3.4515	3.315	7.45875	343.2	0.468	0.507	0.156	0.273	9.36	8.424	4.38048	336.96	0.876096	2.87258	11.8755	7.69548	70.936	11.3182	28.4585
Horse 5	Control	28/9/18->03/11/18	5	F	3.9	0	0	0	3.4515	3.315	7.45875	343.2	0.468	0.507	0.156	0.273	9.38	8.442	4.38984	337.68	0.877968	2.87872	11.8935	7.70484	70.9799	11.3168	28.467
Horse 5	Control	11/11/18->17/11/18	5	F	3.9	0	0	0	3.4515	3.315	7.45875	343.2	0.468	0.507	0.156	0.273	9.4	8.46	4.3992	338.4	0.87984	2.88486	11.9115	7.7142	71.0238	11.3155	28.4755
Horse 5	Control	25/11/18->1/12/18	5	F	3.9	0	0	0	3.4515	3.315	7.45875	343.2	0.468	0.507	0.156	0.273	9.24	8.316	4.32432	332.64	0.864864	2.83576	11.7675	7.63932	70.6692	11.3267	28.4067
Horse 5	Control	9/12/18->15/12/18	5	F	3.9	0	0	0	3.4515	3.315	7.45875	343.2	0.468	0.507	0.156	0.273	9.04	8.136	4.23072	325.44	0.846144	2.77438	11.5875	7.54572	70.2136	11.341	28.3182
Horse 6	Pasture	31/7/16->6/8/16	1	F	3.24	0	0	0	2.8674	2.754	6.1965	285.12	0.3888	0.4212	0.1296	0.2268	9.14	8.226	4.27752	329.04	0.855504	2.80507	11.0934	7.03152	74.1522	11.2166	29.0828
Horse 6	Pasture	14/8/16->20/8/16	1	F	3.24	0	0	0	2.8674	2.754	6.1965	285.12	0.3888	0.4212	0.1296	0.2268	9.44	8.496	4.41792	339.84	0.883584	2.89714	11.3634	7.17192	74.7664	11.1972	29.202
Horse 6	Pasture	4/9/16->10/9/16	1	F	3.24	0	0	0	2.8674	2.754	6.1965	285.12	0.3888	0.4212	0.1296	0.2268	9.16	8.244	4.28688	329.76	0.857376	2.8112	11.1114	7.04088	74.1941	11.2153	29.0909
Horse 6	Pasture	18/9/16->24/9/16	1	F	3.24	0	0	0	2.8674	2.754	6.1965	285.12	0.3888	0.4212	0.1296	0.2268	9.5	8.55	4.446	342	0.8892	2.91555	11.4174	7.2	74.8857	11.1934	29.2251
Horse 6	Pasture	2/10/16->8/10/16	1	F	3.24	0	0	0	2.8674	2.754	6.1965	285.12	0.3888	0.4212	0.1296	0.2268	9.14	8.226	4.27752	329.04	0.855504	2.80507	11.0934	7.03152	74.1522	11.2166	29.0828
Horse 6	Pasture	16/10/16->22/10/16	1	F	3.24	0	0	0	2.8674	2.754	6.1965	285.12	0.3888	0.4212	0.1296	0.2268	9.12	8.208	4.26816	328.32	0.853632	2.79893	11.0754	7.02216	74.1102	11.2179	29.0746
Horse 6	Pasture	30/10/16->5/11/16	1	F	3.24	0	0	0	2.8674	2.754	6.1965	285.12	0.3888	0.4212	0.1296	0.2268	9.2	8.28	4.3056	331.2	0.86112	2.82348	11.1474	7.0596	74.2774	11.2127	29.1071
Horse 6	Pasture	14/5/17->20/5/17	2	F	3.3	0	0	0	2.9205	2.805	6.31125	290.4	0.396	0.429	0.132	0.231	9.44	8.496	4.41792	339.84	0.883584	2.89714	11.4165	7.22292	74.4186	11.2082	29.1345
Horse 6	Pasture	28/5/17->3/6/17	2	F	3.3	0	0	0	2.9205	2.805	6.31125	290.4	0.396	0.429	0.132	0.231	9.16	8.244	4.28688	329.76	0.857376	2.8112	11.1645	7.09188	73.8412	11.2264	29.0224
Horse 6	Pasture	11/6/17->17/6/17	2	F	3.33	0	0	0	2.94705	2.8305	6.36862	293.04	0.3996	0.4329	0.1332	0.2331	9.36	8.424	4.38048	336.96	0.876096	2.87258	11.3711	7.21098	74.0829	11.2188	29.0693
Horse 6	Pasture	18/6/17->24/6/17	2	F	3.24	0	0	0	2.8674	2.754	6.1965	285.12	0.3888	0.4212	0.1296	0.2268	9.2	8.28	4.3056	331.2	0.86112	2.82348	11.1474	7.0596	74.2774	11.2127	29.1071
Horse 6	Pasture	10/6/18->16/6/18	3	F	3.24	0	0	0	2.8674	2.754	6.1965	285.12	0.3888	0.4212	0.1296	0.2268	9.08	8.172	4.24944	326.88	0.849888	2.78665	11.0394	7.00344	74.0258	11.2206	29.0582
Horse 6	Pasture	24/6/18->30/6/18	3	F	3.24	0	0	0	2.8674	2.754	6.1965	285.12	0.3888	0.4212	0.1296	0.2268	9.4	8.46	4.3992	338.4	0.87984	2.88486	11.3274	7.1532	74.6862	11.1997	29.1864
Horse 6	Pasture	01/7/18->03/7/18	3	F	3.24	0	0	0	2.8674	2.754	6.1965	285.12	0.3888	0.4212	0.1296	0.2268	9.08	8.172	4.24944	326.88	0.849888	2.78665	11.0394	7.00344	74.0258	11.2206	29.0582
Horse 6	Pasture	15/7/18->21/7/18	pasture	F	2.7	0	0	0	2.3895	2.295	5.16375	237.6	0.324	0.351	0.108	0.189	9.18	8.262	4.29624	330.48	0.859248	2.81734	10.6515	6.59124	77.5665	11.1087	29.7455
Horse 6	Pasture	22/7/18->28/7/18	pasture	F	2.7	0	0	0	2.3895	2.295	5.16375	237.6	0.324	0.351	0.108	0.189	9.4	8.46	4.3992	338.4	0.87984	2.88486	10.8495	6.6942	77.9759	11.0958	29.825
Horse 6	Pasture	29/7/18->04/8/18	pasture	F	2.7	0	0	0	2.3895	2.295	5.16375	237.6	0.324	0.351	0.108	0.189	9.34	8.406	4.37112	336.24	0.874224	2.86645	10.7955	6.66612	77.8658	11.0993	29.8036
Horse 6	Pasture	05/8/18->11/8/18	pasture	F	2.7	0	0	0	2.3895	2.295	5.16375	237.6	0.324	0.351	0.108	0.189	9.36	8.424	4.38048	336.96	0.876096	2.87258	10.8135	6.67548	77.9026	11.0981	29.8107
Horse 6	Pasture	26/8/18->01/9/18	4	F	3.6	0	0	0	3.186	3.06	6.885	316.8	0.432	0.468	0.144	0.252	9.34	8.406	4.37112	336.24	0.874224	2.86645	11.592	7.43112	72.5155	11.2683	28.7651
Horse 6	Pasture	09/9/18->15/9/18	4	F	3.6	0	0	0	3.186	3.06	6.885	316.8	0.432	0.468	0.144	0.252	9.04	8.136	4.23072	325.44	0.846144	2.77438	11.322	7.29072	71.8601	11.289	28.6378
Horse 6	Pasture	30/9/18->06/10/18	5	F	3.6	0	0	0	3.186	3.06	6.885	316.8	0.432	0.468	0.144	0.252	9	8.1	4.212	324	0.8424	2.7621	11.286	7.272	71.7703	11.2919	28.6204
Horse 6	Pasture	07/9/18->13/10/18	5	F	3.6	0	0	0	3.186	3.06	6.885	316.8	0.432	0.468	0.144	0.252	9.08	8.172	4.24944	326.88	0.849888	2.78665	11.358	7.30944	71.9493	11.2862	28.6552
Horse 6	Pasture	21/9/18->27/10/18	5	F	3.6	0	0	0	3.186	3.06	6.885	316.8	0.432	0.468	0.144	0.252	9.28	8.352	4.34304	334.08	0.868608	2.84803	11.538	7.40304	72.3869	11.2724	28.7401
Horse 6	Pasture	28/9/18->03/11/18	5	F	3.6	0	0	0	3.186	3.06	6.885	316.8	0.432	0.468	0.144	0.252	9.04	8.136	4.23072	325.44	0.846144	2.77438	11.322	7.29072	71.8601	11.289	28.6378
Horse 6	Pasture	11/11/18->17/11/18	5	F	3.6	0	0	0	3.186	3.06	6.885	316.8	0.432	0.468	0.144	0.252	9.32	8.388	4.36176	335.52	0.872352	2.86031	11.574	7.42176	72.4728	11.2697	28.7568
Horse 6	Pasture	25/11/18->1/12/18	5	F	3.6	0	0	0	3.186	3.06	6.885	316.8	0.432	0.468	0.144	0.252	9.14	8.226	4.27752	329.04	0.855504	2.80507	11.412	7.33752	72.082	11.282	28.6809
Horse 6	Pasture	9/12/18->15/12/18	5	F	3.6	0	0	0	3.186	3.06	6.885	316.8	0.432	0.468	0.144	0.252	9.18	8.262	4.29624	330.48	0.859248	2.81734	11.448	7.35624	72.1698	11.2792	28.698
Horse 7	Control	31/7/16->6/8/16	1	F	3.6	0	0	0	3.186	3.06	6.885	316.8	0.432	0.468	0.144	0.252	9.46	8.514	4.42728	340.56	0.885456	2.90327	11.7	7.48728	72.7692	11.2603	28.8143
Horse 7	Control	14/8/16->20/8/16	1	F	3.6	0	0	0	3.186	3.06	6.885	316.8	0.432	0.468	0.144	0.252	9.02	8.118	4.22136	324.72	0.844272	2.76824	11.304	7.28136	71.8153	11.2904	28.6291
Horse 7	Control	4/9/16->10/9/16	1	F	3.6	0	0	0	3.186	3.06	6.885	316.8	0.432	0.468	0.144	0.252	9.32	8.388	4.36176	335.52	0.872352	2.86031	11.574	7.42176	72.4728	11.2697	28.7568
Horse 7	Control	18/9/16->24/9/16	1	F	3.6	0	0	0	3.186	3.06	6.885	316.8	0.432	0.468	0.144	0.252	9.42	8.478	4.40856	339.12	0.881712	2.891	11.664	7.46856	72.6852	11.263	28.798
Horse 7	Control	2/10/16->8/10/16	1	F	3.6	0	0	0	3.186	3.06	6.885	316.8	0.432	0.468	0.144	0.252	9.18	8.262	4.29624	330.48	0.859248	2.81734	11.448	7.35624	72.1698	11.2792	28.698
Horse 7	Control	16/10/16->22/10/16	1	F	3.6	0	0	0	3.186	3.06	6.885	316.8	0.432	0.468	0.144	0.252	9.42	8.478	4.40856	339.12	0.881712	2.891	11.664	7.46856	72.6852	11.263	28.798
Horse 7	Control	30/10/16->5/11/16	1	F	3.6	0	0	0	3.186	3.06	6.885	316.8	0.432	0.468	0.144	0.252	9.42	8.478	4.40856	339.12	0.881712	2.891	11.664	7.46856	72.6852	11.263	28.798
Horse 7	Control	14/5/17->20/5/17	2	F	3.6	0	0	0	3.186	3.06	6.885	316.8	0.432	0.468	0.144	0.252	9.12	8.208	4.26816	328.32	0.853632	2.79893	11.394	7.32816	72.0379	11.2834	28.6724
Horse 7	Control	28/5/17->3/6/17	2	F	3.6	0	0	0	3.186	3.06	6.885	316.8	0.432	0.468	0.144	0.252	9.44	8.496	4.41792	339.84	0.883584	2.89714	11.682	7.47792	72.7273	11.2616	28.8062
Horse 7	Control	11/6/17->17/6/17	2	F	3.6	0	0	0	3.186	3.06	6.885	316.8	0.432	0.468	0.144	0.252	9.06	8.154	4.24008	326.16	0.848016	2.78051	11.34	7.30008	71.9048	11.2876	28.6465
Horse 7	Control	18/6/17->24/6/17	2	F	3.6	0	0	0	3.186	3.06	6.885	316.8	0.432	0.468	0.144	0.252	9.38	8.442	4.38984	337.68	0.877968	2.87872	11.628	7.44984	72.6006	11.2656	28.7816
Horse 7	Control	10/6/18->16/6/18	3	F	2.4	0	0	0	2.124	2.04	4.59	211.2	0.288	0.312	0.096	0.168	9.22	8.298	4.31496	331.92	0.862992	2.82962	10.422	6.35496	79.62	11.0439	30.1441
Horse 7	Control	24/6/18->30/6/18	3	F	2.4	0	0	0	2.124	2.04	4.59	211.2	0.288	0.312	0.096	0.168	9.2	8.28	4.3056	331.2	0.86112	2.82348	10.404	6.3456	79.5848	11.045	30.1373
Horse 7	Control	01/7/18->07/7/18	3	F	2.4	0	0	0	2.124	2.04	4.59	211.2	0.288	0.312	0.096	0.168	9.38	8.442	4.38984	337.68	0.877968	2.87872	10.566	6.42984	79.8978	11.0351	30.198
Horse 7	Control	26/8/18->01/9/18	4	F	2.4	0	0	0	2.124	2.04	4.59	211.2	0.288	0.312	0.096	0.168	9.22	8.298	4.31496	331.92	0.862992	2.82962	10.422	6.35496	79.62	11.0439	30.1441
Horse 7	Control	09/9/18->15/9/18	4	F	2.4	0	0	0	2.124	2.04	4.59	211.2	0.288	0.312	0.096	0.168	9.44	8.496	4.41792	339.84	0.883584	2.89714	10.62	6.45792	80	11.0319	30.2179
Horse 7	Control	30/9/18->06/10/18	5	F	2.4	0	0	0	2.124	2.04	4.59	211.2	0.288	0.312	0.096	0.168	9.22	8.298	4.31496	331.92	0.862992	2.82962	10.422	6.35496	79.62	11.0439	30.1441
Horse 7	Control	07/9/18->13/10/18	5	F	2.4	0	0	0	2.124	2.04	4.59	211.2	0.288	0.312	0.096	0.168	9.3	8.37	4.3524	334.8	0.87048	2.85417	10.494	6.3924	79.7599	11.0395	30.1712
Horse 7	Control	21/9/18->27/10/18	5	F	2.4	0	0	0	2.124	2.04	4.59	211.2	0.288	0.312	0.096	0.168	9.26	8.334	4.33368	333.36	0.866736	2.84189	10.458	6.37368	79.6902	11.0417	30.1577
Horse 7	Control	28/9/18->03/11/18	5	F	2.4	0	0	0	2.124	2.04	4.59	211.2	0.288	0.312	0.096	0.168	9.06	8.154	4.24008	326.16	0.848016	2.78051	10.278	6.28008	79.3345	11.0529	30.0887
Horse 7	Control	11/11/18->17/11/18	5	F	2.4	0	0	0	2.124	2.04	4.59	211.2	0.288	0.312	0.096	0.168	9.24	8.316	4.32432	332.64	0.864864	2.83576	10.44	6.36432	79.6552	11.0428	30.1509
Horse 7	Control	25/11/18->1/12/18	5	F	2.4	0	0	0	2.124	2.04	4.59	211.2	0.288	0.312	0.096	0.168	9.06	8.154	4.24008	326.16	0.848016	2.78051	10.278	6.28008	79.3345	11.0529	30.0887
Horse 7	Control	9/12/18->15/12/18	5	F	2.4	0	0	0	2.124	2.04	4.59	211.2	0.288	0.312	0.096	0.168	9.34	8.406	4.37112	336.24	0.874224	2.86645	10.53	6.41112	79.8291	11.0373	30.1847
Horse 8	Pasture	31/7/16->6/8/16	1	F	3.24	0	0	0	2.8674	2.754	6.1965	285.12	0.3888	0.4212	0.1296	0.2268	9.32	8.388	4.36176	335.52	0.872352	2.86031	11.2554	7.11576	74.5242	11.2049	29.155
Horse 8	Pasture	14/8/16->20/8/16	1	F	3.24	0	0	0	2.8674	2.754	6.1965	285.12	0.3888	0.4212	0.1296	0.2268	9.14	8.226	4.27752	329.04	0.855504	2.80507	11.0934	7.03152	74.1522	11.2166	29.0828
Horse 8	Pasture	4/9/16->10/9/16	1	F	3.24	0	0	0	2.8674	2.754	6.1965	285.12	0.3888	0.4212	0.1296	0.2268	9.3	8.37	4.3524	334.8	0.87048	2.85417	11.2374	7.1064	74.4834	11.2062	29.147
Horse 8	Pasture	18/9/16->24/9/16	1	F	3.24	0	0	0	2.8674	2.754	6.1965	285.12	0.3888	0.4212	0.1296	0.2268	9.12	8.208	4.26816	328.32	0.853632	2.79893	11.0754	7.02216	74.1102	11.2179	29.0746
Horse 8	Pasture	2/10/16->8/10/16	1	F	3.24	0	0	0	2.8674	2.754	6.1965	285.12	0.3888	0.4212	0.1296	0.2268	9.08	8.172	4.24944	326.88	0.849888	2.78665	11.0394	7.00344	74.0258	11.2206	29.0582
Horse 8	Pasture	16/10/16->22/10/16	1	F	3.24	0	0	0	2.8674	2.754	6.1965	285.12	0.3888	0.4212	0.1296	0.2268	9.28	8.352	4.34304	334.08	0.868608	2.84803	11.2194	7.09704	74.4425	11.2074	29.1391
Horse 8	Pasture	30/10/16->5/11/16	1	F	3.24	0	0	0	2.8674	2.754	6.1965	285.12	0.3888	0.4212	0.1296	0.2268	9.12	8.208	4.26816	328.32	0.853632	2.79893	11.0754	7.02216	74.1102	11.2179	29.0746
Horse 8	Pasture	14/5/17->20/5/17	2	F	3.24	0	0	0	2.8674	2.754	6.1965	285.12	0.3888	0.4212	0.1296	0.2268	9.44	8.496	4.41792	339.84	0.883584	2.89714	11.3634	7.17192	74.7664	11.1972	29.202
Horse 8	Pasture	28/5/17->3/6/17	2	F	3.24	0	0	0	2.8674	2.754	6.1965	285.12	0.3888	0.4212	0.1296	0.2268	9.16	8.244	4.28688	329.76	0.857376	2.8112	11.1114	7.04088	74.1941	11.2153	29.0909
Horse 8	Pasture	11/6/17->17/6/17	2	F	3.24	0	0	0	2.8674	2.754	6.1965	285.12	0.3888	0.4212	0.1296	0.2268	9.24	8.316	4.32432	332.64	0.864864	2.83576	11.1834	7.07832	74.3602	11.21	29.1231
Horse 8	Pasture	18/6/17->24/6/17	2	F	3.24	0	0	0	2.8674	2.754	6.1965	285.12	0.3888	0.4212	0.1296	0.2268	9	8.1	4.212	324	0.8424	2.7621	10.9674	6.966	73.8552	11.226	29.0251
Horse 8	Pasture	10/6/18->16/6/18	3	F	2.5	0	0	0	2.2125	2.125	4.78125	220	0.3	0.325	0.1	0.175	9.08	8.172	4.24944	326.88	0.849888	2.78665	10.3845	6.37444	78.6942	11.0731	29.9644
Horse 8	Pasture	24/6/18->30/6/18	3	F	2.5	0	0	0	2.2125	2.125	4.78125	220	0.3	0.325	0.1	0.175	9.28	8.352	4.34304	334.08	0.868608	2.84803	10.5645	6.46804	79.0572	11.0616	30.0349
Horse 8	Pasture	01/7/18->03/7/18	3	F	2.5	0	0	0	2.2125	2.125	4.78125	220	0.3	0.325	0.1	0.175	9.04	8.136	4.23072	325.44	0.846144	2.77438	10.3485	6.35572	78.6201	11.0755	29.95
Horse 8	Pasture	15/7/18->21/7/18	pasture	F	2	0	0	0	1.77	1.7	3.825	176	0.24	0.26	0.08	0.14	9.32	8.388	4.36176	335.52	0.872352	2.86031	10.158	6.06176	82.5753	10.9505	30.7177
Horse 8	Pasture	22/7/18->28/7/18	pasture	F	2	0	0	0	1.77	1.7	3.825	176	0.24	0.26	0.08	0.14	9.14	8.226	4.27752	329.04	0.855504	2.80507	9.996	5.97752	82.2929	10.9594	30.6629
Horse 8	Pasture	29/7/18->04/8/18	pasture	F	2	0	0	0	1.77	1.7	3.825	176	0.24	0.26	0.08	0.14	9.18	8.262	4.29624	330.48	0.859248	2.81734	10.032	5.99624	82.3565	10.9574	30.6753
Horse 8	Pasture	05/8/18->11/8/18	pasture	F	2	0	0	0	1.77	1.7	3.825	176	0.24	0.26	0.08	0.14	9.46	8.514	4.42728	340.56	0.885456	2.90327	10.284	6.12728	82.7888	10.9438	30.7592
Horse 8	Pasture	26/8/18->01/9/18	4	F	2.6	0	0	0	2.301	2.21	4.9725	228.8	0.312	0.338	0.104	0.182	9.02	8.118	4.22136	324.72	0.844272	2.76824	10.419	6.43136	77.9153	11.0977	29.8132
Horse 8	Pasture	09/9/18->15/9/18	4	F	2.6	0	0	0	2.301	2.21	4.9725	228.8	0.312	0.338	0.104	0.182	9.4	8.46	4.3992	338.4	0.87984	2.88486	10.761	6.6092	78.6172	11.0756	29.9494
Horse 8	Pasture	30/9/18->06/10/18	5	F	2.6	0	0	0	2.301	2.21	4.9725	228.8	0.312	0.338	0.104	0.182	9	8.1	4.212	324	0.8424	2.7621	10.401	6.422	77.8771	11.0989	29.8058
Horse 8	Pasture	07/9/18->13/10/18	5	F	2.6	0	0	0	2.301	2.21	4.9725	228.8	0.312	0.338	0.104	0.182	9.08	8.172	4.24944	326.88	0.849888	2.78665	10.473	6.45944	78.0292	11.0941	29.8353
Horse 8	Pasture	21/9/18->27/10/18	5	F	2.6	0	0	0	2.301	2.21	4.9725	228.8	0.312	0.338	0.104	0.182	9.28	8.352	4.34304	334.08	0.868608	2.84803	10.653	6.55304	78.4005	11.0824	29.9074
Horse 8	Pasture	28/9/18->03/11/18	5	F	2.6	0	0	0	2.301	2.21	4.9725	228.8	0.312	0.338	0.104	0.182	9.04	8.136	4.23072	325.44	0.846144	2.77438	10.437	6.44072	77.9534	11.0965	29.8206
Horse 8	Pasture	11/11/18->17/11/18	5	F	2.6	0	0	0	2.301	2.21	4.9725	228.8	0.312	0.338	0.104	0.182	9.32	8.388	4.36176	335.52	0.872352	2.86031	10.689	6.57176	78.4732	11.0801	29.9215
Horse 8	Pasture	25/11/18->1/12/18	5	F	2.6	0	0	0	2.301	2.21	4.9725	228.8	0.312	0.338	0.104	0.182	9.14	8.226	4.27752	329.04	0.855504	2.80507	10.527	6.48752	78.1419	11.0906	29.8572
Horse 8	Pasture	9/12/18->15/12/18	5	F	2.6	0	0	0	2.301	2.21	4.9725	228.8	0.312	0.338	0.104	0.182	9.18	8.262	4.29624	330.48	0.859248	2.81734	10.563	6.50624	78.2164	11.0882	29.8716
Horse 9	Control	31/7/16->6/8/16	1	F	3.8	0	0	0	3.363	3.23	7.2675	334.4	0.456	0.494	0.152	0.266	9.46	8.514	4.42728	340.56	0.885456	2.90327	11.877	7.65728	71.6848	11.2946	28.6038
Horse 9	Control	14/8/16->20/8/16	1	F	3.8	0	0	0	3.363	3.23	7.2675	334.4	0.456	0.494	0.152	0.266	9.02	8.118	4.22136	324.72	0.844272	2.76824	11.481	7.45136	70.7081	11.3254	28.4142
Horse 9	Control	4/9/16->10/9/16	1	F	3.8	0	0	0	3.363	3.23	7.2675	334.4	0.456	0.494	0.152	0.266	9.38	8.442	4.38984	337.68	0.877968	2.87872	11.805	7.61984	71.5121	11.3	28.5703
Horse 9	Control	18/9/16->24/9/16	1	F	3.8	0	0	0	3.363	3.23	7.2675	334.4	0.456	0.494	0.152	0.266	9.12	8.208	4.26816	328.32	0.853632	2.79893	11.571	7.49816	70.936	11.3182	28.4585
Horse 9	Control	2/10/16->8/10/16	1	F	3.8	0	0	0	3.363	3.23	7.2675	334.4	0.456	0.494	0.152	0.266	9.06	8.154	4.24008	326.16	0.848016	2.78051	11.517	7.47008	70.7997	11.3225	28.432
Horse 9	Control	16/10/16->22/10/16	1	F	3.8	0	0	0	3.363	3.23	7.2675	334.4	0.456	0.494	0.152	0.266	9.02	8.118	4.22136	324.72	0.844272	2.76824	11.481	7.45136	70.7081	11.3254	28.4142
Horse 9	Control	30/10/16->5/11/16	1	F	3.8	0	0	0	3.363	3.23	7.2675	334.4	0.456	0.494	0.152	0.266	9.04	8.136	4.23072	325.44	0.846144	2.77438	11.499	7.46072	70.754	11.324	28.4231
Horse 9	Control	14/5/17->20/5/17	2	F	4.32	0	0	0	3.8232	3.672	8.262	380.16	0.5184	0.5616	0.1728	0.3024	9.32	8.388	4.36176	335.52	0.872352	2.86031	12.2112	8.03376	68.691	11.3892	28.0227
Horse 9	Control	28/5/17->3/6/17	2	F	4.32	0	0	0	3.8232	3.672	8.262	380.16	0.5184	0.5616	0.1728	0.3024	9.44	8.496	4.41792	339.84	0.883584	2.89714	12.3192	8.08992	68.9655	11.3805	28.076
Horse 9	Control	11/6/17->17/6/17	2	F	4.32	0	0	0	3.8232	3.672	8.262	380.16	0.5184	0.5616	0.1728	0.3024	9.06	8.154	4.24008	326.16	0.848016	2.78051	11.9772	7.91208	68.0794	11.4085	27.904
Horse 9	Control	18/6/17->24/6/17	2	F	4.08	0	0	0	3.6108	3.468	7.803	359.04	0.4896	0.5304	0.1632	0.2856	9.38	8.442	4.38984	337.68	0.877968	2.87872	12.0528	7.85784	70.0418	11.3465	28.2849
Horse 9	Control	10/6/18->16/6/18	3	F	3.7	0	0	0	3.2745	3.145	7.07625	325.6	0.444	0.481	0.148	0.259	9.12	8.208	4.26816	328.32	0.853632	2.79893	11.4825	7.41316	71.4827	11.301	28.5646
Horse 9	Control	24/6/18->30/6/18	3	F	3.7	0	0	0	3.2745	3.145	7.07625	325.6	0.444	0.481	0.148	0.259	9.48	8.532	4.43664	341.28	0.887328	2.90941	11.8065	7.58164	72.2653	11.2762	28.7165
Horse 9	Control	01/7/18->07/7/18	3	F	3.7	0	0	0	3.2745	3.145	7.07625	325.6	0.444	0.481	0.148	0.259	9.38	8.442	4.38984	337.68	0.877968	2.87872	11.7165	7.53484	72.0522	11.283	28.6751
Horse 9	Control	26/8/18->01/9/18	4	F	3.4	0	0	0	3.009	2.89	6.5025	299.2	0.408	0.442	0.136	0.238	9.28	8.352	4.34304	334.08	0.868608	2.84803	11.361	7.23304	73.5147	11.2368	28.959
Horse 9	Control	09/9/18->15/9/18	4	F	3.4	0	0	0	3.009	2.89	6.5025	299.2	0.408	0.442	0.136	0.238	9.04	8.136	4.23072	325.44	0.846144	2.77438	11.145	7.12072	73.0013	11.253	28.8594
Horse 9	Control	30/9/18->06/10/18	5	F	3.4	0	0	0	3.009	2.89	6.5025	299.2	0.408	0.442	0.136	0.238	9.1	8.19	4.2588	327.6	0.85176	2.79279	11.199	7.1488	73.1315	11.2489	28.8846
Horse 9	Control	07/9/18->13/10/18	5	F	3.4	0	0	0	3.009	2.89	6.5025	299.2	0.408	0.442	0.136	0.238	9.44	8.496	4.41792	339.84	0.883584	2.89714	11.505	7.30792	73.8462	11.2263	29.0233
Horse 9	Control	21/9/18->27/10/18	5	F	3.4	0	0	0	3.009	2.89	6.5025	299.2	0.408	0.442	0.136	0.238	9.04	8.136	4.23072	325.44	0.846144	2.77438	11.145	7.12072	73.0013	11.253	28.8594
Horse 9	Control	28/9/18->03/11/18	5	F	3.4	0	0	0	3.009	2.89	6.5025	299.2	0.408	0.442	0.136	0.238	9.3	8.37	4.3524	334.8	0.87048	2.85417	11.379	7.2424	73.5566	11.2354	28.9671
Horse 9	Control	11/11/18->17/11/18	5	F	3.4	0	0	0	3.009	2.89	6.5025	299.2	0.408	0.442	0.136	0.238	9.3	8.37	4.3524	334.8	0.87048	2.85417	11.379	7.2424	73.5566	11.2354	28.9671
Horse 9	Control	25/11/18->1/12/18	5	F	3.4	0	0	0	3.009	2.89	6.5025	299.2	0.408	0.442	0.136	0.238	9.3	8.37	4.3524	334.8	0.87048	2.85417	11.379	7.2424	73.5566	11.2354	28.9671
Horse 9	Control	9/12/18->15/12/18	5	F	3.4	0	0	0	3.009	2.89	6.5025	299.2	0.408	0.442	0.136	0.238	9.36	8.424	4.38048	336.96	0.876096	2.87258	11.433	7.27048	73.6814	11.2315	28.9914
Horse 10	Pasture	31/7/16->6/8/16	1	F	2.22	0	0	0	1.9647	1.887	4.24575	195.36	0.2664	0.2886	0.0888	0.1554	9.22	8.298	4.31496	331.92	0.862992	2.82962	10.2627	6.20196	80.8559	11.0048	30.384
Horse 10	Pasture	14/8/16->20/8/16	1	F	2.22	0	0	0	1.9647	1.887	4.24575	195.36	0.2664	0.2886	0.0888	0.1554	9.26	8.334	4.33368	333.36	0.866736	2.84189	10.2987	6.22068	80.9228	11.0027	30.397
Horse 10	Pasture	4/9/16->10/9/16	1	F	2.22	0	0	0	1.9647	1.887	4.24575	195.36	0.2664	0.2886	0.0888	0.1554	9.42	8.478	4.40856	339.12	0.881712	2.891	10.4427	6.29556	81.1859	10.9944	30.448
Horse 10	Pasture	18/9/16->24/9/16	1	F	2.22	0	0	0	1.9647	1.887	4.24575	195.36	0.2664	0.2886	0.0888	0.1554	9.04	8.136	4.23072	325.44	0.846144	2.77438	10.1007	6.11772	80.5489	11.0145	30.3244
Horse 10	Pasture	2/10/16->8/10/16	1	F	2.22	0	0	0	1.9647	1.887	4.24575	195.36	0.2664	0.2886	0.0888	0.1554	9.24	8.316	4.32432	332.64	0.864864	2.83576	10.2807	6.21132	80.8894	11.0038	30.3905
Horse 10	Pasture	16/10/16->22/10/16	1	F	2.22	0	0	0	1.9647	1.887	4.24575	195.36	0.2664	0.2886	0.0888	0.1554	9.26	8.334	4.33368	333.36	0.866736	2.84189	10.2987	6.22068	80.9228	11.0027	30.397
Horse 10	Pasture	30/10/16->5/11/16	1	F	2.22	0	0	0	1.9647	1.887	4.24575	195.36	0.2664	0.2886	0.0888	0.1554	9.42	8.478	4.40856	339.12	0.881712	2.891	10.4427	6.29556	81.1859	10.9944	30.448
Horse 10	Pasture	14/5/17->20/5/17	2	F	3.3	0	0	0	2.9205	2.805	6.31125	290.4	0.396	0.429	0.132	0.231	9.2	8.28	4.3056	331.2	0.86112	2.82348	11.2005	7.1106	73.9253	11.2238	29.0387
Horse 10	Pasture	28/5/17->3/6/17	2	F	3.3	0	0	0	2.9205	2.805	6.31125	290.4	0.396	0.429	0.132	0.231	9.04	8.136	4.23072	325.44	0.846144	2.77438	11.0565	7.03572	73.5857	11.2345	28.9728
Horse 10	Pasture	11/6/17->17/6/17	2	F	2.7	0	0	0	2.3895	2.295	5.16375	237.6	0.324	0.351	0.108	0.189	9.18	8.262	4.29624	330.48	0.859248	2.81734	10.6515	6.59124	77.5665	11.1087	29.7455
Horse 10	Pasture	18/6/17->24/6/17	2	F	2.7	0	0	0	2.3895	2.295	5.16375	237.6	0.324	0.351	0.108	0.189	9.5	8.55	4.446	342	0.8892	2.91555	10.9395	6.741	78.1571	11.0901	29.8601
Horse 10	Pasture	10/6/18->16/6/18	3	F	2.8	0	0	0	2.478	2.38	5.355	246.4	0.336	0.364	0.112	0.196	9.48	8.532	4.43664	341.28	0.887328	2.90941	11.01	6.81664	77.4932	11.1111	29.7313
Horse 10	Pasture	24/6/18->30/6/18	3	F	2.8	0	0	0	2.478	2.38	5.355	246.4	0.336	0.364	0.112	0.196	9.2	8.28	4.3056	331.2	0.86112	2.82348	10.758	6.6856	76.966	11.1277	29.6289
Horse 10	Pasture	01/7/18->03/7/18	3	F	2.8	0	0	0	2.478	2.38	5.355	246.4	0.336	0.364	0.112	0.196	9.3	8.37	4.3524	334.8	0.87048	2.85417	10.848	6.7324	77.1571	11.1217	29.666
Horse 10	Pasture	15/7/18->21/7/18	pasture	F	2.3	0	0	0	2.0355	1.955	4.39875	202.4	0.276	0.299	0.092	0.161	9.4	8.46	4.3992	338.4	0.87984	2.88486	10.4955	6.3542	80.606	11.0127	30.3355
Horse 10	Pasture	22/7/18->28/7/18	pasture	F	2.3	0	0	0	2.0355	1.955	4.39875	202.4	0.276	0.299	0.092	0.161	9	8.1	4.212	324	0.8424	2.7621	10.1355	6.167	79.9171	11.0345	30.2018
Horse 10	Pasture	29/7/18->04/8/18	pasture	F	2.3	0	0	0	2.0355	1.955	4.39875	202.4	0.276	0.299	0.092	0.161	9.46	8.514	4.42728	340.56	0.885456	2.90327	10.5495	6.38228	80.7052	11.0096	30.3547
Horse 10	Pasture	05/8/18->11/8/18	pasture	F	2.3	0	0	0	2.0355	1.955	4.39875	202.4	0.276	0.299	0.092	0.161	9	8.1	4.212	324	0.8424	2.7621	10.1355	6.167	79.9171	11.0345	30.2018
Horse 10	Pasture	26/8/18->01/9/18	4	F	2.8	0	0	0	2.478	2.38	5.355	246.4	0.336	0.364	0.112	0.196	9.18	8.262	4.29624	330.48	0.859248	2.81734	10.74	6.67624	76.9274	11.1289	29.6214
Horse 10	Pasture	09/9/18->15/9/18	4	F	2.8	0	0	0	2.478	2.38	5.355	246.4	0.336	0.364	0.112	0.196	9.16	8.244	4.28688	329.76	0.857376	2.8112	10.722	6.66688	76.8886	11.1302	29.6139
Horse 10	Pasture	30/9/18->06/10/18	5	F	2.8	0	0	0	2.478	2.38	5.355	246.4	0.336	0.364	0.112	0.196	9.4	8.46	4.3992	338.4	0.87984	2.88486	10.938	6.7792	77.345	11.1157	29.7025
Horse 10	Pasture	07/9/18->13/10/18	5	F	2.8	0	0	0	2.478	2.38	5.355	246.4	0.336	0.364	0.112	0.196	9.38	8.442	4.38984	337.68	0.877968	2.87872	10.92	6.76984	77.3077	11.1169	29.6953
Horse 10	Pasture	21/9/18->27/10/18	5	F	2.8	0	0	0	2.478	2.38	5.355	246.4	0.336	0.364	0.112	0.196	9.34	8.406	4.37112	336.24	0.874224	2.86645	10.884	6.75112	77.2326	11.1193	29.6807
Horse 10	Pasture	28/9/18->03/11/18	5	F	2.8	0	0	0	2.478	2.38	5.355	246.4	0.336	0.364	0.112	0.196	9.44	8.496	4.41792	339.84	0.883584	2.89714	10.974	6.79792	77.4194	11.1134	29.7169
Horse 10	Pasture	11/11/18->17/11/18	5	F	2.8	0	0	0	2.478	2.38	5.355	246.4	0.336	0.364	0.112	0.196	10.44	9.396	4.88592	375.84	0.977184	3.20404	11.874	7.26592	79.1309	11.0593	30.0491
Horse 10	Pasture	25/11/18->1/12/18	5	F	2.8	0	0	0	2.478	2.38	5.355	246.4	0.336	0.364	0.112	0.196	11.44	10.296	5.35392	411.84	1.07078	3.51094	12.774	7.73392	80.6012	11.0129	30.3346
Horse 10	Pasture	9/12/18->15/12/18	5	F	2.8	0	0	0	2.478	2.38	5.355	246.4	0.336	0.364	0.112	0.196	12.44	11.196	5.82192	447.84	1.16438	3.81784	13.674	8.20192	81.878	10.9725	30.5824
Horse 11	Pasture	31/7/16->6/8/16	1	F	2.22	0	0	0	1.9647	1.887	4.24575	195.36	0.2664	0.2886	0.0888	0.1554	9.18	8.262	4.29624	330.48	0.859248	2.81734	10.2267	6.18324	80.7885	11.007	30.3709
Horse 11	Pasture	14/8/16->20/8/16	1	F	2.22	0	0	0	1.9647	1.887	4.24575	195.36	0.2664	0.2886	0.0888	0.1554	9.16	8.244	4.28688	329.76	0.857376	2.8112	10.2087	6.17388	80.7547	11.008	30.3643
Horse 11	Pasture	4/9/16->10/9/16	1	F	2.22	0	0	0	1.9647	1.887	4.24575	195.36	0.2664	0.2886	0.0888	0.1554	9.06	8.154	4.24008	326.16	0.848016	2.78051	10.1187	6.12708	80.5835	11.0134	30.3311
Horse 11	Pasture	18/9/16->24/9/16	1	F	2.22	0	0	0	1.9647	1.887	4.24575	195.36	0.2664	0.2886	0.0888	0.1554	9.3	8.37	4.3524	334.8	0.87048	2.85417	10.3347	6.2394	80.9893	11.0006	30.4099
Horse 11	Pasture	2/10/16->8/10/16	1	DP	3.3	0	0	0	2.904	2.3232	5.2272	270.072	0.4125	0.363	0.1254	0.231	9.3	8.37	4.3524	334.8	0.87048	2.85417	11.274	6.6756	74.2416	11.38	28.5362
Horse 11	Pasture	16/10/16->22/10/16	1	DP	3.3	0	0	0	2.904	2.3232	5.2272	270.072	0.4125	0.363	0.1254	0.231	9.22	8.298	4.31496	331.92	0.862992	2.82962	11.202	6.63816	74.0761	11.3863	28.5004
Horse 11	Pasture	30/10/16->5/11/16	1	DP	3.3	0	0	0	2.904	2.3232	5.2272	270.072	0.4125	0.363	0.1254	0.231	9.06	8.154	4.24008	326.16	0.848016	2.78051	11.058	6.56328	73.7385	11.3991	28.4275
Horse 11	Pasture	14/5/17->20/5/17	2	F	2.7	0	0	0	2.3895	2.295	5.16375	237.6	0.324	0.351	0.108	0.189	9.04	8.136	4.23072	325.44	0.846144	2.77438	10.5255	6.52572	77.298	11.1172	29.6934
Horse 11	Pasture	28/5/17->3/6/17	2	F	2.88	0	0	0	2.5488	2.448	5.508	253.44	0.3456	0.3744	0.1152	0.2016	9.02	8.118	4.22136	324.72	0.844272	2.76824	10.6668	6.66936	76.1053	11.1549	29.4619
Horse 11	Pasture	11/6/17->17/6/17	2	F	2.88	0	0	0	2.5488	2.448	5.508	253.44	0.3456	0.3744	0.1152	0.2016	9.16	8.244	4.28688	329.76	0.857376	2.8112	10.7928	6.73488	76.3843	11.1461	29.516
Horse 11	Pasture	18/6/17->24/6/17	2	F	2.88	0	0	0	2.5488	2.448	5.508	253.44	0.3456	0.3744	0.1152	0.2016	9.5	8.55	4.446	342	0.8892	2.91555	11.0988	6.894	77.0354	11.1255	29.6424
Horse 11	Pasture	10/6/18->16/6/18	3	F	3.3	0	0	0	2.9205	2.805	6.31125	290.4	0.396	0.429	0.132	0.231	9.38	8.442	4.38984	337.68	0.877968	2.87872	11.3625	7.19484	74.297	11.212	29.1109
Horse 11	Pasture	24/6/18->30/6/18	3	F	3.3	0	0	0	2.9205	2.805	6.31125	290.4	0.396	0.429	0.132	0.231	9.24	8.316	4.32432	332.64	0.864864	2.83576	11.2365	7.12932	74.0088	11.2211	29.0549
Horse 11	Pasture	01/7/18->03/7/18	3	F	3.3	0	0	0	2.9205	2.805	6.31125	290.4	0.396	0.429	0.132	0.231	9	8.1	4.212	324	0.8424	2.7621	11.0205	7.017	73.4994	11.2372	28.956
Horse 11	Pasture	15/7/18->21/7/18	pasture	F	2.8	0	0	0	2.478	2.38	5.355	246.4	0.336	0.364	0.112	0.196	9.36	8.424	4.38048	336.96	0.876096	2.87258	10.902	6.76048	77.2702	11.1181	29.688
Horse 11	Pasture	22/7/18->28/7/18	pasture	F	2.8	0	0	0	2.478	2.38	5.355	246.4	0.336	0.364	0.112	0.196	9.24	8.316	4.32432	332.64	0.864864	2.83576	10.794	6.70432	77.0428	11.1253	29.6438
Horse 11	Pasture	29/7/18->04/8/18	pasture	F	2.8	0	0	0	2.478	2.38	5.355	246.4	0.336	0.364	0.112	0.196	9.36	8.424	4.38048	336.96	0.876096	2.87258	10.902	6.76048	77.2702	11.1181	29.688
Horse 11	Pasture	05/8/18->11/8/18	pasture	F	2.8	0	0	0	2.478	2.38	5.355	246.4	0.336	0.364	0.112	0.196	9.02	8.118	4.22136	324.72	0.844272	2.76824	10.596	6.60136	76.6138	11.1388	29.5606
Horse 11	Pasture	26/8/18->01/9/18	4	F	3.6	0	0	0	3.186	3.06	6.885	316.8	0.432	0.468	0.144	0.252	9.46	8.514	4.42728	340.56	0.885456	2.90327	11.7	7.48728	72.7692	11.2603	28.8143
Horse 11	Pasture	09/9/18->15/9/18	4	F	3.6	0	0	0	3.186	3.06	6.885	316.8	0.432	0.468	0.144	0.252	9.04	8.136	4.23072	325.44	0.846144	2.77438	11.322	7.29072	71.8601	11.289	28.6378
Horse 11	Pasture	30/9/18->06/10/18	5	F	3.6	0	0	0	3.186	3.06	6.885	316.8	0.432	0.468	0.144	0.252	9.16	8.244	4.28688	329.76	0.857376	2.8112	11.43	7.34688	72.126	11.2806	28.6894
Horse 11	Pasture	07/9/18->13/10/18	5	F	3.6	0	0	0	3.186	3.06	6.885	316.8	0.432	0.468	0.144	0.252	9.08	8.172	4.24944	326.88	0.849888	2.78665	11.358	7.30944	71.9493	11.2862	28.6552
Horse 11	Pasture	21/9/18->27/10/18	5	F	3.6	0	0	0	3.186	3.06	6.885	316.8	0.432	0.468	0.144	0.252	9.28	8.352	4.34304	334.08	0.868608	2.84803	11.538	7.40304	72.3869	11.2724	28.7401
Horse 11	Pasture	28/9/18->03/11/18	5	F	3.6	0	0	0	3.186	3.06	6.885	316.8	0.432	0.468	0.144	0.252	9.24	8.316	4.32432	332.64	0.864864	2.83576	11.502	7.38432	72.3005	11.2751	28.7233
Horse 11	Pasture	11/11/18->17/11/18	5	F	3.6	0	0	0	3.186	3.06	6.885	316.8	0.432	0.468	0.144	0.252	9.24	8.316	4.32432	332.64	0.864864	2.83576	11.502	7.38432	72.3005	11.2751	28.7233
Horse 11	Pasture	25/11/18->1/12/18	5	F	3.6	0	0	0	3.186	3.06	6.885	316.8	0.432	0.468	0.144	0.252	9	8.1	4.212	324	0.8424	2.7621	11.286	7.272	71.7703	11.2919	28.6204
Horse 11	Pasture	9/12/18->15/12/18	5	F	3.6	0	0	0	3.186	3.06	6.885	316.8	0.432	0.468	0.144	0.252	9.36	8.424	4.38048	336.96	0.876096	2.87258	11.3445	7.18548	74.2562	11.2133	29.1029
Horse 12	Control	31/7/16->6/8/16	1	F	3.3	0	0	0	2.9205	2.805	6.31125	290.4	0.396	0.429	0.132	0.231	9.14	8.226	4.27752	329.04	0.855504	2.80507	11.1465	7.08252	73.799	11.2278	29.0142
Horse 12	Control	14/8/16->20/8/16	1	F	3.3	0	0	0	2.9205	2.805	6.31125	290.4	0.396	0.429	0.132	0.231	9.26	8.334	4.33368	333.36	0.866736	2.84189	11.2545	7.13868	74.0504	11.2198	29.063
Horse 12	Control	4/9/16->10/9/16	1	F	3.3	0	0	0	2.9205	2.805	6.31125	290.4	0.396	0.429	0.132	0.231	9.28	8.352	4.34304	334.08	0.868608	2.84803	11.2725	7.14804	74.0918	11.2185	29.071
Horse 12	Control	18/9/16->24/9/16	1	F	3.3	0	0	0	2.9205	2.805	6.31125	290.4	0.396	0.429	0.132	0.231	9.4	8.46	4.3992	338.4	0.87984	2.88486	11.3805	7.2042	74.3377	11.2108	29.1188
Horse 12	Control	2/10/16->8/10/16	1	F	3.3	0	0	0	2.9205	2.805	6.31125	290.4	0.396	0.429	0.132	0.231	9.16	8.244	4.28688	329.76	0.857376	2.8112	11.1645	7.09188	73.8412	11.2264	29.0224
Horse 12	Control	16/10/16->22/10/16	1	F	3.3	0	0	0	2.9205	2.805	6.31125	290.4	0.396	0.429	0.132	0.231	9.12	8.208	4.26816	328.32	0.853632	2.79893	11.1285	7.07316	73.7566	11.2291	29.006
Horse 12	Control	30/10/16->5/11/16	1	F	3.3	0	0	0	2.9205	2.805	6.31125	290.4	0.396	0.429	0.132	0.231	9.42	8.478	4.40856	339.12	0.881712	2.891	11.3985	7.21356	74.3782	11.2095	29.1266
Horse 12	Control	14/5/17->20/5/17	2	F	3.3	0	0	0	2.9205	2.805	6.31125	290.4	0.396	0.429	0.132	0.231	9.26	8.334	4.33368	333.36	0.866736	2.84189	11.2545	7.13868	74.0504	11.2198	29.063
Horse 12	Control	28/5/17->3/6/17	2	F	3.3	0	0	0	2.9205	2.805	6.31125	290.4	0.396	0.429	0.132	0.231	9.26	8.334	4.33368	333.36	0.866736	2.84189	11.2545	7.13868	74.0504	11.2198	29.063
Horse 12	Control	11/6/17->17/6/17	2	F	3.3	0	0	0	2.9205	2.805	6.31125	290.4	0.396	0.429	0.132	0.231	9	8.1	4.212	324	0.8424	2.7621	11.0205	7.017	73.4994	11.2372	28.956
Horse 12	Control	18/6/17->24/6/17	2	F	3.3	0	0	0	2.9205	2.805	6.31125	290.4	0.396	0.429	0.132	0.231	9.28	8.352	4.34304	334.08	0.868608	2.84803	11.2725	7.14804	74.0918	11.2185	29.071
Horse 12	Control	10/6/18->16/6/18	3	F	2.9	0	0	0	2.5665	2.465	5.54625	255.2	0.348	0.377	0.116	0.203	9.02	8.118	4.22136	324.72	0.844272	2.76824	10.6845	6.68636	75.9792	11.1589	29.4374
Horse 12	Control	24/6/18->30/6/18	3	F	2.9	0	0	0	2.5665	2.465	5.54625	255.2	0.348	0.377	0.116	0.203	9.32	8.388	4.36176	335.52	0.872352	2.86031	10.9545	6.82676	76.5713	11.1402	29.5523
Horse 12	Control	01/7/18->07/7/18	3	F	2.9	0	0	0	2.5665	2.465	5.54625	255.2	0.348	0.377	0.116	0.203	9.42	8.478	4.40856	339.12	0.881712	2.891	11.0445	6.87356	76.7622	11.1342	29.5894
Horse 12	Control	26/8/18->01/9/18	4	F	2.9	0	0	0	2.5665	2.465	5.54625	255.2	0.348	0.377	0.116	0.203	9.5	8.55	4.446	342	0.8892	2.91555	11.1165	6.911	76.9127	11.1294	29.6186
Horse 12	Control	09/9/18->15/9/18	4	F	2.9	0	0	0	2.5665	2.465	5.54625	255.2	0.348	0.377	0.116	0.203	9.3	8.37	4.3524	334.8	0.87048	2.85417	10.9365	6.8174	76.5327	11.1414	29.5448
Horse 12	Control	30/9/18->06/10/18	5	F	2.9	0	0	0	2.5665	2.465	5.54625	255.2	0.348	0.377	0.116	0.203	9.16	8.244	4.28688	329.76	0.857376	2.8112	10.8105	6.75188	76.2592	11.15	29.4917
Horse 12	Control	07/9/18->13/10/18	5	F	2.9	0	0	0	2.5665	2.465	5.54625	255.2	0.348	0.377	0.116	0.203	9.42	8.478	4.40856	339.12	0.881712	2.891	11.0445	6.87356	76.7622	11.1342	29.5894
Horse 12	Control	21/9/18->27/10/18	5	F	2.9	0	0	0	2.5665	2.465	5.54625	255.2	0.348	0.377	0.116	0.203	9.24	8.316	4.32432	332.64	0.864864	2.83576	10.8825	6.78932	76.4163	11.1451	29.5222
Horse 12	Control	28/9/18->03/11/18	5	F	2.9	0	0	0	2.5665	2.465	5.54625	255.2	0.348	0.377	0.116	0.203	9.3	8.37	4.3524	334.8	0.87048	2.85417	10.9365	6.8174	76.5327	11.1414	29.5448
Horse 12	Control	11/11/18->17/11/18	5	F	2.9	0	0	0	2.5665	2.465	5.54625	255.2	0.348	0.377	0.116	0.203	9.38	8.442	4.38984	337.68	0.877968	2.87872	11.0085	6.85484	76.6862	11.1366	29.5746
Horse 12	Control	25/11/18->1/12/18	5	F	2.9	0	0	0	2.5665	2.465	5.54625	255.2	0.348	0.377	0.116	0.203	9.48	8.532	4.43664	341.28	0.887328	2.90941	11.0985	6.90164	76.8753	11.1306	29.6113
Horse 12	Control	9/12/18->15/12/18	5	F	2.9	0	0	0	2.5665	2.465	5.54625	255.2	0.348	0.377	0.116	0.203	9.34	8.406	4.37112	336.24	0.874224	2.86645	10.9725	6.83612	76.6097	11.139	29.5598
Horse 13	Control	31/7/16->6/8/16	1	F	2.7	0	0	0	2.3895	2.295	5.16375	237.6	0.324	0.351	0.108	0.189	9.02	8.118	4.22136	324.72	0.844272	2.76824	10.5075	6.51636	77.2591	11.1185	29.6858
Horse 13	Control	14/8/16->20/8/16	1	F	2.7	0	0	0	2.3895	2.295	5.16375	237.6	0.324	0.351	0.108	0.189	9.24	8.316	4.32432	332.64	0.864864	2.83576	10.7055	6.61932	77.6797	11.1052	29.7675
Horse 13	Control	4/9/16->10/9/16	1	F	2.7	0	0	0	2.3895	2.295	5.16375	237.6	0.324	0.351	0.108	0.189	9.4	8.46	4.3992	338.4	0.87984	2.88486	10.8495	6.6942	77.9759	11.0958	29.825
Horse 13	Control	18/9/16->24/9/16	1	F	2.7	0	0	0	2.3895	2.295	5.16375	237.6	0.324	0.351	0.108	0.189	9.38	8.442	4.38984	337.68	0.877968	2.87872	10.8315	6.68484	77.9393	11.097	29.8179
Horse 13	Control	2/10/16->8/10/16	1	F	2.7	0	0	0	2.3895	2.295	5.16375	237.6	0.324	0.351	0.108	0.189	9.1	8.19	4.2588	327.6	0.85176	2.79279	10.5795	6.5538	77.4139	11.1136	29.7159
Horse 13	Control	16/10/16->22/10/16	1	F	2.7	0	0	0	2.3895	2.295	5.16375	237.6	0.324	0.351	0.108	0.189	9.14	8.226	4.27752	329.04	0.855504	2.80507	10.6155	6.57252	77.4905	11.1111	29.7307
Horse 13	Control	30/10/16->5/11/16	1	F	2.7	0	0	0	2.3895	2.295	5.16375	237.6	0.324	0.351	0.108	0.189	9.08	8.172	4.24944	326.88	0.849888	2.78665	10.5615	6.54444	77.3754	11.1148	29.7084
Horse 13	Control	14/5/17->20/5/17	2	F	2.7	0	0	0	2.3895	2.295	5.16375	237.6	0.324	0.351	0.108	0.189	9.16	8.244	4.28688	329.76	0.857376	2.8112	10.6335	6.58188	77.5286	11.1099	29.7381
Horse 13	Control	28/5/17->3/6/17	2	F	2.7	0	0	0	2.3895	2.295	5.16375	237.6	0.324	0.351	0.108	0.189	9.46	8.514	4.42728	340.56	0.885456	2.90327	10.9035	6.72228	78.085	11.0924	29.8461
Horse 13	Control	11/6/17->17/6/17	2	F	2.7	0	0	0	2.3895	2.295	5.16375	237.6	0.324	0.351	0.108	0.189	9.2	8.28	4.3056	331.2	0.86112	2.82348	10.6695	6.6006	77.6044	11.1075	29.7528
Horse 13	Control	18/6/17->24/6/17	2	F	2.7	0	0	0	2.3895	2.295	5.16375	237.6	0.324	0.351	0.108	0.189	9.02	8.118	4.22136	324.72	0.844272	2.76824	10.5075	6.51636	77.2591	11.1185	29.6858
Horse 13	Control	10/6/18->16/6/18	3	F	2.8	0	0	0	2.478	2.38	5.355	246.4	0.336	0.364	0.112	0.196	9.5	8.55	4.446	342	0.8892	2.91555	11.028	6.826	77.5299	11.1099	29.7384
Horse 13	Control	24/6/18->30/6/18	3	F	2.8	0	0	0	2.478	2.38	5.355	246.4	0.336	0.364	0.112	0.196	9.26	8.334	4.33368	333.36	0.866736	2.84189	10.812	6.71368	77.081	11.1241	29.6513
Horse 13	Control	01/7/18->07/7/18	3	F	2.8	0	0	0	2.478	2.38	5.355	246.4	0.336	0.364	0.112	0.196	9.12	8.208	4.26816	328.32	0.853632	2.79893	10.686	6.64816	76.8108	11.1326	29.5988
Horse 13	Control	26/8/18->01/9/18	4	F	2.4	0	0	0	2.124	2.04	4.59	211.2	0.288	0.312	0.096	0.168	9.32	8.388	4.36176	335.52	0.872352	2.86031	10.512	6.40176	79.7945	11.0384	30.178
Horse 13	Control	09/9/18->15/9/18	4	F	2.4	0	0	0	2.124	2.04	4.59	211.2	0.288	0.312	0.096	0.168	9.32	8.388	4.36176	335.52	0.872352	2.86031	10.512	6.40176	79.7945	11.0384	30.178
Horse 13	Control	30/9/18->06/10/18	5	F	2.4	0	0	0	2.124	2.04	4.59	211.2	0.288	0.312	0.096	0.168	9.24	8.316	4.32432	332.64	0.864864	2.83576	10.44	6.36432	79.6552	11.0428	30.1509
Horse 13	Control	07/9/18->13/10/18	5	F	2.4	0	0	0	2.124	2.04	4.59	211.2	0.288	0.312	0.096	0.168	9.5	8.55	4.446	342	0.8892	2.91555	10.674	6.486	80.1012	11.0287	30.2375
Horse 13	Control	21/9/18->27/10/18	5	F	2.4	0	0	0	2.124	2.04	4.59	211.2	0.288	0.312	0.096	0.168	9.28	8.352	4.34304	334.08	0.868608	2.84803	10.476	6.38304	79.7251	11.0405	30.1645
Horse 13	Control	28/9/18->03/11/18	5	F	2.4	0	0	0	2.124	2.04	4.59	211.2	0.288	0.312	0.096	0.168	9.04	8.136	4.23072	325.44	0.846144	2.77438	10.26	6.27072	79.2982	11.054	30.0816
Horse 13	Control	11/11/18->17/11/18	5	F	2.4	0	0	0	2.124	2.04	4.59	211.2	0.288	0.312	0.096	0.168	9.04	8.136	4.23072	325.44	0.846144	2.77438	10.26	6.27072	79.2982	11.054	30.0816
Horse 13	Control	25/11/18->1/12/18	5	F	2.4	0	0	0	2.124	2.04	4.59	211.2	0.288	0.312	0.096	0.168	9.48	8.532	4.43664	341.28	0.887328	2.90941	10.656	6.47664	80.0676	11.0297	30.231
Horse 13	Control	9/12/18->15/12/18	5	F	2.4	0	0	0	2.124	2.04	4.59	211.2	0.288	0.312	0.096	0.168	9.38	8.442	4.38984	337.68	0.877968	2.87872	10.566	6.42984	79.8978	11.0351	30.198
Horse 14	Control	31/7/16->6/8/16	1	F	3.6	0	0	0	3.186	3.06	6.885	316.8	0.432	0.468	0.144	0.252	9.14	8.226	4.27752	329.04	0.855504	2.80507	11.412	7.33752	72.082	11.282	28.6809
Horse 14	Control	14/8/16->20/8/16	1	F	3.6	0	0	0	3.186	3.06	6.885	316.8	0.432	0.468	0.144	0.252	9.32	8.388	4.36176	335.52	0.872352	2.86031	11.574	7.42176	72.4728	11.2697	28.7568
Horse 14	Control	4/9/16->10/9/16	1	F	3.6	0	0	0	3.186	3.06	6.885	316.8	0.432	0.468	0.144	0.252	9.48	8.532	4.43664	341.28	0.887328	2.90941	11.718	7.49664	72.8111	11.259	28.8224
Horse 14	Control	18/9/16->24/9/16	1	F	3.6	0	0	0	3.186	3.06	6.885	316.8	0.432	0.468	0.144	0.252	9.1	8.19	4.2588	327.6	0.85176	2.79279	11.376	7.3188	71.9937	11.2848	28.6638
Horse 14	Control	2/10/16->8/10/16	1	F	3.6	0	0	0	3.186	3.06	6.885	316.8	0.432	0.468	0.144	0.252	9.28	8.352	4.34304	334.08	0.868608	2.84803	11.538	7.40304	72.3869	11.2724	28.7401
Horse 14	Control	16/10/16->22/10/16	1	F	3.6	0	0	0	3.186	3.06	6.885	316.8	0.432	0.468	0.144	0.252	9.18	8.262	4.29624	330.48	0.859248	2.81734	11.448	7.35624	72.1698	11.2792	28.698
Horse 14	Control	30/10/16->5/11/16	1	F	3.6	0	0	0	3.186	3.06	6.885	316.8	0.432	0.468	0.144	0.252	9.16	8.244	4.28688	329.76	0.857376	2.8112	11.43	7.34688	72.126	11.2806	28.6894
Horse 14	Control	14/5/17->20/5/17	2	F	5.6	0	0	0	4.956	4.76	10.71	492.8	0.672	0.728	0.224	0.392	9.42	8.478	4.40856	339.12	0.881712	2.891	13.434	9.16856	63.1085	11.5655	26.9391
Horse 14	Control	28/5/17->3/6/17	2	F	3.6	0	0	0	3.186	3.06	6.885	316.8	0.432	0.468	0.144	0.252	9.44	8.496	4.41792	339.84	0.883584	2.89714	11.682	7.47792	72.7273	11.2616	28.8062
Horse 14	Control	11/6/17->17/6/17	2	F	3.6	0	0	0	3.186	3.06	6.885	316.8	0.432	0.468	0.144	0.252	9.32	8.388	4.36176	335.52	0.872352	2.86031	11.574	7.42176	72.4728	11.2697	28.7568
Horse 14	Control	18/6/17->24/6/17	2	F	3.6	0	0	0	3.186	3.06	6.885	316.8	0.432	0.468	0.144	0.252	9.4	8.46	4.3992	338.4	0.87984	2.88486	11.646	7.4592	72.643	11.2643	28.7898
Horse 14	Control	10/6/18->16/6/18	3	F	2.4	0	0	0	2.124	2.04	4.59	211.2	0.288	0.312	0.096	0.168	9	8.1	4.212	324	0.8424	2.7621	10.224	6.252	79.2254	11.0563	30.0675
Horse 14	Control	24/6/18->30/6/18	3	F	2.4	0	0	0	2.124	2.04	4.59	211.2	0.288	0.312	0.096	0.168	9.18	8.262	4.29624	330.48	0.859248	2.81734	10.386	6.33624	79.5494	11.0461	30.1304
Horse 14	Control	01/7/18->07/7/18	3	F	2.4	0	0	0	2.124	2.04	4.59	211.2	0.288	0.312	0.096	0.168	9.24	8.316	4.32432	332.64	0.864864	2.83576	10.44	6.36432	79.6552	11.0428	30.1509
Horse 14	Control	26/8/18->01/9/18	4	F	2.4	0	0	0	2.124	2.04	4.59	211.2	0.288	0.312	0.096	0.168	9.1	8.19	4.2588	327.6	0.85176	2.79279	10.314	6.2988	79.4066	11.0506	30.1027
Horse 14	Control	09/9/18->15/9/18	4	F	2.4	0	0	0	2.124	2.04	4.59	211.2	0.288	0.312	0.096	0.168	9.18	8.262	4.29624	330.48	0.859248	2.81734	10.386	6.33624	79.5494	11.0461	30.1304
Horse 14	Control	30/9/18->06/10/18	5	F	2.4	0	0	0	2.124	2.04	4.59	211.2	0.288	0.312	0.096	0.168	9.34	8.406	4.37112	336.24	0.874224	2.86645	10.53	6.41112	79.8291	11.0373	30.1847
Horse 14	Control	07/9/18->13/10/18	5	F	2.4	0	0	0	2.124	2.04	4.59	211.2	0.288	0.312	0.096	0.168	9.24	8.316	4.32432	332.64	0.864864	2.83576	10.44	6.36432	79.6552	11.0428	30.1509
Horse 14	Control	21/9/18->27/10/18	5	F	2.4	0	0	0	2.124	2.04	4.59	211.2	0.288	0.312	0.096	0.168	9.5	8.55	4.446	342	0.8892	2.91555	10.674	6.486	80.1012	11.0287	30.2375
Horse 14	Control	28/9/18->03/11/18	5	F	2.4	0	0	0	2.124	2.04	4.59	211.2	0.288	0.312	0.096	0.168	9.22	8.298	4.31496	331.92	0.862992	2.82962	10.422	6.35496	79.62	11.0439	30.1441
Horse 14	Control	11/11/18->17/11/18	5	F	2.4	0	0	0	2.124	2.04	4.59	211.2	0.288	0.312	0.096	0.168	9.1	8.19	4.2588	327.6	0.85176	2.79279	10.314	6.2988	79.4066	11.0506	30.1027
Horse 14	Control	25/11/18->1/12/18	5	F	2.4	0	0	0	2.124	2.04	4.59	211.2	0.288	0.312	0.096	0.168	9	8.1	4.212	324	0.8424	2.7621	10.224	6.252	79.2254	11.0563	30.0675
Horse 14	Control	9/12/18->15/12/18	5	F	2.4	0	0	0	2.124	2.04	4.59	211.2	0.288	0.312	0.096	0.168	9.14	8.226	4.27752	329.04	0.855504	2.80507	10.35	6.31752	79.4783	11.0483	30.1166
Horse 15	Pasture	31/7/16->6/8/16	1	F	2.22	0	0	0	1.9647	1.887	4.24575	195.36	0.2664	0.2886	0.0888	0.1554	9.22	8.298	4.31496	331.92	0.862992	2.82962	10.2627	6.20196	80.8559	11.0048	30.384
Horse 15	Pasture	14/8/16->20/8/16	1	F	2.22	0	0	0	1.9647	1.887	4.24575	195.36	0.2664	0.2886	0.0888	0.1554	9.42	8.478	4.40856	339.12	0.881712	2.891	10.4427	6.29556	81.1859	10.9944	30.448
Horse 15	Pasture	4/9/16->10/9/16	1	F	2.22	0	0	0	1.9647	1.887	4.24575	195.36	0.2664	0.2886	0.0888	0.1554	9.34	8.406	4.37112	336.24	0.874224	2.86645	10.3707	6.25812	81.0553	10.9985	30.4227
Horse 15	Pasture	18/9/16->24/9/16	1	F	2.22	0	0	0	1.9647	1.887	4.24575	195.36	0.2664	0.2886	0.0888	0.1554	9.22	8.298	4.31496	331.92	0.862992	2.82962	10.2627	6.20196	80.8559	11.0048	30.384
Horse 15	Pasture	2/10/16->8/10/16	1	F	2.22	0	0	0	1.9647	1.887	4.24575	195.36	0.2664	0.2886	0.0888	0.1554	9.48	8.532	4.43664	341.28	0.887328	2.90941	10.4967	6.32364	81.2827	10.9913	30.4668
Horse 15	Pasture	16/10/16->22/10/16	1	F	2.22	0	0	0	1.9647	1.887	4.24575	195.36	0.2664	0.2886	0.0888	0.1554	9.4	8.46	4.3992	338.4	0.87984	2.88486	10.4247	6.2862	81.1534	10.9954	30.4417
Horse 15	Pasture	30/10/16->5/11/16	1	F	2.22	0	0	0	1.9647	1.887	4.24575	195.36	0.2664	0.2886	0.0888	0.1554	9.28	8.352	4.34304	334.08	0.868608	2.84803	10.3167	6.23004	80.9561	11.0017	30.4034
Horse 15	Pasture	14/5/17->20/5/17	2	F	2.7	0	0	0	2.3895	2.295	5.16375	237.6	0.324	0.351	0.108	0.189	9.14	8.226	4.27752	329.04	0.855504	2.80507	10.6155	6.57252	77.4905	11.1111	29.7307
Horse 15	Pasture	28/5/17->3/6/17	2	F	2.7	0	0	0	2.3895	2.295	5.16375	237.6	0.324	0.351	0.108	0.189	9.1	8.19	4.2588	327.6	0.85176	2.79279	10.5795	6.5538	77.4139	11.1136	29.7159
Horse 15	Pasture	11/6/17->17/6/17	2	F	2.7	0	0	0	2.3895	2.295	5.16375	237.6	0.324	0.351	0.108	0.189	9.2	8.28	4.3056	331.2	0.86112	2.82348	10.6695	6.6006	77.6044	11.1075	29.7528
Horse 15	Pasture	18/6/17->24/6/17	2	F	2.7	0	0	0	2.3895	2.295	5.16375	237.6	0.324	0.351	0.108	0.189	9.32	8.388	4.36176	335.52	0.872352	2.86031	10.7775	6.65676	77.8288	11.1005	29.7964
Horse 15	Pasture	10/6/18->16/6/18	3	F	2.5	0	0	0	2.2125	2.125	4.78125	220	0.3	0.325	0.1	0.175	9.02	8.118	4.22136	324.72	0.844272	2.76824	10.3305	6.34636	78.5828	11.0766	29.9428
Horse 15	Pasture	24/6/18->30/6/18	3	F	2.5	0	0	0	2.2125	2.125	4.78125	220	0.3	0.325	0.1	0.175	9.42	8.478	4.40856	339.12	0.881712	2.891	10.6905	6.53356	79.3041	11.0539	30.0828
Horse 15	Pasture	01/7/18->03/7/18	3	F	2.5	0	0	0	2.2125	2.125	4.78125	220	0.3	0.325	0.1	0.175	9.34	8.406	4.37112	336.24	0.874224	2.86645	10.6185	6.49612	79.1637	11.0583	30.0555
Horse 15	Pasture	15/7/18->21/7/18	pasture	F	2	0	0	0	1.77	1.7	3.825	176	0.24	0.26	0.08	0.14	9.26	8.334	4.33368	333.36	0.866736	2.84189	10.104	6.03368	82.4822	10.9534	30.6997
Horse 15	Pasture	22/7/18->28/7/18	pasture	F	2	0	0	0	1.77	1.7	3.825	176	0.24	0.26	0.08	0.14	9.36	8.424	4.38048	336.96	0.876096	2.87258	10.194	6.08048	82.6368	10.9486	30.7297
Horse 15	Pasture	29/7/18->04/8/18	pasture	F	2	0	0	0	1.77	1.7	3.825	176	0.24	0.26	0.08	0.14	9.3	8.37	4.3524	334.8	0.87048	2.85417	10.14	6.0524	82.5444	10.9515	30.7117
Horse 15	Pasture	05/8/18->11/8/18	pasture	F	2	0	0	0	1.77	1.7	3.825	176	0.24	0.26	0.08	0.14	9.48	8.532	4.43664	341.28	0.887328	2.90941	10.302	6.13664	82.8189	10.9428	30.765
Horse 15	Pasture	26/8/18->01/9/18	4	F	2.5	0	0	0	2.2125	2.125	4.78125	220	0.3	0.325	0.1	0.175	9.08	8.172	4.24944	326.88	0.849888	2.78665	10.3845	6.37444	78.6942	11.0731	29.9644
Horse 15	Pasture	09/9/18->15/9/18	4	F	2.5	0	0	0	2.2125	2.125	4.78125	220	0.3	0.325	0.1	0.175	9	8.1	4.212	324	0.8424	2.7621	10.3125	6.337	78.5455	11.0778	29.9355
Horse 15	Pasture	30/9/18->06/10/18	5	F	2.5	0	0	0	2.2125	2.125	4.78125	220	0.3	0.325	0.1	0.175	9.2	8.28	4.3056	331.2	0.86112	2.82348	10.4925	6.4306	78.9135	11.0662	30.007
Horse 15	Pasture	07/9/18->13/10/18	5	F	2.5	0	0	0	2.2125	2.125	4.78125	220	0.3	0.325	0.1	0.175	9.26	8.334	4.33368	333.36	0.866736	2.84189	10.5465	6.45868	79.0215	11.0628	30.0279
Horse 15	Pasture	21/9/18->27/10/18	5	F	2.5	0	0	0	2.2125	2.125	4.78125	220	0.3	0.325	0.1	0.175	9.4	8.46	4.3992	338.4	0.87984	2.88486	10.6725	6.5242	79.2691	11.055	30.076
Horse 15	Pasture	28/9/18->03/11/18	5	F	2.5	0	0	0	2.2125	2.125	4.78125	220	0.3	0.325	0.1	0.175	9.4	8.46	4.3992	338.4	0.87984	2.88486	10.6725	6.5242	79.2691	11.055	30.076
Horse 15	Pasture	11/11/18->17/11/18	5	F	2.5	0	0	0	2.2125	2.125	4.78125	220	0.3	0.325	0.1	0.175	9.28	8.352	4.34304	334.08	0.868608	2.84803	10.5645	6.46804	79.0572	11.0616	30.0349
Horse 15	Pasture	25/11/18->1/12/18	5	F	2.5	0	0	0	2.2125	2.125	4.78125	220	0.3	0.325	0.1	0.175	9.14	8.226	4.27752	329.04	0.855504	2.80507	10.4385	6.40252	78.8044	11.0696	29.9858
Horse 15	Pasture	9/12/18->15/12/18	5	F	2.5	0	0	0	2.2125	2.125	4.78125	220	0.3	0.325	0.1	0.175	9.1	8.19	4.2588	327.6	0.85176	2.79279	10.4025	6.3838	78.7311	11.072	29.9715
Horse 16	Pasture	31/7/16->6/8/16	1	F	3.3	0	0	0	2.9205	2.805	6.31125	290.4	0.396	0.429	0.132	0.231	9.08	8.172	4.24944	326.88	0.849888	2.78665	11.0925	7.05444	73.6714	11.2318	28.9894
Horse 16	Pasture	14/8/16->20/8/16	1	F	3.3	0	0	0	2.9205	2.805	6.31125	290.4	0.396	0.429	0.132	0.231	9.32	8.388	4.36176	335.52	0.872352	2.86031	11.3085	7.16676	74.1743	11.2159	29.087
Horse 16	Pasture	4/9/16->10/9/16	1	F	3.3	0	0	0	2.9205	2.805	6.31125	290.4	0.396	0.429	0.132	0.231	9.46	8.514	4.42728	340.56	0.885456	2.90327	11.4345	7.23228	74.4589	11.2069	29.1423
Horse 16	Pasture	18/9/16->24/9/16	1	F	3.3	0	0	0	2.9205	2.805	6.31125	290.4	0.396	0.429	0.132	0.231	9	8.1	4.212	324	0.8424	2.7621	11.0205	7.017	73.4994	11.2372	28.956
Horse 16	Pasture	2/10/16->8/10/16	1	F	3.3	0	0	0	2.9205	2.805	6.31125	290.4	0.396	0.429	0.132	0.231	9.06	8.154	4.24008	326.16	0.848016	2.78051	11.0745	7.04508	73.6286	11.2332	28.9811
Horse 16	Pasture	16/10/16->22/10/16	1	F	3.3	0	0	0	2.9205	2.805	6.31125	290.4	0.396	0.429	0.132	0.231	9.06	8.154	4.24008	326.16	0.848016	2.78051	11.0745	7.04508	73.6286	11.2332	28.9811
Horse 16	Pasture	30/10/16->5/11/16	1	F	3.3	0	0	0	2.9205	2.805	6.31125	290.4	0.396	0.429	0.132	0.231	9.46	8.514	4.42728	340.56	0.885456	2.90327	11.4345	7.23228	74.4589	11.2069	29.1423
Horse 16	Pasture	14/5/17->20/5/17	2	F	3.3	0	0	0	2.9205	2.805	6.31125	290.4	0.396	0.429	0.132	0.231	9.26	8.334	4.33368	333.36	0.866736	2.84189	11.2545	7.13868	74.0504	11.2198	29.063
Horse 16	Pasture	28/5/17->3/6/17	2	F	3.24	0	0	0	2.8674	2.754	6.1965	285.12	0.3888	0.4212	0.1296	0.2268	9.36	8.424	4.38048	336.96	0.876096	2.87258	11.2914	7.13448	74.6055	11.2023	29.1707
Horse 16	Pasture	11/6/17->17/6/17	2	F	3.24	0	0	0	2.8674	2.754	6.1965	285.12	0.3888	0.4212	0.1296	0.2268	9.1	8.19	4.2588	327.6	0.85176	2.79279	11.0574	7.0128	74.068	11.2193	29.0664
Horse 16	Pasture	18/6/17->24/6/17	2	F	3.3	0	0	0	2.9205	2.805	6.31125	290.4	0.396	0.429	0.132	0.231	9.16	8.244	4.28688	329.76	0.857376	2.8112	11.1645	7.09188	73.8412	11.2264	29.0224
Horse 16	Pasture	10/6/18->16/6/18	3	F	3.3	0	0	0	2.9205	2.805	6.31125	290.4	0.396	0.429	0.132	0.231	9.44	8.496	4.41792	339.84	0.883584	2.89714	11.4165	7.22292	74.4186	11.2082	29.1345
Horse 16	Pasture	24/6/18->30/6/18	3	F	3.3	0	0	0	2.9205	2.805	6.31125	290.4	0.396	0.429	0.132	0.231	9.18	8.262	4.29624	330.48	0.859248	2.81734	11.1825	7.10124	73.8833	11.2251	29.0306
Horse 16	Pasture	01/7/18->03/7/18	3	F	3.3	0	0	0	2.9205	2.805	6.31125	290.4	0.396	0.429	0.132	0.231	9.16	8.244	4.28688	329.76	0.857376	2.8112	11.1645	7.09188	73.8412	11.2264	29.0224
Horse 16	Pasture	15/7/18->21/7/18	pasture	F	2.8	0	0	0	2.478	2.38	5.355	246.4	0.336	0.364	0.112	0.196	9.16	8.244	4.28688	329.76	0.857376	2.8112	10.722	6.66688	76.8886	11.1302	29.6139
Horse 16	Pasture	22/7/18->28/7/18	pasture	F	2.8	0	0	0	2.478	2.38	5.355	246.4	0.336	0.364	0.112	0.196	9.32	8.388	4.36176	335.52	0.872352	2.86031	10.866	6.74176	77.1949	11.1205	29.6734
Horse 16	Pasture	29/7/18->04/8/18	pasture	F	2.8	0	0	0	2.478	2.38	5.355	246.4	0.336	0.364	0.112	0.196	9.34	8.406	4.37112	336.24	0.874224	2.86645	10.884	6.75112	77.2326	11.1193	29.6807
Horse 16	Pasture	05/8/18->11/8/18	pasture	F	2.8	0	0	0	2.478	2.38	5.355	246.4	0.336	0.364	0.112	0.196	9.1	8.19	4.2588	327.6	0.85176	2.79279	10.668	6.6388	76.7717	11.1339	29.5912
Horse 16	Pasture	26/8/18->01/9/18	4	F	2.9	0	0	0	2.5665	2.465	5.54625	255.2	0.348	0.377	0.116	0.203	9.26	8.334	4.33368	333.36	0.866736	2.84189	10.9005	6.79868	76.4552	11.1439	29.5298
Horse 16	Pasture	09/9/18->15/9/18	4	F	2.9	0	0	0	2.5665	2.465	5.54625	255.2	0.348	0.377	0.116	0.203	9.34	8.406	4.37112	336.24	0.874224	2.86645	10.9725	6.83612	76.6097	11.139	29.5598
Horse 16	Pasture	30/9/18->06/10/18	5	F	2.9	0	0	0	2.5665	2.465	5.54625	255.2	0.348	0.377	0.116	0.203	9	8.1	4.212	324	0.8424	2.7621	10.6665	6.677	75.9387	11.1602	29.4295
Horse 16	Pasture	07/9/18->13/10/18	5	F	2.9	0	0	0	2.5665	2.465	5.54625	255.2	0.348	0.377	0.116	0.203	9.34	8.406	4.37112	336.24	0.874224	2.86645	10.9725	6.83612	76.6097	11.139	29.5598
Horse 16	Pasture	21/9/18->27/10/18	5	F	2.9	0	0	0	2.5665	2.465	5.54625	255.2	0.348	0.377	0.116	0.203	9.04	8.136	4.23072	325.44	0.846144	2.77438	10.7025	6.69572	76.0196	11.1576	29.4452
Horse 16	Pasture	28/9/18->03/11/18	5	F	2.9	0	0	0	2.5665	2.465	5.54625	255.2	0.348	0.377	0.116	0.203	9.18	8.262	4.29624	330.48	0.859248	2.81734	10.8285	6.76124	76.2987	11.1488	29.4994
Horse 16	Pasture	11/11/18->17/11/18	5	F	2.9	0	0	0	2.5665	2.465	5.54625	255.2	0.348	0.377	0.116	0.203	10.18	9.162	4.76424	366.48	0.952848	3.12424	11.7285	7.22924	78.1174	11.0913	29.8524
Horse 16	Pasture	25/11/18->1/12/18	5	F	2.9	0	0	0	2.5665	2.465	5.54625	255.2	0.348	0.377	0.116	0.203	11.18	10.062	5.23224	402.48	1.04645	3.43114	12.6285	7.69724	79.6769	11.0421	30.1551
Horse 16	Pasture	9/12/18->15/12/18	5	F	2.9	0	0	0	2.5665	2.465	5.54625	255.2	0.348	0.377	0.116	0.203	12.18	10.962	5.70024	438.48	1.14005	3.73804	13.5285	8.16524	81.0289	10.9994	30.4176
Horse 17	Pasture	31/7/16->6/8/16	1	F	3.3	0	0	0	2.9205	2.805	6.31125	290.4	0.396	0.429	0.132	0.231	9.1	8.19	4.2588	327.6	0.85176	2.79279	11.1105	7.0638	73.7141	11.2305	28.9977
Horse 17	Pasture	14/8/16->20/8/16	1	F	3.3	0	0	0	2.9205	2.805	6.31125	290.4	0.396	0.429	0.132	0.231	9.12	8.208	4.26816	328.32	0.853632	2.79893	11.1285	7.07316	73.7566	11.2291	29.006
Horse 17	Pasture	4/9/16->10/9/16	1	F	3.3	0	0	0	2.9205	2.805	6.31125	290.4	0.396	0.429	0.132	0.231	9.36	8.424	4.38048	336.96	0.876096	2.87258	11.3445	7.18548	74.2562	11.2133	29.1029
Horse 17	Pasture	18/9/16->24/9/16	1	F	3.3	0	0	0	2.9205	2.805	6.31125	290.4	0.396	0.429	0.132	0.231	9.08	8.172	4.24944	326.88	0.849888	2.78665	11.0925	7.05444	73.6714	11.2318	28.9894
Horse 17	Pasture	2/10/16->8/10/16	1	F	3.3	0	0	0	2.9205	2.805	6.31125	290.4	0.396	0.429	0.132	0.231	9.4	8.46	4.3992	338.4	0.87984	2.88486	11.3805	7.2042	74.3377	11.2108	29.1188
Horse 17	Pasture	16/10/16->22/10/16	1	F	3.3	0	0	0	2.9205	2.805	6.31125	290.4	0.396	0.429	0.132	0.231	9.44	8.496	4.41792	339.84	0.883584	2.89714	11.4165	7.22292	74.4186	11.2082	29.1345
Horse 17	Pasture	30/10/16->5/11/16	1	F	3.3	0	0	0	2.9205	2.805	6.31125	290.4	0.396	0.429	0.132	0.231	9.28	8.352	4.34304	334.08	0.868608	2.84803	11.2725	7.14804	74.0918	11.2185	29.071
Horse 17	Pasture	14/5/17->20/5/17	2	F	3.3	0	0	0	2.9205	2.805	6.31125	290.4	0.396	0.429	0.132	0.231	9.1	8.19	4.2588	327.6	0.85176	2.79279	11.1105	7.0638	73.7141	11.2305	28.9977
Horse 17	Pasture	28/5/17->3/6/17	2	F	3.3	0	0	0	2.9205	2.805	6.31125	290.4	0.396	0.429	0.132	0.231	9.2	8.28	4.3056	331.2	0.86112	2.82348	11.2005	7.1106	73.9253	11.2238	29.0387
Horse 17	Pasture	11/6/17->17/6/17	2	F	3.3	0	0	0	2.9205	2.805	6.31125	290.4	0.396	0.429	0.132	0.231	9.08	8.172	4.24944	326.88	0.849888	2.78665	11.0925	7.05444	73.6714	11.2318	28.9894
Horse 17	Pasture	18/6/17->24/6/17	2	F	3.3	0	0	0	2.9205	2.805	6.31125	290.4	0.396	0.429	0.132	0.231	9.08	8.172	4.24944	326.88	0.849888	2.78665	11.0925	7.05444	73.6714	11.2318	28.9894
Horse 17	Pasture	10/6/18->16/6/18	3	F	3.3	0	0	0	2.9205	2.805	6.31125	290.4	0.396	0.429	0.132	0.231	9.02	8.118	4.22136	324.72	0.844272	2.76824	11.0385	7.02636	73.5426	11.2359	28.9644
Horse 17	Pasture	24/6/18->30/6/18	3	F	3.3	0	0	0	2.9205	2.805	6.31125	290.4	0.396	0.429	0.132	0.231	9.04	8.136	4.23072	325.44	0.846144	2.77438	11.0565	7.03572	73.5857	11.2345	28.9728
Horse 17	Pasture	01/7/18->03/7/18	3	F	3.3	0	0	0	2.9205	2.805	6.31125	290.4	0.396	0.429	0.132	0.231	9.02	8.118	4.22136	324.72	0.844272	2.76824	11.0385	7.02636	73.5426	11.2359	28.9644
Horse 17	Pasture	15/7/18->21/7/18	pasture	F	2.8	0	0	0	2.478	2.38	5.355	246.4	0.336	0.364	0.112	0.196	9.12	8.208	4.26816	328.32	0.853632	2.79893	10.686	6.64816	76.8108	11.1326	29.5988
Horse 17	Pasture	22/7/18->28/7/18	pasture	F	2.8	0	0	0	2.478	2.38	5.355	246.4	0.336	0.364	0.112	0.196	9.14	8.226	4.27752	329.04	0.855504	2.80507	10.704	6.65752	76.8498	11.1314	29.6064
Horse 17	Pasture	29/7/18->04/8/18	pasture	F	2.8	0	0	0	2.478	2.38	5.355	246.4	0.336	0.364	0.112	0.196	9.3	8.37	4.3524	334.8	0.87048	2.85417	10.848	6.7324	77.1571	11.1217	29.666
Horse 17	Pasture	05/8/18->11/8/18	pasture	F	2.8	0	0	0	2.478	2.38	5.355	246.4	0.336	0.364	0.112	0.196	9.24	8.316	4.32432	332.64	0.864864	2.83576	10.794	6.70432	77.0428	11.1253	29.6438
Horse 17	Pasture	26/8/18->01/9/18	4	F	2.9	0	0	0	2.5665	2.465	5.54625	255.2	0.348	0.377	0.116	0.203	9.3	8.37	4.3524	334.8	0.87048	2.85417	10.9365	6.8174	76.5327	11.1414	29.5448
Horse 17	Pasture	09/9/18->15/9/18	4	F	2.9	0	0	0	2.5665	2.465	5.54625	255.2	0.348	0.377	0.116	0.203	9.38	8.442	4.38984	337.68	0.877968	2.87872	11.0085	6.85484	76.6862	11.1366	29.5746
Horse 17	Pasture	30/9/18->06/10/18	5	F	2.9	0	0	0	2.5665	2.465	5.54625	255.2	0.348	0.377	0.116	0.203	9.3	8.37	4.3524	334.8	0.87048	2.85417	10.9365	6.8174	76.5327	11.1414	29.5448
Horse 17	Pasture	07/9/18->13/10/18	5	F	2.9	0	0	0	2.5665	2.465	5.54625	255.2	0.348	0.377	0.116	0.203	9.26	8.334	4.33368	333.36	0.866736	2.84189	10.9005	6.79868	76.4552	11.1439	29.5298
Horse 17	Pasture	21/9/18->27/10/18	5	F	2.9	0	0	0	2.5665	2.465	5.54625	255.2	0.348	0.377	0.116	0.203	9.16	8.244	4.28688	329.76	0.857376	2.8112	10.8105	6.75188	76.2592	11.15	29.4917
Horse 17	Pasture	28/9/18->03/11/18	5	F	2.9	0	0	0	2.5665	2.465	5.54625	255.2	0.348	0.377	0.116	0.203	9.12	8.208	4.26816	328.32	0.853632	2.79893	10.7745	6.73316	76.1799	11.1526	29.4763
Horse 17	Pasture	11/11/18->17/11/18	6	F	2.9	0	0	0	2.5665	2.465	5.54625	255.2	0.348	0.377	0.116	0.203	9.24	8.316	4.32432	332.64	0.864864	2.83576	10.8825	6.78932	76.4163	11.1451	29.5222
Horse 17	Pasture	25/11/18->1/12/18	7	F	2.9	0	0	0	2.5665	2.465	5.54625	255.2	0.348	0.377	0.116	0.203	9.3	8.37	4.3524	334.8	0.87048	2.85417	10.9365	6.8174	76.5327	11.1414	29.5448
Horse 17	Pasture	9/12/18->15/12/18	8	F	2.9	0	0	0	2.5665	2.465	5.54625	255.2	0.348	0.377	0.116	0.203	9.38	8.442	4.38984	337.68	0.877968	2.87872	11.0085	6.85484	76.6862	11.1366	29.5746
Horse 18	Pasture	31/7/16->6/8/16	1	F	3.3	0	0	0	2.9205	2.805	6.31125	290.4	0.396	0.429	0.132	0.231	9.16	8.244	4.28688	329.76	0.857376	2.8112	11.1645	7.09188	73.8412	11.2264	29.0224
Horse 18	Pasture	14/8/16->20/8/16	1	F	3.3	0	0	0	2.9205	2.805	6.31125	290.4	0.396	0.429	0.132	0.231	9.18	8.262	4.29624	330.48	0.859248	2.81734	11.1825	7.10124	73.8833	11.2251	29.0306
Horse 18	Pasture	4/9/16->10/9/16	1	F	3.3	0	0	0	2.9205	2.805	6.31125	290.4	0.396	0.429	0.132	0.231	9.34	8.406	4.37112	336.24	0.874224	2.86645	11.3265	7.17612	74.2153	11.2146	29.095
Horse 18	Pasture	18/9/16->24/9/16	1	F	3.3	0	0	0	2.9205	2.805	6.31125	290.4	0.396	0.429	0.132	0.231	9.2	8.28	4.3056	331.2	0.86112	2.82348	11.2005	7.1106	73.9253	11.2238	29.0387
Horse 18	Pasture	2/10/16->8/10/16	1	F	3.3	0	0	0	2.9205	2.805	6.31125	290.4	0.396	0.429	0.132	0.231	9.24	8.316	4.32432	332.64	0.864864	2.83576	11.2365	7.12932	74.0088	11.2211	29.0549
Horse 18	Pasture	16/10/16->22/10/16	1	F	3.3	0	0	0	2.9205	2.805	6.31125	290.4	0.396	0.429	0.132	0.231	9.24	8.316	4.32432	332.64	0.864864	2.83576	11.2365	7.12932	74.0088	11.2211	29.0549
Horse 18	Pasture	30/10/16->5/11/16	1	F	3.3	0	0	0	2.9205	2.805	6.31125	290.4	0.396	0.429	0.132	0.231	9.06	8.154	4.24008	326.16	0.848016	2.78051	11.0745	7.04508	73.6286	11.2332	28.9811
Horse 18	Pasture	14/5/17->20/5/17	2	F	3.3	0	0	0	2.9205	2.805	6.31125	290.4	0.396	0.429	0.132	0.231	9.26	8.334	4.33368	333.36	0.866736	2.84189	11.2545	7.13868	74.0504	11.2198	29.063
Horse 18	Pasture	28/5/17->3/6/17	2	F	3.3	0	0	0	2.9205	2.805	6.31125	290.4	0.396	0.429	0.132	0.231	9.2	8.28	4.3056	331.2	0.86112	2.82348	11.2005	7.1106	73.9253	11.2238	29.0387
Horse 18	Pasture	11/6/17->17/6/17	2	F	3.3	0	0	0	2.9205	2.805	6.31125	290.4	0.396	0.429	0.132	0.231	9.02	8.118	4.22136	324.72	0.844272	2.76824	11.0385	7.02636	73.5426	11.2359	28.9644
Horse 18	Pasture	18/6/17->24/6/17	2	F	3.3	0	0	0	2.9205	2.805	6.31125	290.4	0.396	0.429	0.132	0.231	9.26	8.334	4.33368	333.36	0.866736	2.84189	11.2545	7.13868	74.0504	11.2198	29.063
Horse 18	Pasture	10/6/18->16/6/18	3	F	3.3	0	0	0	2.9205	2.805	6.31125	290.4	0.396	0.429	0.132	0.231	9.5	8.55	4.446	342	0.8892	2.91555	11.4705	7.251	74.539	11.2044	29.1578
Horse 18	Pasture	24/6/18->30/6/18	3	F	3.3	0	0	0	2.9205	2.805	6.31125	290.4	0.396	0.429	0.132	0.231	9.5	8.55	4.446	342	0.8892	2.91555	11.4705	7.251	74.539	11.2044	29.1578
Horse 18	Pasture	01/7/18->03/7/18	3	F	3.3	0	0	0	2.9205	2.805	6.31125	290.4	0.396	0.429	0.132	0.231	9.42	8.478	4.40856	339.12	0.881712	2.891	11.3985	7.21356	74.3782	11.2095	29.1266
Horse 18	Pasture	15/7/18->21/7/18	pasture	F	2.8	0	0	0	2.478	2.38	5.355	246.4	0.336	0.364	0.112	0.196	9.34	8.406	4.37112	336.24	0.874224	2.86645	10.884	6.75112	77.2326	11.1193	29.6807
Horse 18	Pasture	22/7/18->28/7/18	pasture	F	2.8	0	0	0	2.478	2.38	5.355	246.4	0.336	0.364	0.112	0.196	9.14	8.226	4.27752	329.04	0.855504	2.80507	10.704	6.65752	76.8498	11.1314	29.6064
Horse 18	Pasture	29/7/18->04/8/18	pasture	F	2.8	0	0	0	2.478	2.38	5.355	246.4	0.336	0.364	0.112	0.196	9.34	8.406	4.37112	336.24	0.874224	2.86645	10.884	6.75112	77.2326	11.1193	29.6807
Horse 18	Pasture	05/8/18->11/8/18	pasture	F	2.8	0	0	0	2.478	2.38	5.355	246.4	0.336	0.364	0.112	0.196	9.32	8.388	4.36176	335.52	0.872352	2.86031	10.866	6.74176	77.1949	11.1205	29.6734
Horse 18	Pasture	26/8/18->01/9/18	4	F	2.9	0	0	0	2.5665	2.465	5.54625	255.2	0.348	0.377	0.116	0.203	9.48	8.532	4.43664	341.28	0.887328	2.90941	11.0985	6.90164	76.8753	11.1306	29.6113
Horse 18	Pasture	09/9/18->15/9/18	4	F	2.9	0	0	0	2.5665	2.465	5.54625	255.2	0.348	0.377	0.116	0.203	9.12	8.208	4.26816	328.32	0.853632	2.79893	10.7745	6.73316	76.1799	11.1526	29.4763
Horse 18	Pasture	30/9/18->06/10/18	5	F	2.9	0	0	0	2.5665	2.465	5.54625	255.2	0.348	0.377	0.116	0.203	9.32	8.388	4.36176	335.52	0.872352	2.86031	10.9545	6.82676	76.5713	11.1402	29.5523
Horse 18	Pasture	07/9/18->13/10/18	5	F	2.9	0	0	0	2.5665	2.465	5.54625	255.2	0.348	0.377	0.116	0.203	9.38	8.442	4.38984	337.68	0.877968	2.87872	11.0085	6.85484	76.6862	11.1366	29.5746
Horse 18	Pasture	21/9/18->27/10/18	5	F	2.9	0	0	0	2.5665	2.465	5.54625	255.2	0.348	0.377	0.116	0.203	9.1	8.19	4.2588	327.6	0.85176	2.79279	10.7565	6.7238	76.14	11.1538	29.4686
Horse 18	Pasture	28/9/18->03/11/18	5	F	2.9	0	0	0	2.5665	2.465	5.54625	255.2	0.348	0.377	0.116	0.203	9.04	8.136	4.23072	325.44	0.846144	2.77438	10.7025	6.69572	76.0196	11.1576	29.4452
Horse 18	Pasture	11/11/18->17/11/18	5	F	2.9	0	0	0	2.5665	2.465	5.54625	255.2	0.348	0.377	0.116	0.203	9.2	8.28	4.3056	331.2	0.86112	2.82348	10.8465	6.7706	76.338	11.1476	29.507
Horse 18	Pasture	25/11/18->1/12/18	5	F	2.9	0	0	0	2.5665	2.465	5.54625	255.2	0.348	0.377	0.116	0.203	9.24	8.316	4.32432	332.64	0.864864	2.83576	10.8825	6.78932	76.4163	11.1451	29.5222
Horse 18	Pasture	9/12/18->15/12/18	5	F	2.9	0	0	0	2.5665	2.465	5.54625	255.2	0.348	0.377	0.116	0.203	9.24	8.316	4.32432	332.64	0.864864	2.83576	10.8825	6.78932	76.4163	11.1451	29.5222
Horse 19	Control	31/7/16->6/8/16	1	F	2.7	0	0	0	2.3895	2.295	5.16375	237.6	0.324	0.351	0.108	0.189	9.1	8.19	4.2588	327.6	0.85176	2.79279	10.5795	6.5538	77.4139	11.1136	29.7159
Horse 19	Control	14/8/16->20/8/16	1	F	2.7	0	0	0	2.3895	2.295	5.16375	237.6	0.324	0.351	0.108	0.189	9.1	8.19	4.2588	327.6	0.85176	2.79279	10.5795	6.5538	77.4139	11.1136	29.7159
Horse 19	Control	4/9/16->10/9/16	1	F	2.7	0	0	0	2.3895	2.295	5.16375	237.6	0.324	0.351	0.108	0.189	9.4	8.46	4.3992	338.4	0.87984	2.88486	10.8495	6.6942	77.9759	11.0958	29.825
Horse 19	Control	18/9/16->24/9/16	1	F	2.7	0	0	0	2.3895	2.295	5.16375	237.6	0.324	0.351	0.108	0.189	9.16	8.244	4.28688	329.76	0.857376	2.8112	10.6335	6.58188	77.5286	11.1099	29.7381
Horse 19	Control	2/10/16->8/10/16	1	F	2.7	0	0	0	2.3895	2.295	5.16375	237.6	0.324	0.351	0.108	0.189	9.34	8.406	4.37112	336.24	0.874224	2.86645	10.7955	6.66612	77.8658	11.0993	29.8036
Horse 19	Control	16/10/16->22/10/16	1	F	2.7	0	0	0	2.3895	2.295	5.16375	237.6	0.324	0.351	0.108	0.189	9.18	8.262	4.29624	330.48	0.859248	2.81734	10.6515	6.59124	77.5665	11.1087	29.7455
Horse 19	Control	30/10/16->5/11/16	1	F	2.7	0	0	0	2.3895	2.295	5.16375	237.6	0.324	0.351	0.108	0.189	9.16	8.244	4.28688	329.76	0.857376	2.8112	10.6335	6.58188	77.5286	11.1099	29.7381
Horse 19	Control	14/5/17->20/5/17	2	F	2.7	0	0	0	2.3895	2.295	5.16375	237.6	0.324	0.351	0.108	0.189	9.36	8.424	4.38048	336.96	0.876096	2.87258	10.8135	6.67548	77.9026	11.0981	29.8107
Horse 19	Control	28/5/17->3/6/17	2	F	3.24	0	0	0	2.8674	2.754	6.1965	285.12	0.3888	0.4212	0.1296	0.2268	9.02	8.118	4.22136	324.72	0.844272	2.76824	10.9854	6.97536	73.8981	11.2246	29.0334
Horse 19	Control	11/6/17->17/6/17	2	F	3.24	0	0	0	2.8674	2.754	6.1965	285.12	0.3888	0.4212	0.1296	0.2268	9.46	8.514	4.42728	340.56	0.885456	2.90327	11.3814	7.18128	74.8063	11.196	29.2097
Horse 19	Control	18/6/17->24/6/17	2	F	3.24	0	0	0	2.8674	2.754	6.1965	285.12	0.3888	0.4212	0.1296	0.2268	9.44	8.496	4.41792	339.84	0.883584	2.89714	11.3634	7.17192	74.7664	11.1972	29.202
Horse 19	Control	10/6/18->16/6/18	3	F	2.9	0	0	0	2.5665	2.465	5.54625	255.2	0.348	0.377	0.116	0.203	9.48	8.532	4.43664	341.28	0.887328	2.90941	11.0985	6.90164	76.8753	11.1306	29.6113
Horse 19	Control	24/6/18->30/6/18	3	F	2.9	0	0	0	2.5665	2.465	5.54625	255.2	0.348	0.377	0.116	0.203	9.26	8.334	4.33368	333.36	0.866736	2.84189	10.9005	6.79868	76.4552	11.1439	29.5298
Horse 19	Control	01/7/18->07/7/18	3	F	2.9	0	0	0	2.5665	2.465	5.54625	255.2	0.348	0.377	0.116	0.203	9.18	8.262	4.29624	330.48	0.859248	2.81734	10.8285	6.76124	76.2987	11.1488	29.4994
Horse 19	Control	26/8/18->01/9/18	4	F	2.9	0	0	0	2.5665	2.465	5.54625	255.2	0.348	0.377	0.116	0.203	9.16	8.244	4.28688	329.76	0.857376	2.8112	10.8105	6.75188	76.2592	11.15	29.4917
Horse 19	Control	09/9/18->15/9/18	4	F	2.9	0	0	0	2.5665	2.465	5.54625	255.2	0.348	0.377	0.116	0.203	9.14	8.226	4.27752	329.04	0.855504	2.80507	10.7925	6.74252	76.2196	11.1513	29.484
Horse 19	Control	30/9/18->06/10/18	5	F	2.9	0	0	0	2.5665	2.465	5.54625	255.2	0.348	0.377	0.116	0.203	9.44	8.496	4.41792	339.84	0.883584	2.89714	11.0625	6.88292	76.8	11.133	29.5967
Horse 19	Control	07/9/18->13/10/18	5	F	2.9	0	0	0	2.5665	2.465	5.54625	255.2	0.348	0.377	0.116	0.203	9.18	8.262	4.29624	330.48	0.859248	2.81734	10.8285	6.76124	76.2987	11.1488	29.4994
Horse 19	Control	21/9/18->27/10/18	5	F	2.9	0	0	0	2.5665	2.465	5.54625	255.2	0.348	0.377	0.116	0.203	9.1	8.19	4.2588	327.6	0.85176	2.79279	10.7565	6.7238	76.14	11.1538	29.4686
Horse 19	Control	28/9/18->03/11/18	5	F	2.9	0	0	0	2.5665	2.465	5.54625	255.2	0.348	0.377	0.116	0.203	9.04	8.136	4.23072	325.44	0.846144	2.77438	10.7025	6.69572	76.0196	11.1576	29.4452
Horse 19	Control	11/11/18->17/11/18	5	F	2.9	0	0	0	2.5665	2.465	5.54625	255.2	0.348	0.377	0.116	0.203	9.18	8.262	4.29624	330.48	0.859248	2.81734	10.8285	6.76124	76.2987	11.1488	29.4994
Horse 19	Control	25/11/18->1/12/18	5	F	2.9	0	0	0	2.5665	2.465	5.54625	255.2	0.348	0.377	0.116	0.203	9.22	8.298	4.31496	331.92	0.862992	2.82962	10.8645	6.77996	76.3772	11.1463	29.5146
Horse 19	Control	9/12/18->15/12/18	5	F	2.9	0	0	0	2.5665	2.465	5.54625	255.2	0.348	0.377	0.116	0.203	9.42	8.478	4.40856	339.12	0.881712	2.891	11.0445	6.87356	76.7622	11.1342	29.5894
Horse 20	Pasture	31/7/16->6/8/16	1	F	3.24	0	0	0	2.8674	2.754	6.1965	285.12	0.3888	0.4212	0.1296	0.2268	9.42	8.478	4.40856	339.12	0.881712	2.891	11.3454	7.16256	74.7263	11.1985	29.1942
Horse 20	Pasture	14/8/16->20/8/16	1	F	3.24	0	0	0	2.8674	2.754	6.1965	285.12	0.3888	0.4212	0.1296	0.2268	9.44	8.496	4.41792	339.84	0.883584	2.89714	11.3634	7.17192	74.7664	11.1972	29.202
Horse 20	Pasture	4/9/16->10/9/16	1	F	3.24	0	0	0	2.8674	2.754	6.1965	285.12	0.3888	0.4212	0.1296	0.2268	9.14	8.226	4.27752	329.04	0.855504	2.80507	11.0934	7.03152	74.1522	11.2166	29.0828
Horse 20	Pasture	18/9/16->24/9/16	1	F	3.24	0	0	0	2.8674	2.754	6.1965	285.12	0.3888	0.4212	0.1296	0.2268	9.24	8.316	4.32432	332.64	0.864864	2.83576	11.1834	7.07832	74.3602	11.21	29.1231
Horse 20	Pasture	2/10/16->8/10/16	1	F	3.24	0	0	0	2.8674	2.754	6.1965	285.12	0.3888	0.4212	0.1296	0.2268	9.22	8.298	4.31496	331.92	0.862992	2.82962	11.1654	7.06896	74.3189	11.2113	29.1151
Horse 20	Pasture	16/10/16->22/10/16	1	F	3.24	0	0	0	2.8674	2.754	6.1965	285.12	0.3888	0.4212	0.1296	0.2268	9.34	8.406	4.37112	336.24	0.874224	2.86645	11.2734	7.12512	74.5649	11.2036	29.1629
Horse 20	Pasture	30/10/16->5/11/16	1	F	3.24	0	0	0	2.8674	2.754	6.1965	285.12	0.3888	0.4212	0.1296	0.2268	9.42	8.478	4.40856	339.12	0.881712	2.891	11.3454	7.16256	74.7263	11.1985	29.1942
Horse 20	Pasture	14/5/17->20/5/17	2	F	3.24	0	0	0	2.8674	2.754	6.1965	285.12	0.3888	0.4212	0.1296	0.2268	9.36	8.424	4.38048	336.96	0.876096	2.87258	11.2914	7.13448	74.6055	11.2023	29.1707
Horse 20	Pasture	28/5/17->3/6/17	2	F	3.3	0	0	0	2.9205	2.805	6.31125	290.4	0.396	0.429	0.132	0.231	9.42	8.478	4.40856	339.12	0.881712	2.891	11.3985	7.21356	74.3782	11.2095	29.1266
Horse 20	Pasture	11/6/17->17/6/17	2	F	3.3	0	0	0	2.9205	2.805	6.31125	290.4	0.396	0.429	0.132	0.231	9.48	8.532	4.43664	341.28	0.887328	2.90941	11.4525	7.24164	74.499	11.2057	29.1501
Horse 20	Pasture	18/6/17->24/6/17	2	F	3.3	0	0	0	2.9205	2.805	6.31125	290.4	0.396	0.429	0.132	0.231	9.22	8.298	4.31496	331.92	0.862992	2.82962	11.2185	7.11996	73.9671	11.2225	29.0468
Horse 20	Pasture	10/6/18->16/6/18	3	F	3.2	0	0	0	2.832	2.72	6.12	281.6	0.384	0.416	0.128	0.224	9.46	8.514	4.42728	340.56	0.885456	2.90327	11.346	7.14728	75.0397	11.1886	29.255
Horse 20	Pasture	24/6/18->30/6/18	3	F	3.2	0	0	0	2.832	2.72	6.12	281.6	0.384	0.416	0.128	0.224	9.12	8.208	4.26816	328.32	0.853632	2.79893	11.04	6.98816	74.3478	11.2104	29.1207
Horse 20	Pasture	01/7/18->03/7/18	3	F	3.2	0	0	0	2.832	2.72	6.12	281.6	0.384	0.416	0.128	0.224	9.36	8.424	4.38048	336.96	0.876096	2.87258	11.256	7.10048	74.8401	11.1949	29.2163
Horse 20	Pasture	15/7/18->21/7/18	pasture	F	2.7	0	0	0	2.3895	2.295	5.16375	237.6	0.324	0.351	0.108	0.189	9.04	8.136	4.23072	325.44	0.846144	2.77438	10.5255	6.52572	77.298	11.1172	29.6934
Horse 20	Pasture	22/7/18->28/7/18	pasture	F	2.7	0	0	0	2.3895	2.295	5.16375	237.6	0.324	0.351	0.108	0.189	9	8.1	4.212	324	0.8424	2.7621	10.4895	6.507	77.2201	11.1197	29.6782
Horse 20	Pasture	29/7/18->04/8/18	pasture	F	2.7	0	0	0	2.3895	2.295	5.16375	237.6	0.324	0.351	0.108	0.189	9.08	8.172	4.24944	326.88	0.849888	2.78665	10.5615	6.54444	77.3754	11.1148	29.7084
Horse 20	Pasture	05/8/18->11/8/18	pasture	F	2.7	0	0	0	2.3895	2.295	5.16375	237.6	0.324	0.351	0.108	0.189	9.5	8.55	4.446	342	0.8892	2.91555	10.9395	6.741	78.1571	11.0901	29.8601
Horse 20	Pasture	26/8/18->01/9/18	4	F	2.7	0	0	0	2.3895	2.295	5.16375	237.6	0.324	0.351	0.108	0.189	9.12	8.208	4.26816	328.32	0.853632	2.79893	10.5975	6.56316	77.4522	11.1124	29.7233
Horse 20	Pasture	09/9/18->15/9/18	4	F	2.7	0	0	0	2.3895	2.295	5.16375	237.6	0.324	0.351	0.108	0.189	9.32	8.388	4.36176	335.52	0.872352	2.86031	10.7775	6.65676	77.8288	11.1005	29.7964
Horse 20	Pasture	30/9/18->06/10/18	5	F	2.7	0	0	0	2.3895	2.295	5.16375	237.6	0.324	0.351	0.108	0.189	9.24	8.316	4.32432	332.64	0.864864	2.83576	10.7055	6.61932	77.6797	11.1052	29.7675
Horse 20	Pasture	07/9/18->13/10/18	5	F	2.7	0	0	0	2.3895	2.295	5.16375	237.6	0.324	0.351	0.108	0.189	9.02	8.118	4.22136	324.72	0.844272	2.76824	10.5075	6.51636	77.2591	11.1185	29.6858
Horse 20	Pasture	21/9/18->27/10/18	5	F	2.7	0	0	0	2.3895	2.295	5.16375	237.6	0.324	0.351	0.108	0.189	9.14	8.226	4.27752	329.04	0.855504	2.80507	10.6155	6.57252	77.4905	11.1111	29.7307
Horse 20	Pasture	28/9/18->03/11/18	5	F	2.7	0	0	0	2.3895	2.295	5.16375	237.6	0.324	0.351	0.108	0.189	9.32	8.388	4.36176	335.52	0.872352	2.86031	10.7775	6.65676	77.8288	11.1005	29.7964
Horse 20	Pasture	11/11/18->17/11/18	5	F	2.7	0	0	0	2.3895	2.295	5.16375	237.6	0.324	0.351	0.108	0.189	9.42	8.478	4.40856	339.12	0.881712	2.891	10.8675	6.70356	78.0124	11.0947	29.832
Horse 20	Pasture	25/11/18->1/12/18	5	F	2.7	0	0	0	2.3895	2.295	5.16375	237.6	0.324	0.351	0.108	0.189	9.48	8.532	4.43664	341.28	0.887328	2.90941	10.9215	6.73164	78.1211	11.0912	29.8532
Horse 20	Pasture	9/12/18->15/12/18	5	F	2.7	0	0	0	2.3895	2.295	5.16375	237.6	0.324	0.351	0.108	0.189	9.22	8.298	4.31496	331.92	0.862992	2.82962	10.6875	6.60996	77.6421	11.1064	29.7602
Horse 21	Control	31/7/16->6/8/16	1	F	4.4	0	0	0	3.894	3.74	8.415	387.2	0.528	0.572	0.176	0.308	9.18	8.262	4.29624	330.48	0.859248	2.81734	12.156	8.03624	67.9664	11.412	27.8821
Horse 21	Control	14/8/16->20/8/16	1	F	4.4	0	0	0	3.894	3.74	8.415	387.2	0.528	0.572	0.176	0.308	9.44	8.496	4.41792	339.84	0.883584	2.89714	12.39	8.15792	68.5714	11.3929	27.9995
Horse 21	Control	4/9/16->10/9/16	1	F	4.4	0	0	0	3.894	3.74	8.415	387.2	0.528	0.572	0.176	0.308	9	8.1	4.212	324	0.8424	2.7621	11.994	7.952	67.5338	11.4257	27.7981
Horse 21	Control	18/9/16->24/9/16	1	F	4.4	0	0	0	3.894	3.74	8.415	387.2	0.528	0.572	0.176	0.308	9.24	8.316	4.32432	332.64	0.864864	2.83576	12.21	8.06432	68.1081	11.4076	27.9095
Horse 21	Control	2/10/16->8/10/16	1	F	4.4	0	0	0	3.894	3.74	8.415	387.2	0.528	0.572	0.176	0.308	9	8.1	4.212	324	0.8424	2.7621	11.994	7.952	67.5338	11.4257	27.7981
Horse 21	Control	16/10/16->22/10/16	1	F	4.4	0	0	0	3.894	3.74	8.415	387.2	0.528	0.572	0.176	0.308	9	8.1	4.212	324	0.8424	2.7621	11.994	7.952	67.5338	11.4257	27.7981
Horse 21	Control	30/10/16->5/11/16	1	F	4.4	0	0	0	3.894	3.74	8.415	387.2	0.528	0.572	0.176	0.308	9.12	8.208	4.26816	328.32	0.853632	2.79893	12.102	8.00816	67.8235	11.4166	27.8543
Horse 21	Control	14/5/17->20/5/17	2	F	4.4	0	0	0	3.894	3.74	8.415	387.2	0.528	0.572	0.176	0.308	9.48	8.532	4.43664	341.28	0.887328	2.90941	12.426	8.17664	68.6625	11.3901	28.0172
Horse 21	Control	28/5/17->3/6/17	2	F	4.4	0	0	0	3.894	3.74	8.415	387.2	0.528	0.572	0.176	0.308	9.42	8.478	4.40856	339.12	0.881712	2.891	12.372	8.14856	68.5257	11.3944	27.9906
Horse 21	Control	11/6/17->17/6/17	2	F	4.4	0	0	0	3.894	3.74	8.415	387.2	0.528	0.572	0.176	0.308	9.18	8.262	4.29624	330.48	0.859248	2.81734	12.156	8.03624	67.9664	11.412	27.8821
Horse 21	Control	18/6/17->24/6/17	2	F	4.4	0	0	0	3.894	3.74	8.415	387.2	0.528	0.572	0.176	0.308	9.48	8.532	4.43664	341.28	0.887328	2.90941	12.426	8.17664	68.6625	11.3901	28.0172
Horse 21	Control	10/6/18->16/6/18	3	F	3.7	0	0	0	3.2745	3.145	7.07625	325.6	0.444	0.481	0.148	0.259	9.16	8.244	4.28688	329.76	0.857376	2.8112	11.5185	7.43188	71.5718	11.2981	28.5819
Horse 21	Control	24/6/18->30/6/18	3	F	3.7	0	0	0	3.2745	3.145	7.07625	325.6	0.444	0.481	0.148	0.259	9.02	8.118	4.22136	324.72	0.844272	2.76824	11.3925	7.36636	71.2574	11.3081	28.5209
Horse 21	Control	01/7/18->07/7/18	3	F	3.7	0	0	0	3.2745	3.145	7.07625	325.6	0.444	0.481	0.148	0.259	9.5	8.55	4.446	342	0.8892	2.91555	11.8245	7.591	72.3075	11.2749	28.7247
Horse 21	Control	26/8/18->01/9/18	4	F	2.4	0	0	0	2.124	2.04	4.59	211.2	0.288	0.312	0.096	0.168	9.2	8.28	4.3056	331.2	0.86112	2.82348	10.404	6.3456	79.5848	11.045	30.1373
Horse 21	Control	09/9/18->15/9/18	4	F	2.4	0	0	0	2.124	2.04	4.59	211.2	0.288	0.312	0.096	0.168	9.5	8.55	4.446	342	0.8892	2.91555	10.674	6.486	80.1012	11.0287	30.2375
Horse 21	Control	30/9/18->06/10/18	5	F	2.4	0	0	0	2.124	2.04	4.59	211.2	0.288	0.312	0.096	0.168	9.12	8.208	4.26816	328.32	0.853632	2.79893	10.332	6.30816	79.4425	11.0495	30.1096
Horse 21	Control	07/9/18->13/10/18	5	F	2.4	0	0	0	2.124	2.04	4.59	211.2	0.288	0.312	0.096	0.168	9.26	8.334	4.33368	333.36	0.866736	2.84189	10.458	6.37368	79.6902	11.0417	30.1577
Horse 21	Control	21/9/18->27/10/18	5	F	2.4	0	0	0	2.124	2.04	4.59	211.2	0.288	0.312	0.096	0.168	9.26	8.334	4.33368	333.36	0.866736	2.84189	10.458	6.37368	79.6902	11.0417	30.1577
Horse 21	Control	28/9/18->03/11/18	5	F	2.4	0	0	0	2.124	2.04	4.59	211.2	0.288	0.312	0.096	0.168	9.2	8.28	4.3056	331.2	0.86112	2.82348	10.404	6.3456	79.5848	11.045	30.1373
Horse 21	Control	11/11/18->17/11/18	5	F	2.4	0	0	0	2.124	2.04	4.59	211.2	0.288	0.312	0.096	0.168	9.32	8.388	4.36176	335.52	0.872352	2.86031	10.512	6.40176	79.7945	11.0384	30.178
Horse 21	Control	25/11/18->1/12/18	5	F	2.4	0	0	0	2.124	2.04	4.59	211.2	0.288	0.312	0.096	0.168	9.38	8.442	4.38984	337.68	0.877968	2.87872	10.566	6.42984	79.8978	11.0351	30.198
Horse 21	Control	9/12/18->15/12/18	5	F	2.4	0	0	0	2.124	2.04	4.59	211.2	0.288	0.312	0.096	0.168	9.4	8.46	4.3992	338.4	0.87984	2.88486	10.584	6.4392	79.932	11.034	30.2046
Horse 22	Control	31/7/16->6/8/16	1	F	3.6	0	0	0	3.186	3.06	6.885	316.8	0.432	0.468	0.144	0.252	9	8.1	4.212	324	0.8424	2.7621	11.286	7.272	71.7703	11.2919	28.6204
Horse 22	Control	14/8/16->20/8/16	1	F	3.6	0	0	0	3.186	3.06	6.885	316.8	0.432	0.468	0.144	0.252	9.5	8.55	4.446	342	0.8892	2.91555	11.736	7.506	72.8528	11.2577	28.8305
Horse 22	Control	4/9/16->10/9/16	1	F	3.6	0	0	0	3.186	3.06	6.885	316.8	0.432	0.468	0.144	0.252	9.14	8.226	4.27752	329.04	0.855504	2.80507	11.412	7.33752	72.082	11.282	28.6809
Horse 22	Control	18/9/16->24/9/16	1	F	3.6	0	0	0	3.186	3.06	6.885	316.8	0.432	0.468	0.144	0.252	9.46	8.514	4.42728	340.56	0.885456	2.90327	11.7	7.48728	72.7692	11.2603	28.8143
Horse 22	Control	2/10/16->8/10/16	1	F	3.6	0	0	0	3.186	3.06	6.885	316.8	0.432	0.468	0.144	0.252	9.2	8.28	4.3056	331.2	0.86112	2.82348	11.466	7.3656	72.2135	11.2779	28.7064
Horse 22	Control	16/10/16->22/10/16	1	F	3.6	0	0	0	3.186	3.06	6.885	316.8	0.432	0.468	0.144	0.252	9.4	8.46	4.3992	338.4	0.87984	2.88486	11.646	7.4592	72.643	11.2643	28.7898
Horse 22	Control	30/10/16->5/11/16	1	F	3.6	0	0	0	3.186	3.06	6.885	316.8	0.432	0.468	0.144	0.252	9.34	8.406	4.37112	336.24	0.874224	2.86645	11.592	7.43112	72.5155	11.2683	28.7651
Horse 22	Control	14/5/17->20/5/17	2	F	3.6	0	0	0	3.186	3.06	6.885	316.8	0.432	0.468	0.144	0.252	9.36	8.424	4.38048	336.96	0.876096	2.87258	11.61	7.44048	72.5581	11.267	28.7733
Horse 22	Control	28/5/17->3/6/17	2	F	3.6	0	0	0	3.186	3.06	6.885	316.8	0.432	0.468	0.144	0.252	9.42	8.478	4.40856	339.12	0.881712	2.891	11.664	7.46856	72.6852	11.263	28.798
Horse 22	Control	11/6/17->17/6/17	2	F	3.6	0	0	0	3.186	3.06	6.885	316.8	0.432	0.468	0.144	0.252	9.06	8.154	4.24008	326.16	0.848016	2.78051	11.34	7.30008	71.9048	11.2876	28.6465
Horse 22	Control	18/6/17->24/6/17	2	F	3.6	0	0	0	3.186	3.06	6.885	316.8	0.432	0.468	0.144	0.252	9.08	8.172	4.24944	326.88	0.849888	2.78665	11.358	7.30944	71.9493	11.2862	28.6552
Horse 22	Control	10/6/18->16/6/18	3	F	2.4	0	0	0	2.124	2.04	4.59	211.2	0.288	0.312	0.096	0.168	9.4	8.46	4.3992	338.4	0.87984	2.88486	10.584	6.4392	79.932	11.034	30.2046
Horse 22	Control	24/6/18->30/6/18	3	F	2.4	0	0	0	2.124	2.04	4.59	211.2	0.288	0.312	0.096	0.168	9.24	8.316	4.32432	332.64	0.864864	2.83576	10.44	6.36432	79.6552	11.0428	30.1509
Horse 22	Control	01/7/18->07/7/18	3	F	2.4	0	0	0	2.124	2.04	4.59	211.2	0.288	0.312	0.096	0.168	9.32	8.388	4.36176	335.52	0.872352	2.86031	10.512	6.40176	79.7945	11.0384	30.178
Horse 22	Control	26/8/18->01/9/18	4	F	2.4	0	0	0	2.124	2.04	4.59	211.2	0.288	0.312	0.096	0.168	9.48	8.532	4.43664	341.28	0.887328	2.90941	10.656	6.47664	80.0676	11.0297	30.231
Horse 22	Control	09/9/18->15/9/18	4	F	2.4	0	0	0	2.124	2.04	4.59	211.2	0.288	0.312	0.096	0.168	9.16	8.244	4.28688	329.76	0.857376	2.8112	10.368	6.32688	79.5139	11.0472	30.1235
Horse 22	Control	30/9/18->06/10/18	5	F	2.4	0	0	0	2.124	2.04	4.59	211.2	0.288	0.312	0.096	0.168	9.42	8.478	4.40856	339.12	0.881712	2.891	10.602	6.44856	79.966	11.0329	30.2113
Horse 22	Control	07/9/18->13/10/18	5	F	2.4	0	0	0	2.124	2.04	4.59	211.2	0.288	0.312	0.096	0.168	9.36	8.424	4.38048	336.96	0.876096	2.87258	10.548	6.42048	79.8635	11.0362	30.1914
Horse 22	Control	21/9/18->27/10/18	5	F	2.4	0	0	0	2.124	2.04	4.59	211.2	0.288	0.312	0.096	0.168	9.28	8.352	4.34304	334.08	0.868608	2.84803	10.476	6.38304	79.7251	11.0405	30.1645
Horse 22	Control	28/9/18->03/11/18	5	F	2.4	0	0	0	2.124	2.04	4.59	211.2	0.288	0.312	0.096	0.168	9.28	8.352	4.34304	334.08	0.868608	2.84803	10.476	6.38304	79.7251	11.0405	30.1645
Horse 22	Control	11/11/18->17/11/18	5	F	2.4	0	0	0	2.124	2.04	4.59	211.2	0.288	0.312	0.096	0.168	9.28	8.352	4.34304	334.08	0.868608	2.84803	10.476	6.38304	79.7251	11.0405	30.1645
Horse 22	Control	25/11/18->1/12/18	5	F	2.4	0	0	0	2.124	2.04	4.59	211.2	0.288	0.312	0.096	0.168	9.08	8.172	4.24944	326.88	0.849888	2.78665	10.296	6.28944	79.3706	11.0517	30.0957
Horse 22	Control	9/12/18->15/12/18	5	F	2.4	0	0	0	2.124	2.04	4.59	211.2	0.288	0.312	0.096	0.168	9.1	8.19	4.2588	327.6	0.85176	2.79279	10.314	6.2988	79.4066	11.0506	30.1027
Horse 23	Pasture	31/7/16->6/8/16	1	F	3.24	0	0	0	2.8674	2.754	6.1965	285.12	0.3888	0.4212	0.1296	0.2268	9.26	8.334	4.33368	333.36	0.866736	2.84189	11.2014	7.08768	74.4014	11.2087	29.1311
Horse 23	Pasture	14/8/16->20/8/16	1	F	3.24	0	0	0	2.8674	2.754	6.1965	285.12	0.3888	0.4212	0.1296	0.2268	9.24	8.316	4.32432	332.64	0.864864	2.83576	11.1834	7.07832	74.3602	11.21	29.1231
Horse 23	Pasture	4/9/16->10/9/16	1	F	3.24	0	0	0	2.8674	2.754	6.1965	285.12	0.3888	0.4212	0.1296	0.2268	9.5	8.55	4.446	342	0.8892	2.91555	11.4174	7.2	74.8857	11.1934	29.2251
Horse 23	Pasture	18/9/16->24/9/16	1	F	3.24	0	0	0	2.8674	2.754	6.1965	285.12	0.3888	0.4212	0.1296	0.2268	9.42	8.478	4.40856	339.12	0.881712	2.891	11.3454	7.16256	74.7263	11.1985	29.1942
Horse 23	Pasture	2/10/16->8/10/16	1	F	3.24	0	0	0	2.8674	2.754	6.1965	285.12	0.3888	0.4212	0.1296	0.2268	9.24	8.316	4.32432	332.64	0.864864	2.83576	11.1834	7.07832	74.3602	11.21	29.1231
Horse 23	Pasture	16/10/16->22/10/16	1	F	3.24	0	0	0	2.8674	2.754	6.1965	285.12	0.3888	0.4212	0.1296	0.2268	9.5	8.55	4.446	342	0.8892	2.91555	11.4174	7.2	74.8857	11.1934	29.2251
Horse 23	Pasture	30/10/16->5/11/16	1	F	3.24	0	0	0	2.8674	2.754	6.1965	285.12	0.3888	0.4212	0.1296	0.2268	9.5	8.55	4.446	342	0.8892	2.91555	11.4174	7.2	74.8857	11.1934	29.2251
Horse 23	Pasture	14/5/17->20/5/17	2	F	2.7	0	0	0	2.3895	2.295	5.16375	237.6	0.324	0.351	0.108	0.189	9.48	8.532	4.43664	341.28	0.887328	2.90941	10.9215	6.73164	78.1211	11.0912	29.8532
Horse 23	Pasture	28/5/17->3/6/17	2	F	2.7	0	0	0	2.3895	2.295	5.16375	237.6	0.324	0.351	0.108	0.189	9.14	8.226	4.27752	329.04	0.855504	2.80507	10.6155	6.57252	77.4905	11.1111	29.7307
Horse 23	Pasture	11/6/17->17/6/17	2	F	2.88	0	0	0	2.5488	2.448	5.508	253.44	0.3456	0.3744	0.1152	0.2016	9.38	8.442	4.38984	337.68	0.877968	2.87872	10.9908	6.83784	76.8097	11.1327	29.5986
Horse 23	Pasture	18/6/17->24/6/17	2	F	2.88	0	0	0	2.5488	2.448	5.508	253.44	0.3456	0.3744	0.1152	0.2016	9.28	8.352	4.34304	334.08	0.868608	2.84803	10.9008	6.79104	76.6182	11.1387	29.5614
Horse 23	Pasture	10/6/18->16/6/18	3	F	3.2	0	0	0	2.832	2.72	6.12	281.6	0.384	0.416	0.128	0.224	9	8.1	4.212	324	0.8424	2.7621	10.932	6.932	74.0944	11.2184	29.0715
Horse 23	Pasture	24/6/18->30/6/18	3	F	3.2	0	0	0	2.832	2.72	6.12	281.6	0.384	0.416	0.128	0.224	9.28	8.352	4.34304	334.08	0.868608	2.84803	11.184	7.06304	74.6781	11.2	29.1848
Horse 23	Pasture	01/7/18->03/7/18	3	F	3.2	0	0	0	2.832	2.72	6.12	281.6	0.384	0.416	0.128	0.224	9.36	8.424	4.38048	336.96	0.876096	2.87258	11.256	7.10048	74.8401	11.1949	29.2163
Horse 23	Pasture	15/7/18->21/7/18	pasture	F	2.7	0	0	0	2.3895	2.295	5.16375	237.6	0.324	0.351	0.108	0.189	9.46	8.514	4.42728	340.56	0.885456	2.90327	10.9035	6.72228	78.085	11.0924	29.8461
Horse 23	Pasture	22/7/18->28/7/18	pasture	F	2.7	0	0	0	2.3895	2.295	5.16375	237.6	0.324	0.351	0.108	0.189	9.36	8.424	4.38048	336.96	0.876096	2.87258	10.8135	6.67548	77.9026	11.0981	29.8107
Horse 23	Pasture	29/7/18->04/8/18	pasture	F	2.7	0	0	0	2.3895	2.295	5.16375	237.6	0.324	0.351	0.108	0.189	9.46	8.514	4.42728	340.56	0.885456	2.90327	10.9035	6.72228	78.085	11.0924	29.8461
Horse 23	Pasture	05/8/18->11/8/18	pasture	F	2.7	0	0	0	2.3895	2.295	5.16375	237.6	0.324	0.351	0.108	0.189	9.48	8.532	4.43664	341.28	0.887328	2.90941	10.9215	6.73164	78.1211	11.0912	29.8532
Horse 23	Pasture	26/8/18->01/9/18	4	F	2.7	0	0	0	2.3895	2.295	5.16375	237.6	0.324	0.351	0.108	0.189	9.26	8.334	4.33368	333.36	0.866736	2.84189	10.7235	6.62868	77.7172	11.104	29.7747
Horse 23	Pasture	09/9/18->15/9/18	4	F	2.7	0	0	0	2.3895	2.295	5.16375	237.6	0.324	0.351	0.108	0.189	9	8.1	4.212	324	0.8424	2.7621	10.4895	6.507	77.2201	11.1197	29.6782
Horse 23	Pasture	30/9/18->06/10/18	5	F	2.7	0	0	0	2.3895	2.295	5.16375	237.6	0.324	0.351	0.108	0.189	9.28	8.352	4.34304	334.08	0.868608	2.84803	10.7415	6.63804	77.7545	11.1028	29.782
Horse 23	Pasture	07/9/18->13/10/18	5	F	2.7	0	0	0	2.3895	2.295	5.16375	237.6	0.324	0.351	0.108	0.189	9.48	8.532	4.43664	341.28	0.887328	2.90941	10.9215	6.73164	78.1211	11.0912	29.8532
Horse 23	Pasture	21/9/18->27/10/18	5	F	2.7	0	0	0	2.3895	2.295	5.16375	237.6	0.324	0.351	0.108	0.189	9.42	8.478	4.40856	339.12	0.881712	2.891	10.8675	6.70356	78.0124	11.0947	29.832
Horse 23	Pasture	28/9/18->03/11/18	5	F	2.7	0	0	0	2.3895	2.295	5.16375	237.6	0.324	0.351	0.108	0.189	9.06	8.154	4.24008	326.16	0.848016	2.78051	10.5435	6.53508	77.3367	11.116	29.7009
Horse 23	Pasture	11/11/18->17/11/18	5	F	2.7	0	0	0	2.3895	2.295	5.16375	237.6	0.324	0.351	0.108	0.189	9.46	8.514	4.42728	340.56	0.885456	2.90327	10.9035	6.72228	78.085	11.0924	29.8461
Horse 23	Pasture	25/11/18->1/12/18	5	F	2.7	0	0	0	2.3895	2.295	5.16375	237.6	0.324	0.351	0.108	0.189	9.48	8.532	4.43664	341.28	0.887328	2.90941	10.9215	6.73164	78.1211	11.0912	29.8532
Horse 23	Pasture	9/12/18->15/12/18	5	F	2.7	0	0	0	2.3895	2.295	5.16375	237.6	0.324	0.351	0.108	0.189	9.26	8.334	4.33368	333.36	0.866736	2.84189	10.7235	6.62868	77.7172	11.104	29.7747
Horse 24	Pasture	31/7/16->6/8/16	1	F	3.3	0	0	0	2.9205	2.805	6.31125	290.4	0.396	0.429	0.132	0.231	9.32	8.388	4.36176	335.52	0.872352	2.86031	11.3085	7.16676	74.1743	11.2159	29.087
Horse 24	Pasture	14/8/16->20/8/16	1	F	3.3	0	0	0	2.9205	2.805	6.31125	290.4	0.396	0.429	0.132	0.231	9.34	8.406	4.37112	336.24	0.874224	2.86645	11.3265	7.17612	74.2153	11.2146	29.095
Horse 24	Pasture	4/9/16->10/9/16	1	F	3.3	0	0	0	2.9205	2.805	6.31125	290.4	0.396	0.429	0.132	0.231	9.14	8.226	4.27752	329.04	0.855504	2.80507	11.1465	7.08252	73.799	11.2278	29.0142
Horse 24	Pasture	18/9/16->24/9/16	1	F	3.3	0	0	0	2.9205	2.805	6.31125	290.4	0.396	0.429	0.132	0.231	9.1	8.19	4.2588	327.6	0.85176	2.79279	11.1105	7.0638	73.7141	11.2305	28.9977
Horse 24	Pasture	2/10/16->8/10/16	1	F	3.3	0	0	0	2.9205	2.805	6.31125	290.4	0.396	0.429	0.132	0.231	9.36	8.424	4.38048	336.96	0.876096	2.87258	11.3445	7.18548	74.2562	11.2133	29.1029
Horse 24	Pasture	16/10/16->22/10/16	1	F	3.3	0	0	0	2.9205	2.805	6.31125	290.4	0.396	0.429	0.132	0.231	9.04	8.136	4.23072	325.44	0.846144	2.77438	11.0565	7.03572	73.5857	11.2345	28.9728
Horse 24	Pasture	30/10/16->5/11/16	1	F	3.3	0	0	0	2.9205	2.805	6.31125	290.4	0.396	0.429	0.132	0.231	9.08	8.172	4.24944	326.88	0.849888	2.78665	11.0925	7.05444	73.6714	11.2318	28.9894
Horse 24	Pasture	14/5/17->20/5/17	2	F	3.24	0	0	0	2.8674	2.754	6.1965	285.12	0.3888	0.4212	0.1296	0.2268	9.38	8.442	4.38984	337.68	0.877968	2.87872	11.3094	7.14384	74.6459	11.201	29.1786
Horse 24	Pasture	28/5/17->3/6/17	2	F	3.3	0	0	0	2.9205	2.805	6.31125	290.4	0.396	0.429	0.132	0.231	9.08	8.172	4.24944	326.88	0.849888	2.78665	11.0925	7.05444	73.6714	11.2318	28.9894
Horse 24	Pasture	11/6/17->17/6/17	2	F	3.3	0	0	0	2.9205	2.805	6.31125	290.4	0.396	0.429	0.132	0.231	9.04	8.136	4.23072	325.44	0.846144	2.77438	11.0565	7.03572	73.5857	11.2345	28.9728
Horse 24	Pasture	18/6/17->24/6/17	2	F	3.3	0	0	0	2.9205	2.805	6.31125	290.4	0.396	0.429	0.132	0.231	9	8.1	4.212	324	0.8424	2.7621	11.0205	7.017	73.4994	11.2372	28.956
Horse 24	Pasture	10/6/18->16/6/18	2	F	3.2	0	0	0	2.832	2.72	6.12	281.6	0.384	0.416	0.128	0.224	9.1	8.19	4.2588	327.6	0.85176	2.79279	11.022	6.9788	74.3059	11.2118	29.1126
Horse 24	Pasture	10/6/18->16/6/18	3	F	3.2	0	0	0	2.832	2.72	6.12	281.6	0.384	0.416	0.128	0.224	9.46	8.514	4.42728	340.56	0.885456	2.90327	11.346	7.14728	75.0397	11.1886	29.255
Horse 24	Pasture	24/6/18->30/6/18	3	F	3.2	0	0	0	2.832	2.72	6.12	281.6	0.384	0.416	0.128	0.224	9.08	8.172	4.24944	326.88	0.849888	2.78665	11.004	6.96944	74.2639	11.2131	29.1044
Horse 24	Pasture	01/7/18->03/7/18	3	F	3.2	0	0	0	2.832	2.72	6.12	281.6	0.384	0.416	0.128	0.224	9.3	8.37	4.3524	334.8	0.87048	2.85417	11.202	7.0724	74.7188	11.1987	29.1927
Horse 24	Pasture	15/7/18->21/7/18	pasture	F	2.7	0	0	0	2.3895	2.295	5.16375	237.6	0.324	0.351	0.108	0.189	9.38	8.442	4.38984	337.68	0.877968	2.87872	10.8315	6.68484	77.9393	11.097	29.8179
Horse 24	Pasture	22/7/18->28/7/18	pasture	F	2.7	0	0	0	2.3895	2.295	5.16375	237.6	0.324	0.351	0.108	0.189	9.08	8.172	4.24944	326.88	0.849888	2.78665	10.5615	6.54444	77.3754	11.1148	29.7084
Horse 24	Pasture	29/7/18->04/8/18	pasture	F	2.7	0	0	0	2.3895	2.295	5.16375	237.6	0.324	0.351	0.108	0.189	9.5	8.55	4.446	342	0.8892	2.91555	10.9395	6.741	78.1571	11.0901	29.8601
Horse 24	Pasture	05/8/18->11/8/18	pasture	F	2.7	0	0	0	2.3895	2.295	5.16375	237.6	0.324	0.351	0.108	0.189	9.08	8.172	4.24944	326.88	0.849888	2.78665	10.5615	6.54444	77.3754	11.1148	29.7084
Horse 24	Pasture	26/8/18->01/9/18	4	F	2.7	0	0	0	2.3895	2.295	5.16375	237.6	0.324	0.351	0.108	0.189	9.22	8.298	4.31496	331.92	0.862992	2.82962	10.6875	6.60996	77.6421	11.1064	29.7602
Horse 24	Pasture	09/9/18->15/9/18	4	F	2.7	0	0	0	2.3895	2.295	5.16375	237.6	0.324	0.351	0.108	0.189	9.48	8.532	4.43664	341.28	0.887328	2.90941	10.9215	6.73164	78.1211	11.0912	29.8532
Horse 24	Pasture	30/9/18->06/10/18	5	F	2.7	0	0	0	2.3895	2.295	5.16375	237.6	0.324	0.351	0.108	0.189	9.28	8.352	4.34304	334.08	0.868608	2.84803	10.7415	6.63804	77.7545	11.1028	29.782
Horse 24	Pasture	07/9/18->13/10/18	5	F	2.7	0	0	0	2.3895	2.295	5.16375	237.6	0.324	0.351	0.108	0.189	9.18	8.262	4.29624	330.48	0.859248	2.81734	10.6515	6.59124	77.5665	11.1087	29.7455
Horse 24	Pasture	21/9/18->27/10/18	5	F	2.7	0	0	0	2.3895	2.295	5.16375	237.6	0.324	0.351	0.108	0.189	9.5	8.55	4.446	342	0.8892	2.91555	10.9395	6.741	78.1571	11.0901	29.8601
Horse 24	Pasture	28/9/18->03/11/18	5	F	2.7	0	0	0	2.3895	2.295	5.16375	237.6	0.324	0.351	0.108	0.189	9.36	8.424	4.38048	336.96	0.876096	2.87258	10.8135	6.67548	77.9026	11.0981	29.8107
Horse 24	Pasture	11/11/18->17/11/18	5	F	2.7	0	0	0	2.3895	2.295	5.16375	237.6	0.324	0.351	0.108	0.189	9.08	8.172	4.24944	326.88	0.849888	2.78665	10.5615	6.54444	77.3754	11.1148	29.7084
Horse 24	Pasture	25/11/18->1/12/18	5	F	2.7	0	0	0	2.3895	2.295	5.16375	237.6	0.324	0.351	0.108	0.189	9.3	8.37	4.3524	334.8	0.87048	2.85417	10.7595	6.6474	77.7917	11.1016	29.7892
Horse 24	Pasture	9/12/18->15/12/18	5	F	2.7	0	0	0	2.3895	2.295	5.16375	237.6	0.324	0.351	0.108	0.189	9.38	8.442	4.38984	337.68	0.877968	2.87872	10.8315	6.68484	77.9393	11.097	29.8179
Horse 26	Pasture	31/7/16->6/8/16	1	F	3.3	0	0	0	2.9205	2.805	6.31125	290.4	0.396	0.429	0.132	0.231	9.32	8.388	4.36176	335.52	0.872352	2.86031	11.3085	7.16676	74.1743	11.2159	29.087
Horse 26	Pasture	14/8/16->20/8/16	1	F	3.3	0	0	0	2.9205	2.805	6.31125	290.4	0.396	0.429	0.132	0.231	9.34	8.406	4.37112	336.24	0.874224	2.86645	11.3265	7.17612	74.2153	11.2146	29.095
Horse 26	Pasture	4/9/16->10/9/16	1	F	3.3	0	0	0	2.9205	2.805	6.31125	290.4	0.396	0.429	0.132	0.231	9.34	8.406	4.37112	336.24	0.874224	2.86645	11.3265	7.17612	74.2153	11.2146	29.095
Horse 26	Pasture	18/9/16->24/9/16	1	F	3.3	0	0	0	2.9205	2.805	6.31125	290.4	0.396	0.429	0.132	0.231	9.48	8.532	4.43664	341.28	0.887328	2.90941	11.4525	7.24164	74.499	11.2057	29.1501
Horse 26	Pasture	2/10/16->8/10/16	1	F	3.3	0	0	0	2.9205	2.805	6.31125	290.4	0.396	0.429	0.132	0.231	9.08	8.172	4.24944	326.88	0.849888	2.78665	11.0925	7.05444	73.6714	11.2318	28.9894
Horse 26	Pasture	16/10/16->22/10/16	1	F	3.3	0	0	0	2.9205	2.805	6.31125	290.4	0.396	0.429	0.132	0.231	9.14	8.226	4.27752	329.04	0.855504	2.80507	11.1465	7.08252	73.799	11.2278	29.0142
Horse 26	Pasture	30/10/16->5/11/16	1	F	3.3	0	0	0	2.9205	2.805	6.31125	290.4	0.396	0.429	0.132	0.231	9.36	8.424	4.38048	336.96	0.876096	2.87258	11.3445	7.18548	74.2562	11.2133	29.1029
Horse 26	Pasture	14/5/17->20/5/17	2	F	3.3	0	0	0	2.9205	2.805	6.31125	290.4	0.396	0.429	0.132	0.231	9.08	8.172	4.24944	326.88	0.849888	2.78665	11.0925	7.05444	73.6714	11.2318	28.9894
Horse 26	Pasture	28/5/17->3/6/17	2	F	3.3	0	0	0	2.9205	2.805	6.31125	290.4	0.396	0.429	0.132	0.231	9.34	8.406	4.37112	336.24	0.874224	2.86645	11.3265	7.17612	74.2153	11.2146	29.095
Horse 26	Pasture	11/6/17->17/6/17	2	F	3.3	0	0	0	2.9205	2.805	6.31125	290.4	0.396	0.429	0.132	0.231	9.16	8.244	4.28688	329.76	0.857376	2.8112	11.1645	7.09188	73.8412	11.2264	29.0224
Horse 26	Pasture	18/6/17->24/6/17	2	F	3.3	0	0	0	2.9205	2.805	6.31125	290.4	0.396	0.429	0.132	0.231	9.14	8.226	4.27752	329.04	0.855504	2.80507	11.1465	7.08252	73.799	11.2278	29.0142
Horse 26	Pasture	10/6/18->16/6/18	2	F	3.3	0	0	0	2.9205	2.805	6.31125	290.4	0.396	0.429	0.132	0.231	9.04	8.136	4.23072	325.44	0.846144	2.77438	11.0565	7.03572	73.5857	11.2345	28.9728
Horse 26	Pasture	10/6/18->16/6/18	3	F	3.3	0	0	0	2.9205	2.805	6.31125	290.4	0.396	0.429	0.132	0.231	9.18	8.262	4.29624	330.48	0.859248	2.81734	11.1825	7.10124	73.8833	11.2251	29.0306
Horse 26	Pasture	24/6/18->30/6/18	3	F	3.3	0	0	0	2.9205	2.805	6.31125	290.4	0.396	0.429	0.132	0.231	9.04	8.136	4.23072	325.44	0.846144	2.77438	11.0565	7.03572	73.5857	11.2345	28.9728
Horse 26	Pasture	01/7/18->03/7/18	3	F	3.3	0	0	0	2.9205	2.805	6.31125	290.4	0.396	0.429	0.132	0.231	9.46	8.514	4.42728	340.56	0.885456	2.90327	11.4345	7.23228	74.4589	11.2069	29.1423
Horse 26	Pasture	15/7/18->21/7/18	pasture	F	2.8	0	0	0	2.478	2.38	5.355	246.4	0.336	0.364	0.112	0.196	9.06	8.154	4.24008	326.16	0.848016	2.78051	10.632	6.62008	76.693	11.1363	29.5759
Horse 26	Pasture	22/7/18->28/7/18	pasture	F	2.8	0	0	0	2.478	2.38	5.355	246.4	0.336	0.364	0.112	0.196	9.26	8.334	4.33368	333.36	0.866736	2.84189	10.812	6.71368	77.081	11.1241	29.6513
Horse 26	Pasture	29/7/18->04/8/18	pasture	F	2.8	0	0	0	2.478	2.38	5.355	246.4	0.336	0.364	0.112	0.196	9.04	8.136	4.23072	325.44	0.846144	2.77438	10.614	6.61072	76.6535	11.1376	29.5683
Horse 26	Pasture	05/8/18->11/8/18	pasture	F	2.8	0	0	0	2.478	2.38	5.355	246.4	0.336	0.364	0.112	0.196	9.12	8.208	4.26816	328.32	0.853632	2.79893	10.686	6.64816	76.8108	11.1326	29.5988
Horse 26	Pasture	26/8/18->01/9/18	4	F	2.5	0	0	0	2.2125	2.125	4.78125	220	0.3	0.325	0.1	0.175	9.38	8.442	4.38984	337.68	0.877968	2.87872	10.6545	6.51484	79.2341	11.0561	30.0692
Horse 26	Pasture	09/9/18->15/9/18	4	F	2.5	0	0	0	2.2125	2.125	4.78125	220	0.3	0.325	0.1	0.175	9.28	8.352	4.34304	334.08	0.868608	2.84803	10.5645	6.46804	79.0572	11.0616	30.0349
Horse 26	Pasture	30/9/18->06/10/18	5	F	2.5	0	0	0	2.2125	2.125	4.78125	220	0.3	0.325	0.1	0.175	9.3	8.37	4.3524	334.8	0.87048	2.85417	10.5825	6.4774	79.0928	11.0605	30.0418
Horse 26	Pasture	07/9/18->13/10/18	5	F	2.5	0	0	0	2.2125	2.125	4.78125	220	0.3	0.325	0.1	0.175	9.2	8.28	4.3056	331.2	0.86112	2.82348	10.4925	6.4306	78.9135	11.0662	30.007
Horse 26	Pasture	21/9/18->27/10/18	5	F	2.5	0	0	0	2.2125	2.125	4.78125	220	0.3	0.325	0.1	0.175	9.06	8.154	4.24008	326.16	0.848016	2.78051	10.3665	6.36508	78.6572	11.0743	29.9572
Horse 26	Pasture	28/9/18->03/11/18	5	F	2.5	0	0	0	2.2125	2.125	4.78125	220	0.3	0.325	0.1	0.175	9.38	8.442	4.38984	337.68	0.877968	2.87872	10.6545	6.51484	79.2341	11.0561	30.0692
Horse 26	Pasture	11/11/18->17/11/18	5	F	2.5	0	0	0	2.2125	2.125	4.78125	220	0.3	0.325	0.1	0.175	9.26	8.334	4.33368	333.36	0.866736	2.84189	10.5465	6.45868	79.0215	11.0628	30.0279
Horse 26	Pasture	25/11/18->1/12/18	5	F	2.5	0	0	0	2.2125	2.125	4.78125	220	0.3	0.325	0.1	0.175	9.04	8.136	4.23072	325.44	0.846144	2.77438	10.3485	6.35572	78.6201	11.0755	29.95
Horse 26	Pasture	9/12/18->15/12/18	5	F	2.5	0	0	0	2.2125	2.125	4.78125	220	0.3	0.325	0.1	0.175	9.12	8.208	4.26816	328.32	0.853632	2.79893	10.4205	6.39316	78.7678	11.0708	29.9787
Horse 25	Pasture	31/7/16->6/8/16	1	F	3.3	0	0	0	2.9205	2.805	6.31125	290.4	0.396	0.429	0.132	0.231	9.12	8.208	4.26816	328.32	0.853632	2.79893	11.1285	7.07316	73.7566	11.2291	29.006
Horse 25	Pasture	14/8/16->20/8/16	1	F	3.3	0	0	0	2.9205	2.805	6.31125	290.4	0.396	0.429	0.132	0.231	9.26	8.334	4.33368	333.36	0.866736	2.84189	11.2545	7.13868	74.0504	11.2198	29.063
Horse 25	Pasture	4/9/16->10/9/16	1	F	3.3	0	0	0	2.9205	2.805	6.31125	290.4	0.396	0.429	0.132	0.231	9.1	8.19	4.2588	327.6	0.85176	2.79279	11.1105	7.0638	73.7141	11.2305	28.9977
Horse 25	Pasture	18/9/16->24/9/16	1	F	3.3	0	0	0	2.9205	2.805	6.31125	290.4	0.396	0.429	0.132	0.231	9.34	8.406	4.37112	336.24	0.874224	2.86645	11.3265	7.17612	74.2153	11.2146	29.095
Horse 25	Pasture	2/10/16->8/10/16	1	F	3.3	0	0	0	2.9205	2.805	6.31125	290.4	0.396	0.429	0.132	0.231	9.1	8.19	4.2588	327.6	0.85176	2.79279	11.1105	7.0638	73.7141	11.2305	28.9977
Horse 25	Pasture	16/10/16->22/10/16	1	F	3.3	0	0	0	2.9205	2.805	6.31125	290.4	0.396	0.429	0.132	0.231	9.34	8.406	4.37112	336.24	0.874224	2.86645	11.3265	7.17612	74.2153	11.2146	29.095
Horse 25	Pasture	30/10/16->5/11/16	1	F	3.3	0	0	0	2.9205	2.805	6.31125	290.4	0.396	0.429	0.132	0.231	9.2	8.28	4.3056	331.2	0.86112	2.82348	11.2005	7.1106	73.9253	11.2238	29.0387
Horse 25	Pasture	14/5/17->20/5/17	2	F	3.3	0	0	0	2.9205	2.805	6.31125	290.4	0.396	0.429	0.132	0.231	9.38	8.442	4.38984	337.68	0.877968	2.87872	11.3625	7.19484	74.297	11.212	29.1109
Horse 25	Pasture	28/5/17->3/6/17	2	F	3.3	0	0	0	2.9205	2.805	6.31125	290.4	0.396	0.429	0.132	0.231	9.08	8.172	4.24944	326.88	0.849888	2.78665	11.0925	7.05444	73.6714	11.2318	28.9894
Horse 25	Pasture	11/6/17->17/6/17	2	F	3.3	0	0	0	2.9205	2.805	6.31125	290.4	0.396	0.429	0.132	0.231	9.3	8.37	4.3524	334.8	0.87048	2.85417	11.2905	7.1574	74.1331	11.2172	29.079
Horse 25	Pasture	18/6/17->24/6/17	2	F	3.3	0	0	0	2.9205	2.805	6.31125	290.4	0.396	0.429	0.132	0.231	9.12	8.208	4.26816	328.32	0.853632	2.79893	11.1285	7.07316	73.7566	11.2291	29.006
Horse 25	Pasture	10/6/18->16/6/18	3	F	3.2	0	0	0	2.832	2.72	6.12	281.6	0.384	0.416	0.128	0.224	9.22	8.298	4.31496	331.92	0.862992	2.82962	11.13	7.03496	74.5553	11.2039	29.161
Horse 25	Pasture	24/6/18->30/6/18	3	F	3.2	0	0	0	2.832	2.72	6.12	281.6	0.384	0.416	0.128	0.224	9.28	8.352	4.34304	334.08	0.868608	2.84803	11.184	7.06304	74.6781	11.2	29.1848
Horse 25	Pasture	01/7/18->03/7/18	3	F	3.2	0	0	0	2.832	2.72	6.12	281.6	0.384	0.416	0.128	0.224	9.42	8.478	4.40856	339.12	0.881712	2.891	11.31	7.12856	74.9602	11.1911	29.2396
Horse 25	Pasture	15/7/18->21/7/18	pasture	F	2.7	0	0	0	2.3895	2.295	5.16375	237.6	0.324	0.351	0.108	0.189	9.18	8.262	4.29624	330.48	0.859248	2.81734	10.6515	6.59124	77.5665	11.1087	29.7455
Horse 25	Pasture	22/7/18->28/7/18	pasture	F	2.7	0	0	0	2.3895	2.295	5.16375	237.6	0.324	0.351	0.108	0.189	9.5	8.55	4.446	342	0.8892	2.91555	10.9395	6.741	78.1571	11.0901	29.8601
Horse 25	Pasture	29/7/18->04/8/18	pasture	F	2.7	0	0	0	2.3895	2.295	5.16375	237.6	0.324	0.351	0.108	0.189	9.2	8.28	4.3056	331.2	0.86112	2.82348	10.6695	6.6006	77.6044	11.1075	29.7528
Horse 25	Pasture	05/8/18->11/8/18	pasture	F	2.7	0	0	0	2.3895	2.295	5.16375	237.6	0.324	0.351	0.108	0.189	9.22	8.298	4.31496	331.92	0.862992	2.82962	10.6875	6.60996	77.6421	11.1064	29.7602
Horse 25	Pasture	26/8/18->01/9/18	4	F	2.7	0	0	0	2.3895	2.295	5.16375	237.6	0.324	0.351	0.108	0.189	9.3	8.37	4.3524	334.8	0.87048	2.85417	10.7595	6.6474	77.7917	11.1016	29.7892
Horse 25	Pasture	09/9/18->15/9/18	4	F	2.7	0	0	0	2.3895	2.295	5.16375	237.6	0.324	0.351	0.108	0.189	9.42	8.478	4.40856	339.12	0.881712	2.891	10.8675	6.70356	78.0124	11.0947	29.832
Horse 25	Pasture	30/9/18->06/10/18	5	F	2.7	0	0	0	2.3895	2.295	5.16375	237.6	0.324	0.351	0.108	0.189	9.2	8.28	4.3056	331.2	0.86112	2.82348	10.6695	6.6006	77.6044	11.1075	29.7528
Horse 25	Pasture	07/9/18->13/10/18	5	F	2.7	0	0	0	2.3895	2.295	5.16375	237.6	0.324	0.351	0.108	0.189	9.06	8.154	4.24008	326.16	0.848016	2.78051	10.5435	6.53508	77.3367	11.116	29.7009
Horse 25	Pasture	21/9/18->27/10/18	5	F	2.7	0	0	0	2.3895	2.295	5.16375	237.6	0.324	0.351	0.108	0.189	9.44	8.496	4.41792	339.84	0.883584	2.89714	10.8855	6.71292	78.0488	11.0935	29.8391
Horse 25	Pasture	28/9/18->03/11/18	5	F	2.7	0	0	0	2.3895	2.295	5.16375	237.6	0.324	0.351	0.108	0.189	9.06	8.154	4.24008	326.16	0.848016	2.78051	10.5435	6.53508	77.3367	11.116	29.7009
Horse 25	Pasture	11/11/18->17/11/18	5	F	2.7	0	0	0	2.3895	2.295	5.16375	237.6	0.324	0.351	0.108	0.189	9.3	8.37	4.3524	334.8	0.87048	2.85417	10.7595	6.6474	77.7917	11.1016	29.7892
Horse 25	Pasture	25/11/18->1/12/18	5	F	2.7	0	0	0	2.3895	2.295	5.16375	237.6	0.324	0.351	0.108	0.189	9.42	8.478	4.40856	339.12	0.881712	2.891	10.8675	6.70356	78.0124	11.0947	29.832
Horse 25	Pasture	9/12/18->15/12/18	5	F	2.7	0	0	0	2.3895	2.295	5.16375	237.6	0.324	0.351	0.108	0.189	9.2	8.28	4.3056	331.2	0.86112	2.82348	10.6695	6.6006	77.6044	11.1075	29.7528
Horse 28	Control	31/7/16->6/8/16	1	F	3.6	0	0	0	3.186	3.06	6.885	316.8	0.432	0.468	0.144	0.252	9.02	8.118	4.22136	324.72	0.844272	2.76824	11.304	7.28136	71.8153	11.2904	28.6291
Horse 28	Control	14/8/16->20/8/16	1	F	3.6	0	0	0	3.186	3.06	6.885	316.8	0.432	0.468	0.144	0.252	9.3	8.37	4.3524	334.8	0.87048	2.85417	11.556	7.4124	72.4299	11.271	28.7484
Horse 28	Control	4/9/16->10/9/16	1	F	3.6	0	0	0	3.186	3.06	6.885	316.8	0.432	0.468	0.144	0.252	9.22	8.298	4.31496	331.92	0.862992	2.82962	11.484	7.37496	72.2571	11.2765	28.7149
Horse 28	Control	18/9/16->24/9/16	1	F	3.6	0	0	0	3.186	3.06	6.885	316.8	0.432	0.468	0.144	0.252	9.46	8.514	4.42728	340.56	0.885456	2.90327	11.7	7.48728	72.7692	11.2603	28.8143
Horse 28	Control	2/10/16->8/10/16	1	F	3.6	0	0	0	3.186	3.06	6.885	316.8	0.432	0.468	0.144	0.252	9.02	8.118	4.22136	324.72	0.844272	2.76824	11.304	7.28136	71.8153	11.2904	28.6291
Horse 28	Control	16/10/16->22/10/16	1	F	3.6	0	0	0	3.186	3.06	6.885	316.8	0.432	0.468	0.144	0.252	9.48	8.532	4.43664	341.28	0.887328	2.90941	11.718	7.49664	72.8111	11.259	28.8224
Horse 28	Control	30/10/16->5/11/16	1	F	3.6	0	0	0	3.186	3.06	6.885	316.8	0.432	0.468	0.144	0.252	9.2	8.28	4.3056	331.2	0.86112	2.82348	11.466	7.3656	72.2135	11.2779	28.7064
Horse 28	Control	14/5/17->20/5/17	2	F	2.96	0	0	0	2.6196	2.516	5.661	260.48	0.3552	0.3848	0.1184	0.2072	9.42	8.478	4.40856	339.12	0.881712	2.891	11.0976	6.92456	76.3949	11.1458	29.5181
Horse 28	Control	28/5/17->3/6/17	2	F	3.6	0	0	0	3.186	3.06	6.885	316.8	0.432	0.468	0.144	0.252	9.08	8.172	4.24944	326.88	0.849888	2.78665	11.358	7.30944	71.9493	11.2862	28.6552
Horse 28	Control	11/6/17->17/6/17	2	F	3.6	0	0	0	3.186	3.06	6.885	316.8	0.432	0.468	0.144	0.252	9.22	8.298	4.31496	331.92	0.862992	2.82962	11.484	7.37496	72.2571	11.2765	28.7149
Horse 28	Control	18/6/17->24/6/17	2	F	3.6	0	0	0	3.186	3.06	6.885	316.8	0.432	0.468	0.144	0.252	9.48	8.532	4.43664	341.28	0.887328	2.90941	11.718	7.49664	72.8111	11.259	28.8224
Horse 28	Control	10/6/18->16/6/18	3	F	2.4	0	0	0	2.124	2.04	4.59	211.2	0.288	0.312	0.096	0.168	9.34	8.406	4.37112	336.24	0.874224	2.86645	10.53	6.41112	79.8291	11.0373	30.1847
Horse 28	Control	24/6/18->30/6/18	3	F	2.4	0	0	0	2.124	2.04	4.59	211.2	0.288	0.312	0.096	0.168	9.36	8.424	4.38048	336.96	0.876096	2.87258	10.548	6.42048	79.8635	11.0362	30.1914
Horse 28	Control	01/7/18->07/7/18	3	F	2.4	0	0	0	2.124	2.04	4.59	211.2	0.288	0.312	0.096	0.168	9.48	8.532	4.43664	341.28	0.887328	2.90941	10.656	6.47664	80.0676	11.0297	30.231
Horse 28	Control	26/8/18->01/9/18	4	F	2.4	0	0	0	2.124	2.04	4.59	211.2	0.288	0.312	0.096	0.168	9.06	8.154	4.24008	326.16	0.848016	2.78051	10.278	6.28008	79.3345	11.0529	30.0887
Horse 28	Control	09/9/18->15/9/18	4	F	2.4	0	0	0	2.124	2.04	4.59	211.2	0.288	0.312	0.096	0.168	9.5	8.55	4.446	342	0.8892	2.91555	10.674	6.486	80.1012	11.0287	30.2375
Horse 28	Control	30/9/18->06/10/18	5	F	2.4	0	0	0	2.124	2.04	4.59	211.2	0.288	0.312	0.096	0.168	9.1	8.19	4.2588	327.6	0.85176	2.79279	10.314	6.2988	79.4066	11.0506	30.1027
Horse 28	Control	07/9/18->13/10/18	5	F	2.4	0	0	0	2.124	2.04	4.59	211.2	0.288	0.312	0.096	0.168	9.46	8.514	4.42728	340.56	0.885456	2.90327	10.638	6.46728	80.0338	11.0308	30.2244
Horse 28	Control	21/9/18->27/10/18	5	F	2.4	0	0	0	2.124	2.04	4.59	211.2	0.288	0.312	0.096	0.168	9.5	8.55	4.446	342	0.8892	2.91555	10.674	6.486	80.1012	11.0287	30.2375
Horse 28	Control	28/9/18->03/11/18	5	F	2.4	0	0	0	2.124	2.04	4.59	211.2	0.288	0.312	0.096	0.168	9.34	8.406	4.37112	336.24	0.874224	2.86645	10.53	6.41112	79.8291	11.0373	30.1847
Horse 28	Control	11/11/18->17/11/18	5	F	2.4	0	0	0	2.124	2.04	4.59	211.2	0.288	0.312	0.096	0.168	9.36	8.424	4.38048	336.96	0.876096	2.87258	10.548	6.42048	79.8635	11.0362	30.1914
Horse 28	Control	25/11/18->1/12/18	5	F	2.4	0	0	0	2.124	2.04	4.59	211.2	0.288	0.312	0.096	0.168	9.1	8.19	4.2588	327.6	0.85176	2.79279	10.314	6.2988	79.4066	11.0506	30.1027
Horse 28	Control	9/12/18->15/12/18	5	F	2.4	0	0	0	2.124	2.04	4.59	211.2	0.288	0.312	0.096	0.168	9.4	8.46	4.3992	338.4	0.87984	2.88486	10.584	6.4392	79.932	11.034	30.2046
Horse 29	Pasture	31/7/16->6/8/16	1	F	3.6	0	0	0	3.186	3.06	6.885	316.8	0.432	0.468	0.144	0.252	9.38	8.442	4.38984	337.68	0.877968	2.87872	11.628	7.44984	72.6006	11.2656	28.7816
Horse 29	Pasture	14/8/16->20/8/16	1	F	3.6	0	0	0	3.186	3.06	6.885	316.8	0.432	0.468	0.144	0.252	9.02	8.118	4.22136	324.72	0.844272	2.76824	11.304	7.28136	71.8153	11.2904	28.6291
Horse 29	Pasture	4/9/16->10/9/16	1	F	3.6	0	0	0	3.186	3.06	6.885	316.8	0.432	0.468	0.144	0.252	9.18	8.262	4.29624	330.48	0.859248	2.81734	11.448	7.35624	72.1698	11.2792	28.698
Horse 29	Pasture	18/9/16->24/9/16	1	F	3.6	0	0	0	3.186	3.06	6.885	316.8	0.432	0.468	0.144	0.252	9.04	8.136	4.23072	325.44	0.846144	2.77438	11.322	7.29072	71.8601	11.289	28.6378
Horse 29	Pasture	2/10/16->8/10/16	1	F	3.6	0	0	0	3.186	3.06	6.885	316.8	0.432	0.468	0.144	0.252	9.26	8.334	4.33368	333.36	0.866736	2.84189	11.52	7.39368	72.3438	11.2737	28.7317
Horse 29	Pasture	16/10/16->22/10/16	1	F	3.6	0	0	0	3.186	3.06	6.885	316.8	0.432	0.468	0.144	0.252	9.4	8.46	4.3992	338.4	0.87984	2.88486	11.646	7.4592	72.643	11.2643	28.7898
Horse 29	Pasture	30/10/16->5/11/16	1	F	3.6	0	0	0	3.186	3.06	6.885	316.8	0.432	0.468	0.144	0.252	9.14	8.226	4.27752	329.04	0.855504	2.80507	11.412	7.33752	72.082	11.282	28.6809
Horse 29	Pasture	14/5/17->20/5/17	2	F	3.6	0	0	0	3.186	3.06	6.885	316.8	0.432	0.468	0.144	0.252	9.2	8.28	4.3056	331.2	0.86112	2.82348	11.466	7.3656	72.2135	11.2779	28.7064
Horse 29	Pasture	28/5/17->3/6/17	2	F	3.6	0	0	0	3.186	3.06	6.885	316.8	0.432	0.468	0.144	0.252	9	8.1	4.212	324	0.8424	2.7621	11.286	7.272	71.7703	11.2919	28.6204
Horse 29	Pasture	11/6/17->17/6/17	2	F	3.6	0	0	0	3.186	3.06	6.885	316.8	0.432	0.468	0.144	0.252	9.44	8.496	4.41792	339.84	0.883584	2.89714	11.682	7.47792	72.7273	11.2616	28.8062
Horse 29	Pasture	18/6/17->24/6/17	2	F	3.6	0	0	0	3.186	3.06	6.885	316.8	0.432	0.468	0.144	0.252	9.22	8.298	4.31496	331.92	0.862992	2.82962	11.484	7.37496	72.2571	11.2765	28.7149
Horse 29	Pasture	10/6/18->16/6/18	3	F	3.6	0	0	0	3.186	3.06	6.885	316.8	0.432	0.468	0.144	0.252	9.32	8.388	4.36176	335.52	0.872352	2.86031	11.574	7.42176	72.4728	11.2697	28.7568
Horse 29	Pasture	24/6/18->30/6/18	3	F	3.6	0	0	0	3.186	3.06	6.885	316.8	0.432	0.468	0.144	0.252	9.16	8.244	4.28688	329.76	0.857376	2.8112	11.43	7.34688	72.126	11.2806	28.6894
Horse 29	Pasture	01/7/18->03/7/18	3	F	3.6	0	0	0	3.186	3.06	6.885	316.8	0.432	0.468	0.144	0.252	9.12	8.208	4.26816	328.32	0.853632	2.79893	11.394	7.32816	72.0379	11.2834	28.6724
Horse 29	Pasture	15/7/18->21/7/18	pasture	F	3.1	0	0	0	2.7435	2.635	5.92875	272.8	0.372	0.403	0.124	0.217	9.16	8.244	4.28688	329.76	0.857376	2.8112	10.9875	6.92188	75.0307	11.1889	29.2533
Horse 29	Pasture	22/7/18->28/7/18	pasture	F	3.1	0	0	0	2.7435	2.635	5.92875	272.8	0.372	0.403	0.124	0.217	9.06	8.154	4.24008	326.16	0.848016	2.78051	10.8975	6.87508	74.8245	11.1954	29.2133
Horse 29	Pasture	29/7/18->04/8/18	pasture	F	3.1	0	0	0	2.7435	2.635	5.92875	272.8	0.372	0.403	0.124	0.217	9.04	8.136	4.23072	325.44	0.846144	2.77438	10.8795	6.86572	74.7828	11.1967	29.2052
Horse 29	Pasture	05/8/18->11/8/18	pasture	F	3.1	0	0	0	2.7435	2.635	5.92875	272.8	0.372	0.403	0.124	0.217	9.02	8.118	4.22136	324.72	0.844272	2.76824	10.8615	6.85636	74.7411	11.198	29.1971
Horse 29	Pasture	26/8/18->01/9/18	4	F	2.5	0	0	0	2.2125	2.125	4.78125	220	0.3	0.325	0.1	0.175	9.02	8.118	4.22136	324.72	0.844272	2.76824	10.3305	6.34636	78.5828	11.0766	29.9428
Horse 29	Pasture	09/9/18->15/9/18	4	F	2.5	0	0	0	2.2125	2.125	4.78125	220	0.3	0.325	0.1	0.175	9	8.1	4.212	324	0.8424	2.7621	10.3125	6.337	78.5455	11.0778	29.9355
Horse 29	Pasture	30/9/18->06/10/18	5	F	2.5	0	0	0	2.2125	2.125	4.78125	220	0.3	0.325	0.1	0.175	9.44	8.496	4.41792	339.84	0.883584	2.89714	10.7085	6.54292	79.3388	11.0528	30.0895
Horse 29	Pasture	07/9/18->13/10/18	5	F	2.5	0	0	0	2.2125	2.125	4.78125	220	0.3	0.325	0.1	0.175	9.5	8.55	4.446	342	0.8892	2.91555	10.7625	6.571	79.4425	11.0495	30.1096
Horse 29	Pasture	21/9/18->27/10/18	5	F	2.5	0	0	0	2.2125	2.125	4.78125	220	0.3	0.325	0.1	0.175	9.04	8.136	4.23072	325.44	0.846144	2.77438	10.3485	6.35572	78.6201	11.0755	29.95
Horse 29	Pasture	28/9/18->03/11/18	5	F	2.5	0	0	0	2.2125	2.125	4.78125	220	0.3	0.325	0.1	0.175	9.3	8.37	4.3524	334.8	0.87048	2.85417	10.5825	6.4774	79.0928	11.0605	30.0418
Horse 29	Pasture	11/11/18->17/11/18	5	F	2.5	0	0	0	2.2125	2.125	4.78125	220	0.3	0.325	0.1	0.175	9.44	8.496	4.41792	339.84	0.883584	2.89714	10.7085	6.54292	79.3388	11.0528	30.0895
Horse 29	Pasture	25/11/18->1/12/18	5	F	2.5	0	0	0	2.2125	2.125	4.78125	220	0.3	0.325	0.1	0.175	9.5	8.55	4.446	342	0.8892	2.91555	10.7625	6.571	79.4425	11.0495	30.1096
Horse 29	Pasture	9/12/18->15/12/18	5	F	2.5	0	0	0	2.2125	2.125	4.78125	220	0.3	0.325	0.1	0.175	9.04	8.136	4.23072	325.44	0.846144	2.77438	10.3485	6.35572	78.6201	11.0755	29.95
Horse 30	Pasture	31/7/16->6/8/16	1	F	3.3	0	0	0	2.9205	2.805	6.31125	290.4	0.396	0.429	0.132	0.231	9.42	8.478	4.40856	339.12	0.881712	2.891	11.3985	7.21356	74.3782	11.2095	29.1266
Horse 30	Pasture	14/8/16->20/8/16	1	F	3.3	0	0	0	2.9205	2.805	6.31125	290.4	0.396	0.429	0.132	0.231	9	8.1	4.212	324	0.8424	2.7621	11.0205	7.017	73.4994	11.2372	28.956
Horse 30	Pasture	4/9/16->10/9/16	1	F	3.3	0	0	0	2.9205	2.805	6.31125	290.4	0.396	0.429	0.132	0.231	9.14	8.226	4.27752	329.04	0.855504	2.80507	11.1465	7.08252	73.799	11.2278	29.0142
Horse 30	Pasture	18/9/16->24/9/16	1	F	3.3	0	0	0	2.9205	2.805	6.31125	290.4	0.396	0.429	0.132	0.231	9.04	8.136	4.23072	325.44	0.846144	2.77438	11.0565	7.03572	73.5857	11.2345	28.9728
Horse 30	Pasture	2/10/16->8/10/16	1	F	3.3	0	0	0	2.9205	2.805	6.31125	290.4	0.396	0.429	0.132	0.231	9.22	8.298	4.31496	331.92	0.862992	2.82962	11.2185	7.11996	73.9671	11.2225	29.0468
Horse 30	Pasture	16/10/16->22/10/16	1	F	3.3	0	0	0	2.9205	2.805	6.31125	290.4	0.396	0.429	0.132	0.231	9.2	8.28	4.3056	331.2	0.86112	2.82348	11.2005	7.1106	73.9253	11.2238	29.0387
Horse 30	Pasture	30/10/16->5/11/16	1	F	3.3	0	0	0	2.9205	2.805	6.31125	290.4	0.396	0.429	0.132	0.231	9.46	8.514	4.42728	340.56	0.885456	2.90327	11.4345	7.23228	74.4589	11.2069	29.1423
Horse 30	Pasture	14/5/17->20/5/17	2	F	3.3	0	0	0	2.9205	2.805	6.31125	290.4	0.396	0.429	0.132	0.231	9.14	8.226	4.27752	329.04	0.855504	2.80507	11.1465	7.08252	73.799	11.2278	29.0142
Horse 30	Pasture	28/5/17->3/6/17	2	F	3.3	0	0	0	2.9205	2.805	6.31125	290.4	0.396	0.429	0.132	0.231	9.42	8.478	4.40856	339.12	0.881712	2.891	11.3985	7.21356	74.3782	11.2095	29.1266
Horse 30	Pasture	11/6/17->17/6/17	2	F	3.3	0	0	0	2.9205	2.805	6.31125	290.4	0.396	0.429	0.132	0.231	9.16	8.244	4.28688	329.76	0.857376	2.8112	11.1645	7.09188	73.8412	11.2264	29.0224
Horse 30	Pasture	18/6/17->24/6/17	2	F	3.3	0	0	0	2.9205	2.805	6.31125	290.4	0.396	0.429	0.132	0.231	9.32	8.388	4.36176	335.52	0.872352	2.86031	11.3085	7.16676	74.1743	11.2159	29.087
Horse 30	Pasture	10/6/18->16/6/18	3	F	3.6	0	0	0	3.186	3.06	6.885	316.8	0.432	0.468	0.144	0.252	9.16	8.244	4.28688	329.76	0.857376	2.8112	11.43	7.34688	72.126	11.2806	28.6894
Horse 30	Pasture	24/6/18->30/6/18	3	F	3.6	0	0	0	3.186	3.06	6.885	316.8	0.432	0.468	0.144	0.252	9.44	8.496	4.41792	339.84	0.883584	2.89714	11.682	7.47792	72.7273	11.2616	28.8062
Horse 30	Pasture	01/7/18->03/7/18	3	F	3.6	0	0	0	3.186	3.06	6.885	316.8	0.432	0.468	0.144	0.252	9.36	8.424	4.38048	336.96	0.876096	2.87258	11.61	7.44048	72.5581	11.267	28.7733
Horse 30	Pasture	15/7/18->21/7/18	pasture	F	3.1	0	0	0	2.7435	2.635	5.92875	272.8	0.372	0.403	0.124	0.217	9.24	8.316	4.32432	332.64	0.864864	2.83576	11.0595	6.95932	75.1933	11.1837	29.2848
Horse 30	Pasture	22/7/18->28/7/18	pasture	F	3.1	0	0	0	2.7435	2.635	5.92875	272.8	0.372	0.403	0.124	0.217	9.1	8.19	4.2588	327.6	0.85176	2.79279	10.9335	6.8938	74.9074	11.1928	29.2293
Horse 30	Pasture	29/7/18->04/8/18	pasture	F	3.1	0	0	0	2.7435	2.635	5.92875	272.8	0.372	0.403	0.124	0.217	9.22	8.298	4.31496	331.92	0.862992	2.82962	11.0415	6.94996	75.1528	11.185	29.277
Horse 30	Pasture	05/8/18->11/8/18	pasture	F	3.1	0	0	0	2.7435	2.635	5.92875	272.8	0.372	0.403	0.124	0.217	9.26	8.334	4.33368	333.36	0.866736	2.84189	11.0775	6.96868	75.2336	11.1825	29.2927
Horse 30	Pasture	26/8/18->01/9/18	4	F	2.5	0	0	0	2.2125	2.125	4.78125	220	0.3	0.325	0.1	0.175	9.3	8.37	4.3524	334.8	0.87048	2.85417	10.5825	6.4774	79.0928	11.0605	30.0418
Horse 30	Pasture	09/9/18->15/9/18	4	F	2.5	0	0	0	2.2125	2.125	4.78125	220	0.3	0.325	0.1	0.175	9.2	8.28	4.3056	331.2	0.86112	2.82348	10.4925	6.4306	78.9135	11.0662	30.007
Horse 30	Pasture	30/9/18->06/10/18	5	F	2.5	0	0	0	2.2125	2.125	4.78125	220	0.3	0.325	0.1	0.175	9.48	8.532	4.43664	341.28	0.887328	2.90941	10.7445	6.56164	79.4081	11.0506	30.103
Horse 30	Pasture	07/9/18->13/10/18	5	F	2.5	0	0	0	2.2125	2.125	4.78125	220	0.3	0.325	0.1	0.175	9.06	8.154	4.24008	326.16	0.848016	2.78051	10.3665	6.36508	78.6572	11.0743	29.9572
Horse 30	Pasture	21/9/18->27/10/18	5	F	2.5	0	0	0	2.2125	2.125	4.78125	220	0.3	0.325	0.1	0.175	9.18	8.262	4.29624	330.48	0.859248	2.81734	10.4745	6.42124	78.8773	11.0673	29.9999
Horse 30	Pasture	28/9/18->03/11/18	5	F	2.5	0	0	0	2.2125	2.125	4.78125	220	0.3	0.325	0.1	0.175	9.16	8.244	4.28688	329.76	0.857376	2.8112	10.4565	6.41188	78.8409	11.0685	29.9929
Horse 30	Pasture	11/11/18->17/11/18	5	F	2.5	0	0	0	2.2125	2.125	4.78125	220	0.3	0.325	0.1	0.175	9.3	8.37	4.3524	334.8	0.87048	2.85417	10.5825	6.4774	79.0928	11.0605	30.0418
Horse 30	Pasture	25/11/18->1/12/18	5	F	2.5	0	0	0	2.2125	2.125	4.78125	220	0.3	0.325	0.1	0.175	9.44	8.496	4.41792	339.84	0.883584	2.89714	10.7085	6.54292	79.3388	11.0528	30.0895
Horse 30	Pasture	9/12/18->15/12/18	5	F	2.5	0	0	0	2.2125	2.125	4.78125	220	0.3	0.325	0.1	0.175	9.18	8.262	4.29624	330.48	0.859248	2.81734	10.4745	6.42124	78.8773	11.0673	29.9999
Horse 31	Pasture	31/7/16->6/8/16	1	F	2.22	0	0	0	1.9647	1.887	4.24575	195.36	0.2664	0.2886	0.0888	0.1554	9.28	8.352	4.34304	334.08	0.868608	2.84803	10.3167	6.23004	80.9561	11.0017	30.4034
Horse 31	Pasture	14/8/16->20/8/16	1	F	2.22	0	0	0	1.9647	1.887	4.24575	195.36	0.2664	0.2886	0.0888	0.1554	9.22	8.298	4.31496	331.92	0.862992	2.82962	10.2627	6.20196	80.8559	11.0048	30.384
Horse 31	Pasture	4/9/16->10/9/16	1	F	2.22	0	0	0	1.9647	1.887	4.24575	195.36	0.2664	0.2886	0.0888	0.1554	9.14	8.226	4.27752	329.04	0.855504	2.80507	10.1907	6.16452	80.7207	11.0091	30.3577
Horse 31	Pasture	18/9/16->24/9/16	1	F	2.22	0	0	0	1.9647	1.887	4.24575	195.36	0.2664	0.2886	0.0888	0.1554	9.2	8.28	4.3056	331.2	0.86112	2.82348	10.2447	6.1926	80.8223	11.0059	30.3775
Horse 31	Pasture	2/10/16->8/10/16	1	F	2.22	0	0	0	1.9647	1.887	4.24575	195.36	0.2664	0.2886	0.0888	0.1554	9.16	8.244	4.28688	329.76	0.857376	2.8112	10.2087	6.17388	80.7547	11.008	30.3643
Horse 31	Pasture	16/10/16->22/10/16	1	F	2.22	0	0	0	1.9647	1.887	4.24575	195.36	0.2664	0.2886	0.0888	0.1554	9.06	8.154	4.24008	326.16	0.848016	2.78051	10.1187	6.12708	80.5835	11.0134	30.3311
Horse 31	Pasture	30/10/16->5/11/16	1	F	2.22	0	0	0	1.9647	1.887	4.24575	195.36	0.2664	0.2886	0.0888	0.1554	9.4	8.46	4.3992	338.4	0.87984	2.88486	10.4247	6.2862	81.1534	10.9954	30.4417
Horse 31	Pasture	14/5/17->20/5/17	2	F	2.7	0	0	0	2.3895	2.295	5.16375	237.6	0.324	0.351	0.108	0.189	9.28	8.352	4.34304	334.08	0.868608	2.84803	10.7415	6.63804	77.7545	11.1028	29.782
Horse 31	Pasture	28/5/17->3/6/17	2	F	2.7	0	0	0	2.3895	2.295	5.16375	237.6	0.324	0.351	0.108	0.189	9.22	8.298	4.31496	331.92	0.862992	2.82962	10.6875	6.60996	77.6421	11.1064	29.7602
Horse 31	Pasture	11/6/17->17/6/17	2	F	2.88	0	0	0	2.5488	2.448	5.508	253.44	0.3456	0.3744	0.1152	0.2016	9.12	8.208	4.26816	328.32	0.853632	2.79893	10.7568	6.71616	76.3052	11.1486	29.5007
Horse 31	Pasture	18/6/17->24/6/17	2	F	2.88	0	0	0	2.5488	2.448	5.508	253.44	0.3456	0.3744	0.1152	0.2016	9.14	8.226	4.27752	329.04	0.855504	2.80507	10.7748	6.72552	76.3448	11.1473	29.5084
Horse 31	Pasture	10/6/18->16/6/18	3	F	2.5	0	0	0	2.2125	2.125	4.78125	220	0.3	0.325	0.1	0.175	9.32	8.388	4.36176	335.52	0.872352	2.86031	10.6005	6.48676	79.1283	11.0594	30.0487
Horse 31	Pasture	24/6/18->30/6/18	3	F	2.5	0	0	0	2.2125	2.125	4.78125	220	0.3	0.325	0.1	0.175	9.22	8.298	4.31496	331.92	0.862992	2.82962	10.5105	6.43996	78.9496	11.065	30.014
Horse 31	Pasture	01/7/18->03/7/18	3	F	2.5	0	0	0	2.2125	2.125	4.78125	220	0.3	0.325	0.1	0.175	9.3	8.37	4.3524	334.8	0.87048	2.85417	10.5825	6.4774	79.0928	11.0605	30.0418
Horse 31	Pasture	15/7/18->21/7/18	pasture	F	2	0	0	0	1.77	1.7	3.825	176	0.24	0.26	0.08	0.14	9.02	8.118	4.22136	324.72	0.844272	2.76824	9.888	5.92136	82.0995	10.9655	30.6254
Horse 31	Pasture	22/7/18->28/7/18	pasture	F	2	0	0	0	1.77	1.7	3.825	176	0.24	0.26	0.08	0.14	9.18	8.262	4.29624	330.48	0.859248	2.81734	10.032	5.99624	82.3565	10.9574	30.6753
Horse 31	Pasture	29/7/18->04/8/18	pasture	F	2	0	0	0	1.77	1.7	3.825	176	0.24	0.26	0.08	0.14	9.42	8.478	4.40856	339.12	0.881712	2.891	10.248	6.10856	82.7283	10.9457	30.7474
Horse 31	Pasture	05/8/18->11/8/18	pasture	F	2	0	0	0	1.77	1.7	3.825	176	0.24	0.26	0.08	0.14	9.4	8.46	4.3992	338.4	0.87984	2.88486	10.23	6.0992	82.6979	10.9466	30.7415
Horse 31	Pasture	26/8/18->01/9/18	4	F	2.5	0	0	0	2.2125	2.125	4.78125	220	0.3	0.325	0.1	0.175	9.02	8.118	4.22136	324.72	0.844272	2.76824	10.3305	6.34636	78.5828	11.0766	29.9428
Horse 31	Pasture	09/9/18->15/9/18	4	F	2.5	0	0	0	2.2125	2.125	4.78125	220	0.3	0.325	0.1	0.175	9.48	8.532	4.43664	341.28	0.887328	2.90941	10.7445	6.56164	79.4081	11.0506	30.103
Horse 31	Pasture	30/9/18->06/10/18	5	F	2.5	0	0	0	2.2125	2.125	4.78125	220	0.3	0.325	0.1	0.175	9.36	8.424	4.38048	336.96	0.876096	2.87258	10.6365	6.50548	79.199	11.0572	30.0624
Horse 31	Pasture	07/9/18->13/10/18	5	F	2.5	0	0	0	2.2125	2.125	4.78125	220	0.3	0.325	0.1	0.175	9.18	8.262	4.29624	330.48	0.859248	2.81734	10.4745	6.42124	78.8773	11.0673	29.9999
Horse 31	Pasture	21/9/18->27/10/18	5	F	2.5	0	0	0	2.2125	2.125	4.78125	220	0.3	0.325	0.1	0.175	9.08	8.172	4.24944	326.88	0.849888	2.78665	10.3845	6.37444	78.6942	11.0731	29.9644
Horse 31	Pasture	28/9/18->03/11/18	5	F	2.5	0	0	0	2.2125	2.125	4.78125	220	0.3	0.325	0.1	0.175	9.34	8.406	4.37112	336.24	0.874224	2.86645	10.6185	6.49612	79.1637	11.0583	30.0555
Horse 31	Pasture	11/11/18->17/11/18	5	F	2.5	0	0	0	2.2125	2.125	4.78125	220	0.3	0.325	0.1	0.175	9.26	8.334	4.33368	333.36	0.866736	2.84189	10.5465	6.45868	79.0215	11.0628	30.0279
Horse 31	Pasture	25/11/18->1/12/18	5	F	2.5	0	0	0	2.2125	2.125	4.78125	220	0.3	0.325	0.1	0.175	9.02	8.118	4.22136	324.72	0.844272	2.76824	10.3305	6.34636	78.5828	11.0766	29.9428
Horse 31	Pasture	9/12/18->15/12/18	5	F	2.5	0	0	0	2.2125	2.125	4.78125	220	0.3	0.325	0.1	0.175	9.18	8.262	4.29624	330.48	0.859248	2.81734	10.4745	6.42124	78.8773	11.0673	29.9999
Horse 32	Control	31/7/16->6/8/16	1	F	3.3	0	0	0	2.9205	2.805	6.31125	290.4	0.396	0.429	0.132	0.231	9.12	8.208	4.26816	328.32	0.853632	2.79893	11.1285	7.07316	73.7566	11.2291	29.006
Horse 32	Control	14/8/16->20/8/16	1	F	3.3	0	0	0	2.9205	2.805	6.31125	290.4	0.396	0.429	0.132	0.231	9.26	8.334	4.33368	333.36	0.866736	2.84189	11.2545	7.13868	74.0504	11.2198	29.063
Horse 32	Control	4/9/16->10/9/16	1	F	3.3	0	0	0	2.9205	2.805	6.31125	290.4	0.396	0.429	0.132	0.231	9.02	8.118	4.22136	324.72	0.844272	2.76824	11.0385	7.02636	73.5426	11.2359	28.9644
Horse 32	Control	18/9/16->24/9/16	1	F	3.3	0	0	0	2.9205	2.805	6.31125	290.4	0.396	0.429	0.132	0.231	9.44	8.496	4.41792	339.84	0.883584	2.89714	11.4165	7.22292	74.4186	11.2082	29.1345
Horse 32	Control	2/10/16->8/10/16	1	F	3.3	0	0	0	2.9205	2.805	6.31125	290.4	0.396	0.429	0.132	0.231	9.28	8.352	4.34304	334.08	0.868608	2.84803	11.2725	7.14804	74.0918	11.2185	29.071
Horse 32	Control	16/10/16->22/10/16	1	F	3.3	0	0	0	2.9205	2.805	6.31125	290.4	0.396	0.429	0.132	0.231	9.36	8.424	4.38048	336.96	0.876096	2.87258	11.3445	7.18548	74.2562	11.2133	29.1029
Horse 32	Control	30/10/16->5/11/16	1	F	3.3	0	0	0	2.9205	2.805	6.31125	290.4	0.396	0.429	0.132	0.231	9.08	8.172	4.24944	326.88	0.849888	2.78665	11.0925	7.05444	73.6714	11.2318	28.9894
Horse 32	Control	14/5/17->20/5/17	2	F	3.24	0	0	0	2.8674	2.754	6.1965	285.12	0.3888	0.4212	0.1296	0.2268	9.06	8.154	4.24008	326.16	0.848016	2.78051	11.0214	6.99408	73.9833	11.222	29.05
Horse 32	Control	28/5/17->3/6/17	2	F	3.3	0	0	0	2.9205	2.805	6.31125	290.4	0.396	0.429	0.132	0.231	9.26	8.334	4.33368	333.36	0.866736	2.84189	11.2545	7.13868	74.0504	11.2198	29.063
Horse 32	Control	11/6/17->17/6/17	2	F	3.3	0	0	0	2.9205	2.805	6.31125	290.4	0.396	0.429	0.132	0.231	9.12	8.208	4.26816	328.32	0.853632	2.79893	11.1285	7.07316	73.7566	11.2291	29.006
Horse 32	Control	18/6/17->24/6/17	2	F	3.3	0	0	0	2.9205	2.805	6.31125	290.4	0.396	0.429	0.132	0.231	9.36	8.424	4.38048	336.96	0.876096	2.87258	11.3445	7.18548	74.2562	11.2133	29.1029
Horse 32	Control	10/6/18->16/6/18	3	F	2.9	0	0	0	2.5665	2.465	5.54625	255.2	0.348	0.377	0.116	0.203	9.28	8.352	4.34304	334.08	0.868608	2.84803	10.9185	6.80804	76.494	11.1426	29.5373
Horse 32	Control	24/6/18->30/6/18	3	F	2.9	0	0	0	2.5665	2.465	5.54625	255.2	0.348	0.377	0.116	0.203	9.2	8.28	4.3056	331.2	0.86112	2.82348	10.8465	6.7706	76.338	11.1476	29.507
Horse 32	Control	01/7/18->07/7/18	3	F	2.9	0	0	0	2.5665	2.465	5.54625	255.2	0.348	0.377	0.116	0.203	9.34	8.406	4.37112	336.24	0.874224	2.86645	10.9725	6.83612	76.6097	11.139	29.5598
Horse 32	Control	26/8/18->01/9/18	4	F	2.9	0	0	0	2.5665	2.465	5.54625	255.2	0.348	0.377	0.116	0.203	9	8.1	4.212	324	0.8424	2.7621	10.6665	6.677	75.9387	11.1602	29.4295
Horse 32	Control	09/9/18->15/9/18	4	F	2.9	0	0	0	2.5665	2.465	5.54625	255.2	0.348	0.377	0.116	0.203	9.18	8.262	4.29624	330.48	0.859248	2.81734	10.8285	6.76124	76.2987	11.1488	29.4994
Horse 32	Control	30/9/18->06/10/18	5	F	2.9	0	0	0	2.5665	2.465	5.54625	255.2	0.348	0.377	0.116	0.203	9.34	8.406	4.37112	336.24	0.874224	2.86645	10.9725	6.83612	76.6097	11.139	29.5598
Horse 32	Control	07/9/18->13/10/18	5	F	2.9	0	0	0	2.5665	2.465	5.54625	255.2	0.348	0.377	0.116	0.203	9.44	8.496	4.41792	339.84	0.883584	2.89714	11.0625	6.88292	76.8	11.133	29.5967
Horse 32	Control	21/9/18->27/10/18	5	F	2.9	0	0	0	2.5665	2.465	5.54625	255.2	0.348	0.377	0.116	0.203	9.38	8.442	4.38984	337.68	0.877968	2.87872	11.0085	6.85484	76.6862	11.1366	29.5746
Horse 32	Control	28/9/18->03/11/18	5	F	2.9	0	0	0	2.5665	2.465	5.54625	255.2	0.348	0.377	0.116	0.203	9.48	8.532	4.43664	341.28	0.887328	2.90941	11.0985	6.90164	76.8753	11.1306	29.6113
Horse 32	Control	11/11/18->17/11/18	5	F	2.9	0	0	0	2.5665	2.465	5.54625	255.2	0.348	0.377	0.116	0.203	9.1	8.19	4.2588	327.6	0.85176	2.79279	10.7565	6.7238	76.14	11.1538	29.4686
Horse 32	Control	25/11/18->1/12/18	5	F	2.9	0	0	0	2.5665	2.465	5.54625	255.2	0.348	0.377	0.116	0.203	9.18	8.262	4.29624	330.48	0.859248	2.81734	10.8285	6.76124	76.2987	11.1488	29.4994
Horse 32	Control	9/12/18->15/12/18	5	F	2.9	0	0	0	2.5665	2.465	5.54625	255.2	0.348	0.377	0.116	0.203	9.5	8.55	4.446	342	0.8892	2.91555	11.1165	6.911	76.9127	11.1294	29.6186
Horse 33	Pasture	31/7/16->6/8/16	1	F	3.3	0	0	0	2.9205	2.805	6.31125	290.4	0.396	0.429	0.132	0.231	9.26	8.334	4.33368	333.36	0.866736	2.84189	11.2545	7.13868	74.0504	11.2198	29.063
Horse 33	Pasture	14/8/16->20/8/16	1	F	3.3	0	0	0	2.9205	2.805	6.31125	290.4	0.396	0.429	0.132	0.231	9.38	8.442	4.38984	337.68	0.877968	2.87872	11.3625	7.19484	74.297	11.212	29.1109
Horse 33	Pasture	4/9/16->10/9/16	1	F	3.3	0	0	0	2.9205	2.805	6.31125	290.4	0.396	0.429	0.132	0.231	9.08	8.172	4.24944	326.88	0.849888	2.78665	11.0925	7.05444	73.6714	11.2318	28.9894
Horse 33	Pasture	18/9/16->24/9/16	1	F	3.3	0	0	0	2.9205	2.805	6.31125	290.4	0.396	0.429	0.132	0.231	9.32	8.388	4.36176	335.52	0.872352	2.86031	11.3085	7.16676	74.1743	11.2159	29.087
Horse 33	Pasture	2/10/16->8/10/16	1	F	3.3	0	0	0	2.9205	2.805	6.31125	290.4	0.396	0.429	0.132	0.231	9.34	8.406	4.37112	336.24	0.874224	2.86645	11.3265	7.17612	74.2153	11.2146	29.095
Horse 33	Pasture	16/10/16->22/10/16	1	F	3.3	0	0	0	2.9205	2.805	6.31125	290.4	0.396	0.429	0.132	0.231	9.04	8.136	4.23072	325.44	0.846144	2.77438	11.0565	7.03572	73.5857	11.2345	28.9728
Horse 33	Pasture	30/10/16->5/11/16	1	F	3.3	0	0	0	2.9205	2.805	6.31125	290.4	0.396	0.429	0.132	0.231	9.18	8.262	4.29624	330.48	0.859248	2.81734	11.1825	7.10124	73.8833	11.2251	29.0306
Horse 33	Pasture	14/5/17->20/5/17	2	F	3.3	0	0	0	2.9205	2.805	6.31125	290.4	0.396	0.429	0.132	0.231	9.24	8.316	4.32432	332.64	0.864864	2.83576	11.2365	7.12932	74.0088	11.2211	29.0549
Horse 33	Pasture	28/5/17->3/6/17	2	F	3.3	0	0	0	2.9205	2.805	6.31125	290.4	0.396	0.429	0.132	0.231	9.24	8.316	4.32432	332.64	0.864864	2.83576	11.2365	7.12932	74.0088	11.2211	29.0549
Horse 33	Pasture	11/6/17->17/6/17	2	F	3.3	0	0	0	2.9205	2.805	6.31125	290.4	0.396	0.429	0.132	0.231	9.2	8.28	4.3056	331.2	0.86112	2.82348	11.2005	7.1106	73.9253	11.2238	29.0387
Horse 33	Pasture	18/6/17->24/6/17	2	F	3.3	0	0	0	2.9205	2.805	6.31125	290.4	0.396	0.429	0.132	0.231	9.14	8.226	4.27752	329.04	0.855504	2.80507	11.1465	7.08252	73.799	11.2278	29.0142
Horse 33	Pasture	10/6/18->16/6/18	3	F	2.9	0	0	0	2.5665	2.465	5.54625	255.2	0.348	0.377	0.116	0.203	9.4	8.46	4.3992	338.4	0.87984	2.88486	11.0265	6.8642	76.7243	11.1354	29.582
Horse 33	Pasture	24/6/18->30/6/18	3	F	2.9	0	0	0	2.5665	2.465	5.54625	255.2	0.348	0.377	0.116	0.203	9.02	8.118	4.22136	324.72	0.844272	2.76824	10.6845	6.68636	75.9792	11.1589	29.4374
Horse 33	Pasture	01/7/18->03/7/18	3	F	2.9	0	0	0	2.5665	2.465	5.54625	255.2	0.348	0.377	0.116	0.203	9.38	8.442	4.38984	337.68	0.877968	2.87872	11.0085	6.85484	76.6862	11.1366	29.5746
Horse 33	Pasture	15/7/18->21/7/18	pasture	F	2.4	0	0	0	2.124	2.04	4.59	211.2	0.288	0.312	0.096	0.168	9.24	8.316	4.32432	332.64	0.864864	2.83576	10.44	6.36432	79.6552	11.0428	30.1509
Horse 33	Pasture	22/7/18->28/7/18	pasture	F	2.4	0	0	0	2.124	2.04	4.59	211.2	0.288	0.312	0.096	0.168	9.1	8.19	4.2588	327.6	0.85176	2.79279	10.314	6.2988	79.4066	11.0506	30.1027
Horse 33	Pasture	29/7/18->04/8/18	pasture	F	2.4	0	0	0	2.124	2.04	4.59	211.2	0.288	0.312	0.096	0.168	9.5	8.55	4.446	342	0.8892	2.91555	10.674	6.486	80.1012	11.0287	30.2375
Horse 33	Pasture	05/8/18->11/8/18	pasture	F	2.4	0	0	0	2.124	2.04	4.59	211.2	0.288	0.312	0.096	0.168	9.48	8.532	4.43664	341.28	0.887328	2.90941	10.656	6.47664	80.0676	11.0297	30.231
Horse 33	Pasture	26/8/18->01/9/18	4	F	2.9	0	0	0	2.5665	2.465	5.54625	255.2	0.348	0.377	0.116	0.203	9.2	8.28	4.3056	331.2	0.86112	2.82348	10.8465	6.7706	76.338	11.1476	29.507
Horse 33	Pasture	09/9/18->15/9/18	4	F	2.9	0	0	0	2.5665	2.465	5.54625	255.2	0.348	0.377	0.116	0.203	9.08	8.172	4.24944	326.88	0.849888	2.78665	10.7385	6.71444	76.1	11.1551	29.4608
Horse 33	Pasture	30/9/18->06/10/18	5	F	2.9	0	0	0	2.5665	2.465	5.54625	255.2	0.348	0.377	0.116	0.203	9.5	8.55	4.446	342	0.8892	2.91555	11.1165	6.911	76.9127	11.1294	29.6186
Horse 33	Pasture	07/9/18->13/10/18	5	F	2.9	0	0	0	2.5665	2.465	5.54625	255.2	0.348	0.377	0.116	0.203	9.5	8.55	4.446	342	0.8892	2.91555	11.1165	6.911	76.9127	11.1294	29.6186
Horse 33	Pasture	21/9/18->27/10/18	5	F	2.9	0	0	0	2.5665	2.465	5.54625	255.2	0.348	0.377	0.116	0.203	9.38	8.442	4.38984	337.68	0.877968	2.87872	11.0085	6.85484	76.6862	11.1366	29.5746
Horse 33	Pasture	28/9/18->03/11/18	5	F	2.9	0	0	0	2.5665	2.465	5.54625	255.2	0.348	0.377	0.116	0.203	9.1	8.19	4.2588	327.6	0.85176	2.79279	10.7565	6.7238	76.14	11.1538	29.4686
Horse 33	Pasture	11/11/18->17/11/18	5	F	2.9	0	0	0	2.5665	2.465	5.54625	255.2	0.348	0.377	0.116	0.203	9.3	8.37	4.3524	334.8	0.87048	2.85417	10.9365	6.8174	76.5327	11.1414	29.5448
Horse 33	Pasture	25/11/18->1/12/18	5	F	2.9	0	0	0	2.5665	2.465	5.54625	255.2	0.348	0.377	0.116	0.203	9.36	8.424	4.38048	336.96	0.876096	2.87258	10.9905	6.84548	76.648	11.1378	29.5672
Horse 33	Pasture	9/12/18->15/12/18	5	F	2.9	0	0	0	2.5665	2.465	5.54625	255.2	0.348	0.377	0.116	0.203	9.12	8.208	4.26816	328.32	0.853632	2.79893	10.7745	6.73316	76.1799	11.1526	29.4763
Horse 34	Pasture	31/7/16->6/8/16	1	F	3.3	0	0	0	2.9205	2.805	6.31125	290.4	0.396	0.429	0.132	0.231	9.16	8.244	4.28688	329.76	0.857376	2.8112	11.1645	7.09188	73.8412	11.2264	29.0224
Horse 34	Pasture	14/8/16->20/8/16	1	F	3.3	0	0	0	2.9205	2.805	6.31125	290.4	0.396	0.429	0.132	0.231	9.12	8.208	4.26816	328.32	0.853632	2.79893	11.1285	7.07316	73.7566	11.2291	29.006
Horse 34	Pasture	4/9/16->10/9/16	1	F	3.3	0	0	0	2.9205	2.805	6.31125	290.4	0.396	0.429	0.132	0.231	9.3	8.37	4.3524	334.8	0.87048	2.85417	11.2905	7.1574	74.1331	11.2172	29.079
Horse 34	Pasture	18/9/16->24/9/16	1	F	3.3	0	0	0	2.9205	2.805	6.31125	290.4	0.396	0.429	0.132	0.231	9.36	8.424	4.38048	336.96	0.876096	2.87258	11.3445	7.18548	74.2562	11.2133	29.1029
Horse 34	Pasture	2/10/16->8/10/16	1	F	3.3	0	0	0	2.9205	2.805	6.31125	290.4	0.396	0.429	0.132	0.231	9.32	8.388	4.36176	335.52	0.872352	2.86031	11.3085	7.16676	74.1743	11.2159	29.087
Horse 34	Pasture	16/10/16->22/10/16	1	F	3.3	0	0	0	2.9205	2.805	6.31125	290.4	0.396	0.429	0.132	0.231	9	8.1	4.212	324	0.8424	2.7621	11.0205	7.017	73.4994	11.2372	28.956
Horse 34	Pasture	30/10/16->5/11/16	1	F	3.3	0	0	0	2.9205	2.805	6.31125	290.4	0.396	0.429	0.132	0.231	9.26	8.334	4.33368	333.36	0.866736	2.84189	11.2545	7.13868	74.0504	11.2198	29.063
Horse 34	Pasture	14/5/17->20/5/17	2	F	3.3	0	0	0	2.9205	2.805	6.31125	290.4	0.396	0.429	0.132	0.231	9.42	8.478	4.40856	339.12	0.881712	2.891	11.3985	7.21356	74.3782	11.2095	29.1266
Horse 34	Pasture	28/5/17->3/6/17	2	F	3.3	0	0	0	2.9205	2.805	6.31125	290.4	0.396	0.429	0.132	0.231	9.46	8.514	4.42728	340.56	0.885456	2.90327	11.4345	7.23228	74.4589	11.2069	29.1423
Horse 34	Pasture	11/6/17->17/6/17	2	F	3.3	0	0	0	2.9205	2.805	6.31125	290.4	0.396	0.429	0.132	0.231	9.44	8.496	4.41792	339.84	0.883584	2.89714	11.4165	7.22292	74.4186	11.2082	29.1345
Horse 34	Pasture	18/6/17->24/6/17	2	F	3.3	0	0	0	2.9205	2.805	6.31125	290.4	0.396	0.429	0.132	0.231	9.02	8.118	4.22136	324.72	0.844272	2.76824	11.0385	7.02636	73.5426	11.2359	28.9644
Horse 34	Pasture	10/6/18->16/6/18	3	F	2.9	0	0	0	2.5665	2.465	5.54625	255.2	0.348	0.377	0.116	0.203	9	8.1	4.212	324	0.8424	2.7621	10.6665	6.677	75.9387	11.1602	29.4295
Horse 34	Pasture	24/6/18->30/6/18	3	F	2.9	0	0	0	2.5665	2.465	5.54625	255.2	0.348	0.377	0.116	0.203	9.14	8.226	4.27752	329.04	0.855504	2.80507	10.7925	6.74252	76.2196	11.1513	29.484
Horse 34	Pasture	01/7/18->03/7/18	3	F	2.9	0	0	0	2.5665	2.465	5.54625	255.2	0.348	0.377	0.116	0.203	9.4	8.46	4.3992	338.4	0.87984	2.88486	11.0265	6.8642	76.7243	11.1354	29.582
Horse 34	Pasture	15/7/18->21/7/18	pasture	F	2.4	0	0	0	2.124	2.04	4.59	211.2	0.288	0.312	0.096	0.168	9.3	8.37	4.3524	334.8	0.87048	2.85417	10.494	6.3924	79.7599	11.0395	30.1712
Horse 34	Pasture	22/7/18->28/7/18	pasture	F	2.4	0	0	0	2.124	2.04	4.59	211.2	0.288	0.312	0.096	0.168	9.16	8.244	4.28688	329.76	0.857376	2.8112	10.368	6.32688	79.5139	11.0472	30.1235
Horse 34	Pasture	29/7/18->04/8/18	pasture	F	2.4	0	0	0	2.124	2.04	4.59	211.2	0.288	0.312	0.096	0.168	9.12	8.208	4.26816	328.32	0.853632	2.79893	10.332	6.30816	79.4425	11.0495	30.1096
Horse 34	Pasture	05/8/18->11/8/18	pasture	F	2.4	0	0	0	2.124	2.04	4.59	211.2	0.288	0.312	0.096	0.168	9.46	8.514	4.42728	340.56	0.885456	2.90327	10.638	6.46728	80.0338	11.0308	30.2244
Horse 34	Pasture	26/8/18->01/9/18	4	F	2.9	0	0	0	2.5665	2.465	5.54625	255.2	0.348	0.377	0.116	0.203	9.5	8.55	4.446	342	0.8892	2.91555	11.1165	6.911	76.9127	11.1294	29.6186
Horse 34	Pasture	09/9/18->15/9/18	4	F	2.9	0	0	0	2.5665	2.465	5.54625	255.2	0.348	0.377	0.116	0.203	9.22	8.298	4.31496	331.92	0.862992	2.82962	10.8645	6.77996	76.3772	11.1463	29.5146
Horse 34	Pasture	30/9/18->06/10/18	5	F	2.9	0	0	0	2.5665	2.465	5.54625	255.2	0.348	0.377	0.116	0.203	9.32	8.388	4.36176	335.52	0.872352	2.86031	10.9545	6.82676	76.5713	11.1402	29.5523
Horse 34	Pasture	07/9/18->13/10/18	5	F	2.9	0	0	0	2.5665	2.465	5.54625	255.2	0.348	0.377	0.116	0.203	9.32	8.388	4.36176	335.52	0.872352	2.86031	10.9545	6.82676	76.5713	11.1402	29.5523
Horse 34	Pasture	21/9/18->27/10/18	5	F	2.9	0	0	0	2.5665	2.465	5.54625	255.2	0.348	0.377	0.116	0.203	9.34	8.406	4.37112	336.24	0.874224	2.86645	10.9725	6.83612	76.6097	11.139	29.5598
Horse 34	Pasture	28/9/18->03/11/18	5	F	2.9	0	0	0	2.5665	2.465	5.54625	255.2	0.348	0.377	0.116	0.203	9.3	8.37	4.3524	334.8	0.87048	2.85417	10.9365	6.8174	76.5327	11.1414	29.5448
Horse 34	Pasture	11/11/18->17/11/18	5	F	2.9	0	0	0	2.5665	2.465	5.54625	255.2	0.348	0.377	0.116	0.203	9.04	8.136	4.23072	325.44	0.846144	2.77438	10.7025	6.69572	76.0196	11.1576	29.4452
Horse 34	Pasture	25/11/18->1/12/18	5	F	2.9	0	0	0	2.5665	2.465	5.54625	255.2	0.348	0.377	0.116	0.203	9	8.1	4.212	324	0.8424	2.7621	10.6665	6.677	75.9387	11.1602	29.4295
Horse 34	Pasture	9/12/18->15/12/18	5	F	2.9	0	0	0	2.5665	2.465	5.54625	255.2	0.348	0.377	0.116	0.203	9.46	8.514	4.42728	340.56	0.885456	2.90327	11.0805	6.89228	76.8377	11.1318	29.604
Horse 35	Control	31/7/16->6/8/16	1	F	3.6	0	0	0	3.186	3.06	6.885	316.8	0.432	0.468	0.144	0.252	9.44	8.496	4.41792	339.84	0.883584	2.89714	11.682	7.47792	72.7273	11.2616	28.8062
Horse 35	Control	14/8/16->20/8/16	1	F	3.6	0	0	0	3.186	3.06	6.885	316.8	0.432	0.468	0.144	0.252	9.28	8.352	4.34304	334.08	0.868608	2.84803	11.538	7.40304	72.3869	11.2724	28.7401
Horse 35	Control	4/9/16->10/9/16	1	F	3.6	0	0	0	3.186	3.06	6.885	316.8	0.432	0.468	0.144	0.252	9.2	8.28	4.3056	331.2	0.86112	2.82348	11.466	7.3656	72.2135	11.2779	28.7064
Horse 35	Control	18/9/16->24/9/16	1	F	3.6	0	0	0	3.186	3.06	6.885	316.8	0.432	0.468	0.144	0.252	9.22	8.298	4.31496	331.92	0.862992	2.82962	11.484	7.37496	72.2571	11.2765	28.7149
Horse 35	Control	2/10/16->8/10/16	1	F	3.6	0	0	0	3.186	3.06	6.885	316.8	0.432	0.468	0.144	0.252	9.04	8.136	4.23072	325.44	0.846144	2.77438	11.322	7.29072	71.8601	11.289	28.6378
Horse 35	Control	16/10/16->22/10/16	1	F	3.6	0	0	0	3.186	3.06	6.885	316.8	0.432	0.468	0.144	0.252	9	8.1	4.212	324	0.8424	2.7621	11.286	7.272	71.7703	11.2919	28.6204
Horse 35	Control	30/10/16->5/11/16	1	F	3.6	0	0	0	3.186	3.06	6.885	316.8	0.432	0.468	0.144	0.252	9.46	8.514	4.42728	340.56	0.885456	2.90327	11.7	7.48728	72.7692	11.2603	28.8143
Horse 35	Control	14/5/17->20/5/17	2	F	3.6	0	0	0	3.186	3.06	6.885	316.8	0.432	0.468	0.144	0.252	9.08	8.172	4.24944	326.88	0.849888	2.78665	11.358	7.30944	71.9493	11.2862	28.6552
Horse 35	Control	28/5/17->3/6/17	2	F	3.6	0	0	0	3.186	3.06	6.885	316.8	0.432	0.468	0.144	0.252	9.3	8.37	4.3524	334.8	0.87048	2.85417	11.556	7.4124	72.4299	11.271	28.7484
Horse 35	Control	11/6/17->17/6/17	2	F	3.6	0	0	0	3.186	3.06	6.885	316.8	0.432	0.468	0.144	0.252	9.06	8.154	4.24008	326.16	0.848016	2.78051	11.34	7.30008	71.9048	11.2876	28.6465
Horse 35	Control	18/6/17->24/6/17	2	F	3.6	0	0	0	3.186	3.06	6.885	316.8	0.432	0.468	0.144	0.252	9.3	8.37	4.3524	334.8	0.87048	2.85417	11.556	7.4124	72.4299	11.271	28.7484
Horse 35	Control	10/6/18->16/6/18	3	F	2.4	0	0	0	2.124	2.04	4.59	211.2	0.288	0.312	0.096	0.168	9.48	8.532	4.43664	341.28	0.887328	2.90941	10.656	6.47664	80.0676	11.0297	30.231
Horse 35	Control	24/6/18->30/6/18	3	F	2.4	0	0	0	2.124	2.04	4.59	211.2	0.288	0.312	0.096	0.168	9.14	8.226	4.27752	329.04	0.855504	2.80507	10.35	6.31752	79.4783	11.0483	30.1166
Horse 35	Control	01/7/18->07/7/18	3	F	2.4	0	0	0	2.124	2.04	4.59	211.2	0.288	0.312	0.096	0.168	9.02	8.118	4.22136	324.72	0.844272	2.76824	10.242	6.26136	79.2619	11.0552	30.0746
Horse 35	Control	26/8/18->01/9/18	4	F	2.4	0	0	0	2.124	2.04	4.59	211.2	0.288	0.312	0.096	0.168	9.26	8.334	4.33368	333.36	0.866736	2.84189	10.458	6.37368	79.6902	11.0417	30.1577
Horse 35	Control	09/9/18->15/9/18	4	F	2.4	0	0	0	2.124	2.04	4.59	211.2	0.288	0.312	0.096	0.168	9.32	8.388	4.36176	335.52	0.872352	2.86031	10.512	6.40176	79.7945	11.0384	30.178
Horse 35	Control	30/9/18->06/10/18	5	F	2.4	0	0	0	2.124	2.04	4.59	211.2	0.288	0.312	0.096	0.168	9.4	8.46	4.3992	338.4	0.87984	2.88486	10.584	6.4392	79.932	11.034	30.2046
Horse 35	Control	07/9/18->13/10/18	5	F	2.4	0	0	0	2.124	2.04	4.59	211.2	0.288	0.312	0.096	0.168	9.24	8.316	4.32432	332.64	0.864864	2.83576	10.44	6.36432	79.6552	11.0428	30.1509
Horse 35	Control	21/9/18->27/10/18	5	F	2.4	0	0	0	2.124	2.04	4.59	211.2	0.288	0.312	0.096	0.168	9.22	8.298	4.31496	331.92	0.862992	2.82962	10.422	6.35496	79.62	11.0439	30.1441
Horse 35	Control	28/9/18->03/11/18	5	F	2.4	0	0	0	2.124	2.04	4.59	211.2	0.288	0.312	0.096	0.168	9.44	8.496	4.41792	339.84	0.883584	2.89714	10.62	6.45792	80	11.0319	30.2179
Horse 35	Control	11/11/18->17/11/18	5	F	2.4	0	0	0	2.124	2.04	4.59	211.2	0.288	0.312	0.096	0.168	9.02	8.118	4.22136	324.72	0.844272	2.76824	10.242	6.26136	79.2619	11.0552	30.0746
Horse 35	Control	25/11/18->1/12/18	5	F	2.4	0	0	0	2.124	2.04	4.59	211.2	0.288	0.312	0.096	0.168	9.28	8.352	4.34304	334.08	0.868608	2.84803	10.476	6.38304	79.7251	11.0405	30.1645
Horse 35	Control	9/12/18->15/12/18	5	F	2.4	0	0	0	2.124	2.04	4.59	211.2	0.288	0.312	0.096	0.168	9.06	8.154	4.24008	326.16	0.848016	2.78051	10.278	6.28008	79.3345	11.0529	30.0887
Horse 36	Pasture	31/7/16->6/8/16	1	F	2.7	0	0	0	2.3895	2.295	5.16375	237.6	0.324	0.351	0.108	0.189	9.04	8.136	4.23072	325.44	0.846144	2.77438	10.5255	6.52572	77.298	11.1172	29.6934
Horse 36	Pasture	14/8/16->20/8/16	1	F	2.7	0	0	0	2.3895	2.295	5.16375	237.6	0.324	0.351	0.108	0.189	9.08	8.172	4.24944	326.88	0.849888	2.78665	10.5615	6.54444	77.3754	11.1148	29.7084
Horse 36	Pasture	4/9/16->10/9/16	1	F	2.7	0	0	0	2.3895	2.295	5.16375	237.6	0.324	0.351	0.108	0.189	9.12	8.208	4.26816	328.32	0.853632	2.79893	10.5975	6.56316	77.4522	11.1124	29.7233
Horse 36	Pasture	18/9/16->24/9/16	1	F	2.7	0	0	0	2.3895	2.295	5.16375	237.6	0.324	0.351	0.108	0.189	9	8.1	4.212	324	0.8424	2.7621	10.4895	6.507	77.2201	11.1197	29.6782
Horse 36	Pasture	2/10/16->8/10/16	1	F	2.7	0	0	0	2.3895	2.295	5.16375	237.6	0.324	0.351	0.108	0.189	9.46	8.514	4.42728	340.56	0.885456	2.90327	10.9035	6.72228	78.085	11.0924	29.8461
Horse 36	Pasture	16/10/16->22/10/16	1	F	2.7	0	0	0	2.3895	2.295	5.16375	237.6	0.324	0.351	0.108	0.189	9.2	8.28	4.3056	331.2	0.86112	2.82348	10.6695	6.6006	77.6044	11.1075	29.7528
Horse 36	Pasture	30/10/16->5/11/16	1	F	2.7	0	0	0	2.3895	2.295	5.16375	237.6	0.324	0.351	0.108	0.189	9.28	8.352	4.34304	334.08	0.868608	2.84803	10.7415	6.63804	77.7545	11.1028	29.782
Horse 36	Pasture	14/5/17->20/5/17	2	F	2.7	0	0	0	2.3895	2.295	5.16375	237.6	0.324	0.351	0.108	0.189	9.46	8.514	4.42728	340.56	0.885456	2.90327	10.9035	6.72228	78.085	11.0924	29.8461
Horse 36	Pasture	28/5/17->3/6/17	2	F	3.24	0	0	0	2.8674	2.754	6.1965	285.12	0.3888	0.4212	0.1296	0.2268	9.02	8.118	4.22136	324.72	0.844272	2.76824	10.9854	6.97536	73.8981	11.2246	29.0334
Horse 36	Pasture	11/6/17->17/6/17	2	F	3.24	0	0	0	2.8674	2.754	6.1965	285.12	0.3888	0.4212	0.1296	0.2268	9.12	8.208	4.26816	328.32	0.853632	2.79893	11.0754	7.02216	74.1102	11.2179	29.0746
Horse 36	Pasture	18/6/17->24/6/17	2	F	3.24	0	0	0	2.8674	2.754	6.1965	285.12	0.3888	0.4212	0.1296	0.2268	9.38	8.442	4.38984	337.68	0.877968	2.87872	11.3094	7.14384	74.6459	11.201	29.1786
Horse 36	Pasture	10/6/18->16/6/18	3	F	2.5	0	0	0	2.2125	2.125	4.78125	220	0.3	0.325	0.1	0.175	9.34	8.406	4.37112	336.24	0.874224	2.86645	10.6185	6.49612	79.1637	11.0583	30.0555
Horse 36	Pasture	24/6/18->30/6/18	3	F	2.5	0	0	0	2.2125	2.125	4.78125	220	0.3	0.325	0.1	0.175	9.44	8.496	4.41792	339.84	0.883584	2.89714	10.7085	6.54292	79.3388	11.0528	30.0895
Horse 36	Pasture	01/7/18->03/7/18	3	F	2.5	0	0	0	2.2125	2.125	4.78125	220	0.3	0.325	0.1	0.175	9.1	8.19	4.2588	327.6	0.85176	2.79279	10.4025	6.3838	78.7311	11.072	29.9715
Horse 36	Pasture	15/7/18->21/7/18	pasture	F	2	0	0	0	1.77	1.7	3.825	176	0.24	0.26	0.08	0.14	9.34	8.406	4.37112	336.24	0.874224	2.86645	10.176	6.07112	82.6061	10.9495	30.7237
Horse 36	Pasture	22/7/18->28/7/18	pasture	F	2	0	0	0	1.77	1.7	3.825	176	0.24	0.26	0.08	0.14	9.22	8.298	4.31496	331.92	0.862992	2.82962	10.068	6.01496	82.4195	10.9554	30.6875
Horse 36	Pasture	29/7/18->04/8/18	pasture	F	2	0	0	0	1.77	1.7	3.825	176	0.24	0.26	0.08	0.14	9.44	8.496	4.41792	339.84	0.883584	2.89714	10.266	6.11792	82.7586	10.9447	30.7533
Horse 36	Pasture	05/8/18->11/8/18	pasture	F	2	0	0	0	1.77	1.7	3.825	176	0.24	0.26	0.08	0.14	9.5	8.55	4.446	342	0.8892	2.91555	10.32	6.146	82.8488	10.9419	30.7708
Horse 36	Pasture	26/8/18->01/9/18	4	F	2.5	0	0	0	2.2125	2.125	4.78125	220	0.3	0.325	0.1	0.175	9.08	8.172	4.24944	326.88	0.849888	2.78665	10.3845	6.37444	78.6942	11.0731	29.9644
Horse 36	Pasture	09/9/18->15/9/18	4	F	2.5	0	0	0	2.2125	2.125	4.78125	220	0.3	0.325	0.1	0.175	9.34	8.406	4.37112	336.24	0.874224	2.86645	10.6185	6.49612	79.1637	11.0583	30.0555
Horse 36	Pasture	30/9/18->06/10/18	5	F	2.5	0	0	0	2.2125	2.125	4.78125	220	0.3	0.325	0.1	0.175	9.3	8.37	4.3524	334.8	0.87048	2.85417	10.5825	6.4774	79.0928	11.0605	30.0418
Horse 36	Pasture	07/9/18->13/10/18	5	F	2.5	0	0	0	2.2125	2.125	4.78125	220	0.3	0.325	0.1	0.175	9.16	8.244	4.28688	329.76	0.857376	2.8112	10.4565	6.41188	78.8409	11.0685	29.9929
Horse 36	Pasture	21/9/18->27/10/18	5	F	2.5	0	0	0	2.2125	2.125	4.78125	220	0.3	0.325	0.1	0.175	9.26	8.334	4.33368	333.36	0.866736	2.84189	10.5465	6.45868	79.0215	11.0628	30.0279
Horse 36	Pasture	28/9/18->03/11/18	5	F	2.5	0	0	0	2.2125	2.125	4.78125	220	0.3	0.325	0.1	0.175	9.46	8.514	4.42728	340.56	0.885456	2.90327	10.7265	6.55228	79.3735	11.0517	30.0962
Horse 36	Pasture	11/11/18->17/11/18	5	F	2.5	0	0	0	2.2125	2.125	4.78125	220	0.3	0.325	0.1	0.175	9.4	8.46	4.3992	338.4	0.87984	2.88486	10.6725	6.5242	79.2691	11.055	30.076
Horse 36	Pasture	25/11/18->1/12/18	5	F	2.5	0	0	0	2.2125	2.125	4.78125	220	0.3	0.325	0.1	0.175	9.08	8.172	4.24944	326.88	0.849888	2.78665	10.3845	6.37444	78.6942	11.0731	29.9644
Horse 36	Pasture	9/12/18->15/12/18	5	F	2.5	0	0	0	2.2125	2.125	4.78125	220	0.3	0.325	0.1	0.175	9.34	8.406	4.37112	336.24	0.874224	2.86645	10.6185	6.49612	79.1637	11.0583	30.0555
Horse 37	Pasture	31/7/16->6/8/16	1	F	3.3	0	0	0	2.9205	2.805	6.31125	290.4	0.396	0.429	0.132	0.231	9.42	8.478	4.40856	339.12	0.881712	2.891	11.3985	7.21356	74.3782	11.2095	29.1266
Horse 37	Pasture	14/8/16->20/8/16	1	F	3.3	0	0	0	2.9205	2.805	6.31125	290.4	0.396	0.429	0.132	0.231	9.38	8.442	4.38984	337.68	0.877968	2.87872	11.3625	7.19484	74.297	11.212	29.1109
Horse 37	Pasture	4/9/16->10/9/16	1	F	3.3	0	0	0	2.9205	2.805	6.31125	290.4	0.396	0.429	0.132	0.231	9.06	8.154	4.24008	326.16	0.848016	2.78051	11.0745	7.04508	73.6286	11.2332	28.9811
Horse 37	Pasture	18/9/16->24/9/16	1	F	3.3	0	0	0	2.9205	2.805	6.31125	290.4	0.396	0.429	0.132	0.231	9.26	8.334	4.33368	333.36	0.866736	2.84189	11.2545	7.13868	74.0504	11.2198	29.063
Horse 37	Pasture	2/10/16->8/10/16	1	F	3.3	0	0	0	2.9205	2.805	6.31125	290.4	0.396	0.429	0.132	0.231	9.4	8.46	4.3992	338.4	0.87984	2.88486	11.3805	7.2042	74.3377	11.2108	29.1188
Horse 37	Pasture	16/10/16->22/10/16	1	F	3.3	0	0	0	2.9205	2.805	6.31125	290.4	0.396	0.429	0.132	0.231	9.02	8.118	4.22136	324.72	0.844272	2.76824	11.0385	7.02636	73.5426	11.2359	28.9644
Horse 37	Pasture	30/10/16->5/11/16	1	F	3.3	0	0	0	2.9205	2.805	6.31125	290.4	0.396	0.429	0.132	0.231	9.26	8.334	4.33368	333.36	0.866736	2.84189	11.2545	7.13868	74.0504	11.2198	29.063
Horse 37	Pasture	14/5/17->20/5/17	2	F	3.3	0	0	0	2.9205	2.805	6.31125	290.4	0.396	0.429	0.132	0.231	9.06	8.154	4.24008	326.16	0.848016	2.78051	11.0745	7.04508	73.6286	11.2332	28.9811
Horse 37	Pasture	28/5/17->3/6/17	2	F	3.3	0	0	0	2.9205	2.805	6.31125	290.4	0.396	0.429	0.132	0.231	9.4	8.46	4.3992	338.4	0.87984	2.88486	11.3805	7.2042	74.3377	11.2108	29.1188
Horse 37	Pasture	11/6/17->17/6/17	2	F	3.3	0	0	0	2.9205	2.805	6.31125	290.4	0.396	0.429	0.132	0.231	9.26	8.334	4.33368	333.36	0.866736	2.84189	11.2545	7.13868	74.0504	11.2198	29.063
Horse 37	Pasture	18/6/17->24/6/17	2	F	3.3	0	0	0	2.9205	2.805	6.31125	290.4	0.396	0.429	0.132	0.231	9.06	8.154	4.24008	326.16	0.848016	2.78051	11.0745	7.04508	73.6286	11.2332	28.9811
Horse 37	Pasture	10/6/18->16/6/18	2	F	3.3	0	0	0	2.9205	2.805	6.31125	290.4	0.396	0.429	0.132	0.231	9	8.1	4.212	324	0.8424	2.7621	11.0205	7.017	73.4994	11.2372	28.956
Horse 37	Pasture	10/6/18->16/6/18	3	F	3.3	0	0	0	2.9205	2.805	6.31125	290.4	0.396	0.429	0.132	0.231	9.22	8.298	4.31496	331.92	0.862992	2.82962	11.2185	7.11996	73.9671	11.2225	29.0468
Horse 37	Pasture	24/6/18->30/6/18	3	F	3.3	0	0	0	2.9205	2.805	6.31125	290.4	0.396	0.429	0.132	0.231	9.12	8.208	4.26816	328.32	0.853632	2.79893	11.1285	7.07316	73.7566	11.2291	29.006
Horse 37	Pasture	01/7/18->03/7/18	3	F	3.3	0	0	0	2.9205	2.805	6.31125	290.4	0.396	0.429	0.132	0.231	9.04	8.136	4.23072	325.44	0.846144	2.77438	11.0565	7.03572	73.5857	11.2345	28.9728
Horse 37	Pasture	15/7/18->21/7/18	pasture	F	2.8	0	0	0	2.478	2.38	5.355	246.4	0.336	0.364	0.112	0.196	9.42	8.478	4.40856	339.12	0.881712	2.891	10.956	6.78856	77.3823	11.1146	29.7097
Horse 37	Pasture	22/7/18->28/7/18	pasture	F	2.8	0	0	0	2.478	2.38	5.355	246.4	0.336	0.364	0.112	0.196	9.06	8.154	4.24008	326.16	0.848016	2.78051	10.632	6.62008	76.693	11.1363	29.5759
Horse 37	Pasture	29/7/18->04/8/18	pasture	F	2.8	0	0	0	2.478	2.38	5.355	246.4	0.336	0.364	0.112	0.196	9.44	8.496	4.41792	339.84	0.883584	2.89714	10.974	6.79792	77.4194	11.1134	29.7169
Horse 37	Pasture	05/8/18->11/8/18	pasture	F	2.8	0	0	0	2.478	2.38	5.355	246.4	0.336	0.364	0.112	0.196	9.42	8.478	4.40856	339.12	0.881712	2.891	10.956	6.78856	77.3823	11.1146	29.7097
Horse 37	Pasture	26/8/18->01/9/18	4	F	2.8	0	0	0	2.478	2.38	5.355	246.4	0.336	0.364	0.112	0.196	9.14	8.226	4.27752	329.04	0.855504	2.80507	10.704	6.65752	76.8498	11.1314	29.6064
Horse 37	Pasture	09/9/18->15/9/18	4	F	2.8	0	0	0	2.478	2.38	5.355	246.4	0.336	0.364	0.112	0.196	9.46	8.514	4.42728	340.56	0.885456	2.90327	10.992	6.80728	77.4563	11.1122	29.7241
Horse 37	Pasture	30/9/18->06/10/18	5	F	2.8	0	0	0	2.478	2.38	5.355	246.4	0.336	0.364	0.112	0.196	9.5	8.55	4.446	342	0.8892	2.91555	11.028	6.826	77.5299	11.1099	29.7384
Horse 37	Pasture	07/9/18->13/10/18	5	F	2.8	0	0	0	2.478	2.38	5.355	246.4	0.336	0.364	0.112	0.196	9.02	8.118	4.22136	324.72	0.844272	2.76824	10.596	6.60136	76.6138	11.1388	29.5606
Horse 37	Pasture	21/9/18->27/10/18	5	F	2.8	0	0	0	2.478	2.38	5.355	246.4	0.336	0.364	0.112	0.196	9.04	8.136	4.23072	325.44	0.846144	2.77438	10.614	6.61072	76.6535	11.1376	29.5683
Horse 37	Pasture	28/9/18->03/11/18	5	F	2.8	0	0	0	2.478	2.38	5.355	246.4	0.336	0.364	0.112	0.196	9.22	8.298	4.31496	331.92	0.862992	2.82962	10.776	6.69496	77.0045	11.1265	29.6364
Horse 37	Pasture	11/11/18->17/11/18	5	F	2.8	0	0	0	2.478	2.38	5.355	246.4	0.336	0.364	0.112	0.196	9.42	8.478	4.40856	339.12	0.881712	2.891	10.956	6.78856	77.3823	11.1146	29.7097
Horse 37	Pasture	25/11/18->1/12/18	5	F	2.8	0	0	0	2.478	2.38	5.355	246.4	0.336	0.364	0.112	0.196	9.14	8.226	4.27752	329.04	0.855504	2.80507	10.704	6.65752	76.8498	11.1314	29.6064
Horse 37	Pasture	9/12/18->15/12/18	5	F	2.8	0	0	0	2.478	2.38	5.355	246.4	0.336	0.364	0.112	0.196	9.1	8.19	4.2588	327.6	0.85176	2.79279	10.668	6.6388	76.7717	11.1339	29.5912
Horse 38	Control	31/7/16->6/8/16	1	F	3.6	0	0	0	3.186	3.06	6.885	316.8	0.432	0.468	0.144	0.252	9.22	8.298	4.31496	331.92	0.862992	2.82962	11.484	7.37496	72.2571	11.2765	28.7149
Horse 38	Control	14/8/16->20/8/16	1	F	3.6	0	0	0	3.186	3.06	6.885	316.8	0.432	0.468	0.144	0.252	9.48	8.532	4.43664	341.28	0.887328	2.90941	11.718	7.49664	72.8111	11.259	28.8224
Horse 38	Control	4/9/16->10/9/16	1	F	3.6	0	0	0	3.186	3.06	6.885	316.8	0.432	0.468	0.144	0.252	9	8.1	4.212	324	0.8424	2.7621	11.286	7.272	71.7703	11.2919	28.6204
Horse 38	Control	18/9/16->24/9/16	1	F	3.6	0	0	0	3.186	3.06	6.885	316.8	0.432	0.468	0.144	0.252	9.48	8.532	4.43664	341.28	0.887328	2.90941	11.718	7.49664	72.8111	11.259	28.8224
Horse 38	Control	2/10/16->8/10/16	1	F	3.6	0	0	0	3.186	3.06	6.885	316.8	0.432	0.468	0.144	0.252	9.06	8.154	4.24008	326.16	0.848016	2.78051	11.34	7.30008	71.9048	11.2876	28.6465
Horse 38	Control	16/10/16->22/10/16	1	F	3.6	0	0	0	3.186	3.06	6.885	316.8	0.432	0.468	0.144	0.252	9.18	8.262	4.29624	330.48	0.859248	2.81734	11.448	7.35624	72.1698	11.2792	28.698
Horse 38	Control	30/10/16->5/11/16	1	F	3.6	0	0	0	3.186	3.06	6.885	316.8	0.432	0.468	0.144	0.252	9.32	8.388	4.36176	335.52	0.872352	2.86031	11.574	7.42176	72.4728	11.2697	28.7568
Horse 38	Control	14/5/17->20/5/17	2	F	3.6	0	0	0	3.186	3.06	6.885	316.8	0.432	0.468	0.144	0.252	9.22	8.298	4.31496	331.92	0.862992	2.82962	11.484	7.37496	72.2571	11.2765	28.7149
Horse 38	Control	28/5/17->3/6/17	2	F	4.44	0	0	0	3.9294	3.774	8.4915	390.72	0.5328	0.5772	0.1776	0.3108	9.5	8.55	4.446	342	0.8892	2.91555	12.4794	8.22	68.5129	11.3948	27.9881
Horse 38	Control	11/6/17->17/6/17	2	F	3.6	0	0	0	3.186	3.06	6.885	316.8	0.432	0.468	0.144	0.252	9.48	8.532	4.43664	341.28	0.887328	2.90941	11.718	7.49664	72.8111	11.259	28.8224
Horse 38	Control	18/6/17->24/6/17	2	F	3.6	0	0	0	3.186	3.06	6.885	316.8	0.432	0.468	0.144	0.252	9.44	8.496	4.41792	339.84	0.883584	2.89714	11.682	7.47792	72.7273	11.2616	28.8062
Horse 38	Control	10/6/18->16/6/18	3	F	3.3	0	0	0	2.9205	2.805	6.31125	290.4	0.396	0.429	0.132	0.231	9.04	8.136	4.23072	325.44	0.846144	2.77438	11.0565	7.03572	73.5857	11.2345	28.9728
Horse 38	Control	24/6/18->30/6/18	3	F	3.3	0	0	0	2.9205	2.805	6.31125	290.4	0.396	0.429	0.132	0.231	9.3	8.37	4.3524	334.8	0.87048	2.85417	11.2905	7.1574	74.1331	11.2172	29.079
Horse 38	Control	01/7/18->07/7/18	3	F	3.3	0	0	0	2.9205	2.805	6.31125	290.4	0.396	0.429	0.132	0.231	9.42	8.478	4.40856	339.12	0.881712	2.891	11.3985	7.21356	74.3782	11.2095	29.1266
Horse 38	Control	26/8/18->01/9/18	4	F	2.2	0	0	0	1.947	1.87	4.2075	193.6	0.264	0.286	0.088	0.154	9.34	8.406	4.37112	336.24	0.874224	2.86645	10.353	6.24112	81.1939	10.9941	30.4496
Horse 38	Control	09/9/18->15/9/18	4	F	2.2	0	0	0	1.947	1.87	4.2075	193.6	0.264	0.286	0.088	0.154	9.14	8.226	4.27752	329.04	0.855504	2.80507	10.173	6.14752	80.8611	11.0047	30.385
Horse 38	Control	30/9/18->06/10/18	5	F	2.2	0	0	0	1.947	1.87	4.2075	193.6	0.264	0.286	0.088	0.154	9.3	8.37	4.3524	334.8	0.87048	2.85417	10.317	6.2224	81.1282	10.9962	30.4369
Horse 38	Control	07/9/18->13/10/18	5	F	2.2	0	0	0	1.947	1.87	4.2075	193.6	0.264	0.286	0.088	0.154	9.18	8.262	4.29624	330.48	0.859248	2.81734	10.209	6.16624	80.9286	11.0025	30.3981
Horse 38	Control	21/9/18->27/10/18	5	F	2.2	0	0	0	1.947	1.87	4.2075	193.6	0.264	0.286	0.088	0.154	9.2	8.28	4.3056	331.2	0.86112	2.82348	10.227	6.1756	80.9622	11.0015	30.4046
Horse 38	Control	28/9/18->03/11/18	5	F	2.2	0	0	0	1.947	1.87	4.2075	193.6	0.264	0.286	0.088	0.154	9.28	8.352	4.34304	334.08	0.868608	2.84803	10.299	6.21304	81.0953	10.9973	30.4304
Horse 38	Control	11/11/18->17/11/18	5	F	2.2	0	0	0	1.947	1.87	4.2075	193.6	0.264	0.286	0.088	0.154	9.36	8.424	4.38048	336.96	0.876096	2.87258	10.371	6.25048	81.2265	10.9931	30.4559
Horse 38	Control	25/11/18->1/12/18	5	F	2.2	0	0	0	1.947	1.87	4.2075	193.6	0.264	0.286	0.088	0.154	9.08	8.172	4.24944	326.88	0.849888	2.78665	10.119	6.11944	80.759	11.0079	30.3652
Horse 38	Control	9/12/18->15/12/18	5	F	2.2	0	0	0	1.947	1.87	4.2075	193.6	0.264	0.286	0.088	0.154	9.5	8.55	4.446	342	0.8892	2.91555	10.497	6.316	81.4518	10.986	30.4997
Horse 39	Pasture	31/7/16->6/8/16	1	F	3.3	0	0	0	2.9205	2.805	6.31125	290.4	0.396	0.429	0.132	0.231	9.24	8.316	4.32432	332.64	0.864864	2.83576	11.2365	7.12932	74.0088	11.2211	29.0549
Horse 39	Pasture	14/8/16->20/8/16	1	F	3.3	0	0	0	2.9205	2.805	6.31125	290.4	0.396	0.429	0.132	0.231	9.46	8.514	4.42728	340.56	0.885456	2.90327	11.4345	7.23228	74.4589	11.2069	29.1423
Horse 39	Pasture	4/9/16->10/9/16	1	F	3.3	0	0	0	2.9205	2.805	6.31125	290.4	0.396	0.429	0.132	0.231	9.1	8.19	4.2588	327.6	0.85176	2.79279	11.1105	7.0638	73.7141	11.2305	28.9977
Horse 39	Pasture	18/9/16->24/9/16	1	F	3.3	0	0	0	2.9205	2.805	6.31125	290.4	0.396	0.429	0.132	0.231	9.46	8.514	4.42728	340.56	0.885456	2.90327	11.4345	7.23228	74.4589	11.2069	29.1423
Horse 39	Pasture	2/10/16->8/10/16	1	F	3.3	0	0	0	2.9205	2.805	6.31125	290.4	0.396	0.429	0.132	0.231	9.16	8.244	4.28688	329.76	0.857376	2.8112	11.1645	7.09188	73.8412	11.2264	29.0224
Horse 39	Pasture	16/10/16->22/10/16	1	F	3.3	0	0	0	2.9205	2.805	6.31125	290.4	0.396	0.429	0.132	0.231	9.5	8.55	4.446	342	0.8892	2.91555	11.4705	7.251	74.539	11.2044	29.1578
Horse 39	Pasture	30/10/16->5/11/16	1	F	3.3	0	0	0	2.9205	2.805	6.31125	290.4	0.396	0.429	0.132	0.231	9.06	8.154	4.24008	326.16	0.848016	2.78051	11.0745	7.04508	73.6286	11.2332	28.9811
Horse 39	Pasture	14/5/17->20/5/17	2	F	3.24	0	0	0	2.8674	2.754	6.1965	285.12	0.3888	0.4212	0.1296	0.2268	9.38	8.442	4.38984	337.68	0.877968	2.87872	11.3094	7.14384	74.6459	11.201	29.1786
Horse 39	Pasture	28/5/17->3/6/17	2	F	3.3	0	0	0	2.9205	2.805	6.31125	290.4	0.396	0.429	0.132	0.231	9.34	8.406	4.37112	336.24	0.874224	2.86645	11.3265	7.17612	74.2153	11.2146	29.095
Horse 39	Pasture	11/6/17->17/6/17	2	F	3.3	0	0	0	2.9205	2.805	6.31125	290.4	0.396	0.429	0.132	0.231	9.08	8.172	4.24944	326.88	0.849888	2.78665	11.0925	7.05444	73.6714	11.2318	28.9894
Horse 39	Pasture	18/6/17->24/6/17	2	F	3.3	0	0	0	2.9205	2.805	6.31125	290.4	0.396	0.429	0.132	0.231	9.2	8.28	4.3056	331.2	0.86112	2.82348	11.2005	7.1106	73.9253	11.2238	29.0387
Horse 39	Pasture	10/6/18->16/6/18	3	F	2.9	0	0	0	2.5665	2.465	5.54625	255.2	0.348	0.377	0.116	0.203	9.22	8.298	4.31496	331.92	0.862992	2.82962	10.8645	6.77996	76.3772	11.1463	29.5146
Horse 39	Pasture	24/6/18->30/6/18	3	F	2.9	0	0	0	2.5665	2.465	5.54625	255.2	0.348	0.377	0.116	0.203	9.46	8.514	4.42728	340.56	0.885456	2.90327	11.0805	6.89228	76.8377	11.1318	29.604
Horse 39	Pasture	01/7/18->03/7/18	3	F	2.9	0	0	0	2.5665	2.465	5.54625	255.2	0.348	0.377	0.116	0.203	9.22	8.298	4.31496	331.92	0.862992	2.82962	10.8645	6.77996	76.3772	11.1463	29.5146
Horse 39	Pasture	15/7/18->21/7/18	pasture	F	2.4	0	0	0	2.124	2.04	4.59	211.2	0.288	0.312	0.096	0.168	9.46	8.514	4.42728	340.56	0.885456	2.90327	10.638	6.46728	80.0338	11.0308	30.2244
Horse 39	Pasture	22/7/18->28/7/18	pasture	F	2.4	0	0	0	2.124	2.04	4.59	211.2	0.288	0.312	0.096	0.168	9.12	8.208	4.26816	328.32	0.853632	2.79893	10.332	6.30816	79.4425	11.0495	30.1096
Horse 39	Pasture	29/7/18->04/8/18	pasture	F	2.4	0	0	0	2.124	2.04	4.59	211.2	0.288	0.312	0.096	0.168	9	8.1	4.212	324	0.8424	2.7621	10.224	6.252	79.2254	11.0563	30.0675
Horse 39	Pasture	05/8/18->11/8/18	pasture	F	2.4	0	0	0	2.124	2.04	4.59	211.2	0.288	0.312	0.096	0.168	9.48	8.532	4.43664	341.28	0.887328	2.90941	10.656	6.47664	80.0676	11.0297	30.231
Horse 39	Pasture	26/8/18->01/9/18	4	F	2.9	0	0	0	2.5665	2.465	5.54625	255.2	0.348	0.377	0.116	0.203	9.08	8.172	4.24944	326.88	0.849888	2.78665	10.7385	6.71444	76.1	11.1551	29.4608
Horse 39	Pasture	09/9/18->15/9/18	4	F	2.9	0	0	0	2.5665	2.465	5.54625	255.2	0.348	0.377	0.116	0.203	9.48	8.532	4.43664	341.28	0.887328	2.90941	11.0985	6.90164	76.8753	11.1306	29.6113
Horse 39	Pasture	30/9/18->06/10/18	5	F	2.9	0	0	0	2.5665	2.465	5.54625	255.2	0.348	0.377	0.116	0.203	9.04	8.136	4.23072	325.44	0.846144	2.77438	10.7025	6.69572	76.0196	11.1576	29.4452
Horse 39	Pasture	07/9/18->13/10/18	5	F	2.9	0	0	0	2.5665	2.465	5.54625	255.2	0.348	0.377	0.116	0.203	9.4	8.46	4.3992	338.4	0.87984	2.88486	11.0265	6.8642	76.7243	11.1354	29.582
Horse 39	Pasture	21/9/18->27/10/18	5	F	2.9	0	0	0	2.5665	2.465	5.54625	255.2	0.348	0.377	0.116	0.203	9	8.1	4.212	324	0.8424	2.7621	10.6665	6.677	75.9387	11.1602	29.4295
Horse 39	Pasture	28/9/18->03/11/18	5	F	2.9	0	0	0	2.5665	2.465	5.54625	255.2	0.348	0.377	0.116	0.203	9.32	8.388	4.36176	335.52	0.872352	2.86031	10.9545	6.82676	76.5713	11.1402	29.5523
Horse 39	Pasture	11/11/18->17/11/18	5	F	2.9	0	0	0	2.5665	2.465	5.54625	255.2	0.348	0.377	0.116	0.203	9.02	8.118	4.22136	324.72	0.844272	2.76824	10.6845	6.68636	75.9792	11.1589	29.4374
Horse 39	Pasture	25/11/18->1/12/18	5	F	2.9	0	0	0	2.5665	2.465	5.54625	255.2	0.348	0.377	0.116	0.203	9	8.1	4.212	324	0.8424	2.7621	10.6665	6.677	75.9387	11.1602	29.4295
Horse 39	Pasture	9/12/18->15/12/18	5	F	2.9	0	0	0	2.5665	2.465	5.54625	255.2	0.348	0.377	0.116	0.203	9.3	8.37	4.3524	334.8	0.87048	2.85417	10.9365	6.8174	76.5327	11.1414	29.5448
Horse 40	Pasture	31/7/16->6/8/16	1	F	3.3	0	0	0	2.9205	2.805	6.31125	290.4	0.396	0.429	0.132	0.231	9.48	8.532	4.43664	341.28	0.887328	2.90941	11.4525	7.24164	74.499	11.2057	29.1501
Horse 40	Pasture	14/8/16->20/8/16	1	F	3.3	0	0	0	2.9205	2.805	6.31125	290.4	0.396	0.429	0.132	0.231	9.06	8.154	4.24008	326.16	0.848016	2.78051	11.0745	7.04508	73.6286	11.2332	28.9811
Horse 40	Pasture	4/9/16->10/9/16	1	F	3.3	0	0	0	2.9205	2.805	6.31125	290.4	0.396	0.429	0.132	0.231	9.16	8.244	4.28688	329.76	0.857376	2.8112	11.1645	7.09188	73.8412	11.2264	29.0224
Horse 40	Pasture	18/9/16->24/9/16	1	F	3.3	0	0	0	2.9205	2.805	6.31125	290.4	0.396	0.429	0.132	0.231	9.06	8.154	4.24008	326.16	0.848016	2.78051	11.0745	7.04508	73.6286	11.2332	28.9811
Horse 40	Pasture	2/10/16->8/10/16	1	F	3.3	0	0	0	2.9205	2.805	6.31125	290.4	0.396	0.429	0.132	0.231	9.06	8.154	4.24008	326.16	0.848016	2.78051	11.0745	7.04508	73.6286	11.2332	28.9811
Horse 40	Pasture	16/10/16->22/10/16	1	F	3.3	0	0	0	2.9205	2.805	6.31125	290.4	0.396	0.429	0.132	0.231	9.24	8.316	4.32432	332.64	0.864864	2.83576	11.2365	7.12932	74.0088	11.2211	29.0549
Horse 40	Pasture	30/10/16->5/11/16	1	F	3.3	0	0	0	2.9205	2.805	6.31125	290.4	0.396	0.429	0.132	0.231	9.02	8.118	4.22136	324.72	0.844272	2.76824	11.0385	7.02636	73.5426	11.2359	28.9644
Horse 40	Pasture	14/5/17->20/5/17	2	F	3.24	0	0	0	2.8674	2.754	6.1965	285.12	0.3888	0.4212	0.1296	0.2268	9	8.1	4.212	324	0.8424	2.7621	10.9674	6.966	73.8552	11.226	29.0251
Horse 40	Pasture	28/5/17->3/6/17	2	F	3.3	0	0	0	2.9205	2.805	6.31125	290.4	0.396	0.429	0.132	0.231	9.3	8.37	4.3524	334.8	0.87048	2.85417	11.2905	7.1574	74.1331	11.2172	29.079
Horse 40	Pasture	11/6/17->17/6/17	2	F	3.3	0	0	0	2.9205	2.805	6.31125	290.4	0.396	0.429	0.132	0.231	9.48	8.532	4.43664	341.28	0.887328	2.90941	11.4525	7.24164	74.499	11.2057	29.1501
Horse 40	Pasture	18/6/17->24/6/17	2	F	3.3	0	0	0	2.9205	2.805	6.31125	290.4	0.396	0.429	0.132	0.231	9.44	8.496	4.41792	339.84	0.883584	2.89714	11.4165	7.22292	74.4186	11.2082	29.1345
Horse 40	Pasture	10/6/18->16/6/18	3	F	2.9	0	0	0	2.5665	2.465	5.54625	255.2	0.348	0.377	0.116	0.203	9.38	8.442	4.38984	337.68	0.877968	2.87872	11.0085	6.85484	76.6862	11.1366	29.5746
Horse 40	Pasture	24/6/18->30/6/18	3	F	2.9	0	0	0	2.5665	2.465	5.54625	255.2	0.348	0.377	0.116	0.203	9.1	8.19	4.2588	327.6	0.85176	2.79279	10.7565	6.7238	76.14	11.1538	29.4686
Horse 40	Pasture	01/7/18->03/7/18	3	F	2.9	0	0	0	2.5665	2.465	5.54625	255.2	0.348	0.377	0.116	0.203	9.24	8.316	4.32432	332.64	0.864864	2.83576	10.8825	6.78932	76.4163	11.1451	29.5222
Horse 40	Pasture	15/7/18->21/7/18	pasture	F	2.4	0	0	0	2.124	2.04	4.59	211.2	0.288	0.312	0.096	0.168	9.16	8.244	4.28688	329.76	0.857376	2.8112	10.368	6.32688	79.5139	11.0472	30.1235
Horse 40	Pasture	22/7/18->28/7/18	pasture	F	2.4	0	0	0	2.124	2.04	4.59	211.2	0.288	0.312	0.096	0.168	9.18	8.262	4.29624	330.48	0.859248	2.81734	10.386	6.33624	79.5494	11.0461	30.1304
Horse 40	Pasture	29/7/18->04/8/18	pasture	F	2.4	0	0	0	2.124	2.04	4.59	211.2	0.288	0.312	0.096	0.168	9.12	8.208	4.26816	328.32	0.853632	2.79893	10.332	6.30816	79.4425	11.0495	30.1096
Horse 40	Pasture	05/8/18->11/8/18	pasture	F	2.4	0	0	0	2.124	2.04	4.59	211.2	0.288	0.312	0.096	0.168	9.5	8.55	4.446	342	0.8892	2.91555	10.674	6.486	80.1012	11.0287	30.2375
Horse 40	Pasture	26/8/18->01/9/18	4	F	2.9	0	0	0	2.5665	2.465	5.54625	255.2	0.348	0.377	0.116	0.203	9.2	8.28	4.3056	331.2	0.86112	2.82348	10.8465	6.7706	76.338	11.1476	29.507
Horse 40	Pasture	09/9/18->15/9/18	4	F	2.9	0	0	0	2.5665	2.465	5.54625	255.2	0.348	0.377	0.116	0.203	9.44	8.496	4.41792	339.84	0.883584	2.89714	11.0625	6.88292	76.8	11.133	29.5967
Horse 40	Pasture	30/9/18->06/10/18	5	F	2.9	0	0	0	2.5665	2.465	5.54625	255.2	0.348	0.377	0.116	0.203	9.44	8.496	4.41792	339.84	0.883584	2.89714	11.0625	6.88292	76.8	11.133	29.5967
Horse 40	Pasture	07/9/18->13/10/18	5	F	2.9	0	0	0	2.5665	2.465	5.54625	255.2	0.348	0.377	0.116	0.203	9.4	8.46	4.3992	338.4	0.87984	2.88486	11.0265	6.8642	76.7243	11.1354	29.582
Horse 40	Pasture	21/9/18->27/10/18	5	F	2.9	0	0	0	2.5665	2.465	5.54625	255.2	0.348	0.377	0.116	0.203	9.24	8.316	4.32432	332.64	0.864864	2.83576	10.8825	6.78932	76.4163	11.1451	29.5222
Horse 40	Pasture	28/9/18->03/11/18	5	F	2.9	0	0	0	2.5665	2.465	5.54625	255.2	0.348	0.377	0.116	0.203	9.1	8.19	4.2588	327.6	0.85176	2.79279	10.7565	6.7238	76.14	11.1538	29.4686
Horse 40	Pasture	11/11/18->17/11/18	5	F	2.9	0	0	0	2.5665	2.465	5.54625	255.2	0.348	0.377	0.116	0.203	9.1	8.19	4.2588	327.6	0.85176	2.79279	10.7565	6.7238	76.14	11.1538	29.4686
Horse 40	Pasture	25/11/18->1/12/18	5	F	2.9	0	0	0	2.5665	2.465	5.54625	255.2	0.348	0.377	0.116	0.203	9.32	8.388	4.36176	335.52	0.872352	2.86031	10.9545	6.82676	76.5713	11.1402	29.5523
Horse 40	Pasture	9/12/18->15/12/18	5	F	2.9	0	0	0	2.5665	2.465	5.54625	255.2	0.348	0.377	0.116	0.203	9.06	8.154	4.24008	326.16	0.848016	2.78051	10.7205	6.70508	76.0599	11.1563	29.453
Horse 41	Pasture	31/7/16->6/8/16	1	F	3.3	0	0	0	2.9205	2.805	6.31125	290.4	0.396	0.429	0.132	0.231	9.3	8.37	4.3524	334.8	0.87048	2.85417	11.2905	7.1574	74.1331	11.2172	29.079
Horse 41	Pasture	14/8/16->20/8/16	1	F	3.3	0	0	0	2.9205	2.805	6.31125	290.4	0.396	0.429	0.132	0.231	9.34	8.406	4.37112	336.24	0.874224	2.86645	11.3265	7.17612	74.2153	11.2146	29.095
Horse 41	Pasture	4/9/16->10/9/16	1	F	3.3	0	0	0	2.9205	2.805	6.31125	290.4	0.396	0.429	0.132	0.231	9.32	8.388	4.36176	335.52	0.872352	2.86031	11.3085	7.16676	74.1743	11.2159	29.087
Horse 41	Pasture	18/9/16->24/9/16	1	F	3.3	0	0	0	2.9205	2.805	6.31125	290.4	0.396	0.429	0.132	0.231	9.06	8.154	4.24008	326.16	0.848016	2.78051	11.0745	7.04508	73.6286	11.2332	28.9811
Horse 41	Pasture	2/10/16->8/10/16	1	F	3.3	0	0	0	2.9205	2.805	6.31125	290.4	0.396	0.429	0.132	0.231	9.5	8.55	4.446	342	0.8892	2.91555	11.4705	7.251	74.539	11.2044	29.1578
Horse 41	Pasture	16/10/16->22/10/16	1	F	3.3	0	0	0	2.9205	2.805	6.31125	290.4	0.396	0.429	0.132	0.231	9.1	8.19	4.2588	327.6	0.85176	2.79279	11.1105	7.0638	73.7141	11.2305	28.9977
Horse 41	Pasture	30/10/16->5/11/16	1	F	3.3	0	0	0	2.9205	2.805	6.31125	290.4	0.396	0.429	0.132	0.231	9.1	8.19	4.2588	327.6	0.85176	2.79279	11.1105	7.0638	73.7141	11.2305	28.9977
Horse 41	Pasture	14/5/17->20/5/17	2	F	3.3	0	0	0	2.9205	2.805	6.31125	290.4	0.396	0.429	0.132	0.231	9	8.1	4.212	324	0.8424	2.7621	11.0205	7.017	73.4994	11.2372	28.956
Horse 41	Pasture	28/5/17->3/6/17	2	F	3.3	0	0	0	2.9205	2.805	6.31125	290.4	0.396	0.429	0.132	0.231	9.02	8.118	4.22136	324.72	0.844272	2.76824	11.0385	7.02636	73.5426	11.2359	28.9644
Horse 41	Pasture	11/6/17->17/6/17	2	F	3.3	0	0	0	2.9205	2.805	6.31125	290.4	0.396	0.429	0.132	0.231	9.48	8.532	4.43664	341.28	0.887328	2.90941	11.4525	7.24164	74.499	11.2057	29.1501
Horse 41	Pasture	18/6/17->24/6/17	2	F	3.3	0	0	0	2.9205	2.805	6.31125	290.4	0.396	0.429	0.132	0.231	9.3	8.37	4.3524	334.8	0.87048	2.85417	11.2905	7.1574	74.1331	11.2172	29.079
Horse 41	Pasture	10/6/18->16/6/18	3	F	3.3	0	0	0	2.9205	2.805	6.31125	290.4	0.396	0.429	0.132	0.231	9.36	8.424	4.38048	336.96	0.876096	2.87258	11.3445	7.18548	74.2562	11.2133	29.1029
Horse 41	Pasture	24/6/18->30/6/18	3	F	3.3	0	0	0	2.9205	2.805	6.31125	290.4	0.396	0.429	0.132	0.231	9.06	8.154	4.24008	326.16	0.848016	2.78051	11.0745	7.04508	73.6286	11.2332	28.9811
Horse 41	Pasture	01/7/18->03/7/18	3	F	3.3	0	0	0	2.9205	2.805	6.31125	290.4	0.396	0.429	0.132	0.231	9.34	8.406	4.37112	336.24	0.874224	2.86645	11.3265	7.17612	74.2153	11.2146	29.095
Horse 41	Pasture	15/7/18->21/7/18	pasture	F	2.8	0	0	0	2.478	2.38	5.355	246.4	0.336	0.364	0.112	0.196	9.06	8.154	4.24008	326.16	0.848016	2.78051	10.632	6.62008	76.693	11.1363	29.5759
Horse 41	Pasture	22/7/18->28/7/18	pasture	F	2.8	0	0	0	2.478	2.38	5.355	246.4	0.336	0.364	0.112	0.196	9.44	8.496	4.41792	339.84	0.883584	2.89714	10.974	6.79792	77.4194	11.1134	29.7169
Horse 41	Pasture	29/7/18->04/8/18	pasture	F	2.8	0	0	0	2.478	2.38	5.355	246.4	0.336	0.364	0.112	0.196	9.28	8.352	4.34304	334.08	0.868608	2.84803	10.83	6.72304	77.1191	11.1229	29.6587
Horse 41	Pasture	05/8/18->11/8/18	pasture	F	2.8	0	0	0	2.478	2.38	5.355	246.4	0.336	0.364	0.112	0.196	9.12	8.208	4.26816	328.32	0.853632	2.79893	10.686	6.64816	76.8108	11.1326	29.5988
Horse 41	Pasture	26/8/18->01/9/18	4	F	2.5	0	0	0	2.2125	2.125	4.78125	220	0.3	0.325	0.1	0.175	9.08	8.172	4.24944	326.88	0.849888	2.78665	10.3845	6.37444	78.6942	11.0731	29.9644
Horse 41	Pasture	09/9/18->15/9/18	4	F	2.5	0	0	0	2.2125	2.125	4.78125	220	0.3	0.325	0.1	0.175	9.46	8.514	4.42728	340.56	0.885456	2.90327	10.7265	6.55228	79.3735	11.0517	30.0962
Horse 41	Pasture	30/9/18->06/10/18	5	F	2.5	0	0	0	2.2125	2.125	4.78125	220	0.3	0.325	0.1	0.175	9.16	8.244	4.28688	329.76	0.857376	2.8112	10.4565	6.41188	78.8409	11.0685	29.9929
Horse 41	Pasture	07/9/18->13/10/18	5	F	2.5	0	0	0	2.2125	2.125	4.78125	220	0.3	0.325	0.1	0.175	9.48	8.532	4.43664	341.28	0.887328	2.90941	10.7445	6.56164	79.4081	11.0506	30.103
Horse 41	Pasture	21/9/18->27/10/18	5	F	2.5	0	0	0	2.2125	2.125	4.78125	220	0.3	0.325	0.1	0.175	9.46	8.514	4.42728	340.56	0.885456	2.90327	10.7265	6.55228	79.3735	11.0517	30.0962
Horse 41	Pasture	28/9/18->03/11/18	5	F	2.5	0	0	0	2.2125	2.125	4.78125	220	0.3	0.325	0.1	0.175	9	8.1	4.212	324	0.8424	2.7621	10.3125	6.337	78.5455	11.0778	29.9355
Horse 41	Pasture	11/11/18->17/11/18	5	F	2.5	0	0	0	2.2125	2.125	4.78125	220	0.3	0.325	0.1	0.175	9.26	8.334	4.33368	333.36	0.866736	2.84189	10.5465	6.45868	79.0215	11.0628	30.0279
Horse 41	Pasture	25/11/18->1/12/18	5	F	2.5	0	0	0	2.2125	2.125	4.78125	220	0.3	0.325	0.1	0.175	9.46	8.514	4.42728	340.56	0.885456	2.90327	10.7265	6.55228	79.3735	11.0517	30.0962
Horse 41	Pasture	9/12/18->15/12/18	5	F	2.5	0	0	0	2.2125	2.125	4.78125	220	0.3	0.325	0.1	0.175	9.1	8.19	4.2588	327.6	0.85176	2.79279	10.4025	6.3838	78.7311	11.072	29.9715
Horse 42	Pasture	31/7/16->6/8/16	1	F	3.3	0	0	0	2.9205	2.805	6.31125	290.4	0.396	0.429	0.132	0.231	9.48	8.532	4.43664	341.28	0.887328	2.90941	11.4525	7.24164	74.499	11.2057	29.1501
Horse 42	Pasture	14/8/16->20/8/16	1	F	3.3	0	0	0	2.9205	2.805	6.31125	290.4	0.396	0.429	0.132	0.231	9.46	8.514	4.42728	340.56	0.885456	2.90327	11.4345	7.23228	74.4589	11.2069	29.1423
Horse 42	Pasture	4/9/16->10/9/16	1	F	3.3	0	0	0	2.9205	2.805	6.31125	290.4	0.396	0.429	0.132	0.231	9.38	8.442	4.38984	337.68	0.877968	2.87872	11.3625	7.19484	74.297	11.212	29.1109
Horse 42	Pasture	18/9/16->24/9/16	1	F	3.3	0	0	0	2.9205	2.805	6.31125	290.4	0.396	0.429	0.132	0.231	9.22	8.298	4.31496	331.92	0.862992	2.82962	11.2185	7.11996	73.9671	11.2225	29.0468
Horse 42	Pasture	2/10/16->8/10/16	1	F	3.3	0	0	0	2.9205	2.805	6.31125	290.4	0.396	0.429	0.132	0.231	9.46	8.514	4.42728	340.56	0.885456	2.90327	11.4345	7.23228	74.4589	11.2069	29.1423
Horse 42	Pasture	16/10/16->22/10/16	1	F	3.3	0	0	0	2.9205	2.805	6.31125	290.4	0.396	0.429	0.132	0.231	9.26	8.334	4.33368	333.36	0.866736	2.84189	11.2545	7.13868	74.0504	11.2198	29.063
Horse 42	Pasture	30/10/16->5/11/16	1	F	3.3	0	0	0	2.9205	2.805	6.31125	290.4	0.396	0.429	0.132	0.231	9.46	8.514	4.42728	340.56	0.885456	2.90327	11.4345	7.23228	74.4589	11.2069	29.1423
Horse 42	Pasture	14/5/17->20/5/17	2	F	3.3	0	0	0	2.9205	2.805	6.31125	290.4	0.396	0.429	0.132	0.231	9.1	8.19	4.2588	327.6	0.85176	2.79279	11.1105	7.0638	73.7141	11.2305	28.9977
Horse 42	Pasture	28/5/17->3/6/17	2	F	3.3	0	0	0	2.9205	2.805	6.31125	290.4	0.396	0.429	0.132	0.231	9.22	8.298	4.31496	331.92	0.862992	2.82962	11.2185	7.11996	73.9671	11.2225	29.0468
Horse 42	Pasture	11/6/17->17/6/17	2	F	3.3	0	0	0	2.9205	2.805	6.31125	290.4	0.396	0.429	0.132	0.231	9.44	8.496	4.41792	339.84	0.883584	2.89714	11.4165	7.22292	74.4186	11.2082	29.1345
Horse 42	Pasture	18/6/17->24/6/17	2	F	3.3	0	0	0	2.9205	2.805	6.31125	290.4	0.396	0.429	0.132	0.231	9.16	8.244	4.28688	329.76	0.857376	2.8112	11.1645	7.09188	73.8412	11.2264	29.0224
Horse 42	Pasture	10/6/18->16/6/18	3	F	3.3	0	0	0	2.9205	2.805	6.31125	290.4	0.396	0.429	0.132	0.231	9.02	8.118	4.22136	324.72	0.844272	2.76824	11.0385	7.02636	73.5426	11.2359	28.9644
Horse 42	Pasture	24/6/18->30/6/18	3	F	3.3	0	0	0	2.9205	2.805	6.31125	290.4	0.396	0.429	0.132	0.231	9.22	8.298	4.31496	331.92	0.862992	2.82962	11.2185	7.11996	73.9671	11.2225	29.0468
Horse 42	Pasture	01/7/18->03/7/18	3	F	3.3	0	0	0	2.9205	2.805	6.31125	290.4	0.396	0.429	0.132	0.231	9	8.1	4.212	324	0.8424	2.7621	11.0205	7.017	73.4994	11.2372	28.956
Horse 42	Pasture	15/7/18->21/7/18	pasture	F	2.8	0	0	0	2.478	2.38	5.355	246.4	0.336	0.364	0.112	0.196	9.12	8.208	4.26816	328.32	0.853632	2.79893	10.686	6.64816	76.8108	11.1326	29.5988
Horse 42	Pasture	22/7/18->28/7/18	pasture	F	2.8	0	0	0	2.478	2.38	5.355	246.4	0.336	0.364	0.112	0.196	9.42	8.478	4.40856	339.12	0.881712	2.891	10.956	6.78856	77.3823	11.1146	29.7097
Horse 42	Pasture	29/7/18->04/8/18	pasture	F	2.8	0	0	0	2.478	2.38	5.355	246.4	0.336	0.364	0.112	0.196	9.2	8.28	4.3056	331.2	0.86112	2.82348	10.758	6.6856	76.966	11.1277	29.6289
Horse 42	Pasture	05/8/18->11/8/18	pasture	F	2.8	0	0	0	2.478	2.38	5.355	246.4	0.336	0.364	0.112	0.196	9.46	8.514	4.42728	340.56	0.885456	2.90327	10.992	6.80728	77.4563	11.1122	29.7241
Horse 42	Pasture	26/8/18->01/9/18	4	F	2.9	0	0	0	2.5665	2.465	5.54625	255.2	0.348	0.377	0.116	0.203	9.18	8.262	4.29624	330.48	0.859248	2.81734	10.8285	6.76124	76.2987	11.1488	29.4994
Horse 42	Pasture	09/9/18->15/9/18	4	F	2.9	0	0	0	2.5665	2.465	5.54625	255.2	0.348	0.377	0.116	0.203	9.5	8.55	4.446	342	0.8892	2.91555	11.1165	6.911	76.9127	11.1294	29.6186
Horse 42	Pasture	30/9/18->06/10/18	5	F	2.9	0	0	0	2.5665	2.465	5.54625	255.2	0.348	0.377	0.116	0.203	9.38	8.442	4.38984	337.68	0.877968	2.87872	11.0085	6.85484	76.6862	11.1366	29.5746
Horse 42	Pasture	07/9/18->13/10/18	5	F	2.9	0	0	0	2.5665	2.465	5.54625	255.2	0.348	0.377	0.116	0.203	9	8.1	4.212	324	0.8424	2.7621	10.6665	6.677	75.9387	11.1602	29.4295
Horse 42	Pasture	21/9/18->27/10/18	5	F	2.9	0	0	0	2.5665	2.465	5.54625	255.2	0.348	0.377	0.116	0.203	9.18	8.262	4.29624	330.48	0.859248	2.81734	10.8285	6.76124	76.2987	11.1488	29.4994
Horse 42	Pasture	28/9/18->03/11/18	5	F	2.9	0	0	0	2.5665	2.465	5.54625	255.2	0.348	0.377	0.116	0.203	9.3	8.37	4.3524	334.8	0.87048	2.85417	10.9365	6.8174	76.5327	11.1414	29.5448
Horse 42	Pasture	11/11/18->17/11/18	5	F	2.9	0	0	0	2.5665	2.465	5.54625	255.2	0.348	0.377	0.116	0.203	9.22	8.298	4.31496	331.92	0.862992	2.82962	10.8645	6.77996	76.3772	11.1463	29.5146
Horse 42	Pasture	25/11/18->1/12/18	5	F	2.9	0	0	0	2.5665	2.465	5.54625	255.2	0.348	0.377	0.116	0.203	9.02	8.118	4.22136	324.72	0.844272	2.76824	10.6845	6.68636	75.9792	11.1589	29.4374
Horse 42	Pasture	9/12/18->15/12/18	5	F	2.9	0	0	0	2.5665	2.465	5.54625	255.2	0.348	0.377	0.116	0.203	9.24	8.316	4.32432	332.64	0.864864	2.83576	10.8825	6.78932	76.4163	11.1451	29.5222
Horse 43	Control	31/7/16->6/8/16	1	F	3.6	0	0	0	3.186	3.06	6.885	316.8	0.432	0.468	0.144	0.252	9.12	8.208	4.26816	328.32	0.853632	2.79893	11.394	7.32816	72.0379	11.2834	28.6724
Horse 43	Control	14/8/16->20/8/16	1	F	3.6	0	0	0	3.186	3.06	6.885	316.8	0.432	0.468	0.144	0.252	9.06	8.154	4.24008	326.16	0.848016	2.78051	11.34	7.30008	71.9048	11.2876	28.6465
Horse 43	Control	4/9/16->10/9/16	1	F	3.6	0	0	0	3.186	3.06	6.885	316.8	0.432	0.468	0.144	0.252	9.24	8.316	4.32432	332.64	0.864864	2.83576	11.502	7.38432	72.3005	11.2751	28.7233
Horse 43	Control	18/9/16->24/9/16	1	F	3.6	0	0	0	3.186	3.06	6.885	316.8	0.432	0.468	0.144	0.252	9.36	8.424	4.38048	336.96	0.876096	2.87258	11.61	7.44048	72.5581	11.267	28.7733
Horse 43	Control	2/10/16->8/10/16	1	F	3.6	0	0	0	3.186	3.06	6.885	316.8	0.432	0.468	0.144	0.252	9.4	8.46	4.3992	338.4	0.87984	2.88486	11.646	7.4592	72.643	11.2643	28.7898
Horse 43	Control	16/10/16->22/10/16	1	F	3.6	0	0	0	3.186	3.06	6.885	316.8	0.432	0.468	0.144	0.252	9.16	8.244	4.28688	329.76	0.857376	2.8112	11.43	7.34688	72.126	11.2806	28.6894
Horse 43	Control	30/10/16->5/11/16	1	F	3.6	0	0	0	3.186	3.06	6.885	316.8	0.432	0.468	0.144	0.252	9.22	8.298	4.31496	331.92	0.862992	2.82962	11.484	7.37496	72.2571	11.2765	28.7149
Horse 43	Control	14/5/17->20/5/17	2	F	3.6	0	0	0	3.186	3.06	6.885	316.8	0.432	0.468	0.144	0.252	9.02	8.118	4.22136	324.72	0.844272	2.76824	11.304	7.28136	71.8153	11.2904	28.6291
Horse 43	Control	28/5/17->3/6/17	2	F	4.44	0	0	0	3.9294	3.774	8.4915	390.72	0.5328	0.5772	0.1776	0.3108	9.24	8.316	4.32432	332.64	0.864864	2.83576	12.2454	8.09832	67.9112	11.4138	27.8713
Horse 43	Control	11/6/17->17/6/17	2	F	3.6	0	0	0	3.186	3.06	6.885	316.8	0.432	0.468	0.144	0.252	9.18	8.262	4.29624	330.48	0.859248	2.81734	11.448	7.35624	72.1698	11.2792	28.698
Horse 43	Control	18/6/17->24/6/17	2	F	3.6	0	0	0	3.186	3.06	6.885	316.8	0.432	0.468	0.144	0.252	9.1	8.19	4.2588	327.6	0.85176	2.79279	11.376	7.3188	71.9937	11.2848	28.6638
Horse 43	Control	10/6/18->16/6/18	3	F	3.3	0	0	0	2.9205	2.805	6.31125	290.4	0.396	0.429	0.132	0.231	9.04	8.136	4.23072	325.44	0.846144	2.77438	11.0565	7.03572	73.5857	11.2345	28.9728
Horse 43	Control	24/6/18->30/6/18	3	F	3.3	0	0	0	2.9205	2.805	6.31125	290.4	0.396	0.429	0.132	0.231	9.24	8.316	4.32432	332.64	0.864864	2.83576	11.2365	7.12932	74.0088	11.2211	29.0549
Horse 43	Control	01/7/18->07/7/18	3	F	3.3	0	0	0	2.9205	2.805	6.31125	290.4	0.396	0.429	0.132	0.231	9.42	8.478	4.40856	339.12	0.881712	2.891	11.3985	7.21356	74.3782	11.2095	29.1266
Horse 43	Control	26/8/18->01/9/18	4	F	2.5	0	0	0	2.2125	2.125	4.78125	220	0.3	0.325	0.1	0.175	9.16	8.244	4.28688	329.76	0.857376	2.8112	10.4565	6.41188	78.8409	11.0685	29.9929
Horse 43	Control	09/9/18->15/9/18	4	F	2.5	0	0	0	2.2125	2.125	4.78125	220	0.3	0.325	0.1	0.175	9.44	8.496	4.41792	339.84	0.883584	2.89714	10.7085	6.54292	79.3388	11.0528	30.0895
Horse 43	Control	30/9/18->06/10/18	5	F	2.5	0	0	0	2.2125	2.125	4.78125	220	0.3	0.325	0.1	0.175	9.44	8.496	4.41792	339.84	0.883584	2.89714	10.7085	6.54292	79.3388	11.0528	30.0895
Horse 43	Control	07/9/18->13/10/18	5	F	2.5	0	0	0	2.2125	2.125	4.78125	220	0.3	0.325	0.1	0.175	9.28	8.352	4.34304	334.08	0.868608	2.84803	10.5645	6.46804	79.0572	11.0616	30.0349
Horse 43	Control	21/9/18->27/10/18	5	F	2.5	0	0	0	2.2125	2.125	4.78125	220	0.3	0.325	0.1	0.175	9.24	8.316	4.32432	332.64	0.864864	2.83576	10.5285	6.44932	78.9856	11.0639	30.021
Horse 43	Control	28/9/18->03/11/18	5	F	2.5	0	0	0	2.2125	2.125	4.78125	220	0.3	0.325	0.1	0.175	9.04	8.136	4.23072	325.44	0.846144	2.77438	10.3485	6.35572	78.6201	11.0755	29.95
Horse 43	Control	11/11/18->17/11/18	5	F	2.5	0	0	0	2.2125	2.125	4.78125	220	0.3	0.325	0.1	0.175	9.14	8.226	4.27752	329.04	0.855504	2.80507	10.4385	6.40252	78.8044	11.0696	29.9858
Horse 43	Control	25/11/18->1/12/18	5	F	2.5	0	0	0	2.2125	2.125	4.78125	220	0.3	0.325	0.1	0.175	9.06	8.154	4.24008	326.16	0.848016	2.78051	10.3665	6.36508	78.6572	11.0743	29.9572
Horse 43	Control	9/12/18->15/12/18	5	F	2.5	0	0	0	2.2125	2.125	4.78125	220	0.3	0.325	0.1	0.175	9.18	8.262	4.29624	330.48	0.859248	2.81734	10.4745	6.42124	78.8773	11.0673	29.9999
Horse 44	Control	31/7/16->6/8/16	1	F	3.3	0	0	0	2.9205	2.805	6.31125	290.4	0.396	0.429	0.132	0.231	9.3	8.37	4.3524	334.8	0.87048	2.85417	11.2905	7.1574	74.1331	11.2172	29.079
Horse 44	Control	14/8/16->20/8/16	1	F	3.3	0	0	0	2.9205	2.805	6.31125	290.4	0.396	0.429	0.132	0.231	9.04	8.136	4.23072	325.44	0.846144	2.77438	11.0565	7.03572	73.5857	11.2345	28.9728
Horse 44	Control	4/9/16->10/9/16	1	F	3.3	0	0	0	2.9205	2.805	6.31125	290.4	0.396	0.429	0.132	0.231	9.28	8.352	4.34304	334.08	0.868608	2.84803	11.2725	7.14804	74.0918	11.2185	29.071
Horse 44	Control	18/9/16->24/9/16	1	F	3.3	0	0	0	2.9205	2.805	6.31125	290.4	0.396	0.429	0.132	0.231	9.08	8.172	4.24944	326.88	0.849888	2.78665	11.0925	7.05444	73.6714	11.2318	28.9894
Horse 44	Control	2/10/16->8/10/16	1	F	3.3	0	0	0	2.9205	2.805	6.31125	290.4	0.396	0.429	0.132	0.231	9.18	8.262	4.29624	330.48	0.859248	2.81734	11.1825	7.10124	73.8833	11.2251	29.0306
Horse 44	Control	16/10/16->22/10/16	1	F	3.3	0	0	0	2.9205	2.805	6.31125	290.4	0.396	0.429	0.132	0.231	9.22	8.298	4.31496	331.92	0.862992	2.82962	11.2185	7.11996	73.9671	11.2225	29.0468
Horse 44	Control	30/10/16->5/11/16	1	F	3.3	0	0	0	2.9205	2.805	6.31125	290.4	0.396	0.429	0.132	0.231	9.36	8.424	4.38048	336.96	0.876096	2.87258	11.3445	7.18548	74.2562	11.2133	29.1029
Horse 44	Control	14/5/17->20/5/17	2	F	3.3	0	0	0	2.9205	2.805	6.31125	290.4	0.396	0.429	0.132	0.231	9.44	8.496	4.41792	339.84	0.883584	2.89714	11.4165	7.22292	74.4186	11.2082	29.1345
Horse 44	Control	28/5/17->3/6/17	2	F	3.3	0	0	0	2.9205	2.805	6.31125	290.4	0.396	0.429	0.132	0.231	9.16	8.244	4.28688	329.76	0.857376	2.8112	11.1645	7.09188	73.8412	11.2264	29.0224
Horse 44	Control	11/6/17->17/6/17	2	F	3.3	0	0	0	2.9205	2.805	6.31125	290.4	0.396	0.429	0.132	0.231	9.18	8.262	4.29624	330.48	0.859248	2.81734	11.1825	7.10124	73.8833	11.2251	29.0306
Horse 44	Control	18/6/17->24/6/17	2	F	3.3	0	0	0	2.9205	2.805	6.31125	290.4	0.396	0.429	0.132	0.231	9.1	8.19	4.2588	327.6	0.85176	2.79279	11.1105	7.0638	73.7141	11.2305	28.9977
Horse 44	Control	10/6/18->16/6/18	3	F	3.8	0	0	0	3.363	3.23	7.2675	334.4	0.456	0.494	0.152	0.266	9.32	8.388	4.36176	335.52	0.872352	2.86031	11.751	7.59176	71.3812	11.3042	28.5449
Horse 44	Control	24/6/18->30/6/18	3	F	3.8	0	0	0	3.363	3.23	7.2675	334.4	0.456	0.494	0.152	0.266	9.32	8.388	4.36176	335.52	0.872352	2.86031	11.751	7.59176	71.3812	11.3042	28.5449
Horse 44	Control	01/7/18->07/7/18	3	F	3.8	0	0	0	3.363	3.23	7.2675	334.4	0.456	0.494	0.152	0.266	9.42	8.478	4.40856	339.12	0.881712	2.891	11.841	7.63856	71.5987	11.2973	28.5871
Horse 44	Control	26/8/18->01/9/18	4	F	3.8	0	0	0	3.363	3.23	7.2675	334.4	0.456	0.494	0.152	0.266	9	8.1	4.212	324	0.8424	2.7621	11.463	7.442	70.6621	11.3269	28.4053
Horse 44	Control	09/9/18->15/9/18	4	F	3.8	0	0	0	3.363	3.23	7.2675	334.4	0.456	0.494	0.152	0.266	9.4	8.46	4.3992	338.4	0.87984	2.88486	11.823	7.6292	71.5554	11.2987	28.5787
Horse 44	Control	30/9/18->06/10/18	5	F	3.8	0	0	0	3.363	3.23	7.2675	334.4	0.456	0.494	0.152	0.266	9.22	8.298	4.31496	331.92	0.862992	2.82962	11.661	7.54496	71.1603	11.3111	28.502
Horse 44	Control	07/9/18->13/10/18	5	F	3.8	0	0	0	3.363	3.23	7.2675	334.4	0.456	0.494	0.152	0.266	9.5	8.55	4.446	342	0.8892	2.91555	11.913	7.676	71.7703	11.2919	28.6204
Horse 44	Control	21/9/18->27/10/18	5	F	3.8	0	0	0	3.363	3.23	7.2675	334.4	0.456	0.494	0.152	0.266	9.34	8.406	4.37112	336.24	0.874224	2.86645	11.769	7.60112	71.4249	11.3028	28.5534
Horse 44	Control	28/9/18->03/11/18	5	F	3.8	0	0	0	3.363	3.23	7.2675	334.4	0.456	0.494	0.152	0.266	9.36	8.424	4.38048	336.96	0.876096	2.87258	11.787	7.61048	71.4686	11.3014	28.5618
Horse 44	Control	11/11/18->17/11/18	5	F	3.8	0	0	0	3.363	3.23	7.2675	334.4	0.456	0.494	0.152	0.266	9.28	8.352	4.34304	334.08	0.868608	2.84803	11.715	7.57304	71.2932	11.3069	28.5278
Horse 44	Control	25/11/18->1/12/18	5	F	3.8	0	0	0	3.363	3.23	7.2675	334.4	0.456	0.494	0.152	0.266	9.04	8.136	4.23072	325.44	0.846144	2.77438	11.499	7.46072	70.754	11.324	28.4231
Horse 44	Control	9/12/18->15/12/18	5	F	3.8	0	0	0	3.363	3.23	7.2675	334.4	0.456	0.494	0.152	0.266	9.28	8.352	4.34304	334.08	0.868608	2.84803	11.715	7.57304	71.2932	11.3069	28.5278
Horse 45	Pasture	31/7/16->6/8/16	1	F	3.3	0	0	0	2.9205	2.805	6.31125	290.4	0.396	0.429	0.132	0.231	9.02	8.118	4.22136	324.72	0.844272	2.76824	11.0385	7.02636	73.5426	11.2359	28.9644
Horse 45	Pasture	14/8/16->20/8/16	1	F	3.3	0	0	0	2.9205	2.805	6.31125	290.4	0.396	0.429	0.132	0.231	9.36	8.424	4.38048	336.96	0.876096	2.87258	11.3445	7.18548	74.2562	11.2133	29.1029
Horse 45	Pasture	4/9/16->10/9/16	1	F	3.3	0	0	0	2.9205	2.805	6.31125	290.4	0.396	0.429	0.132	0.231	9.18	8.262	4.29624	330.48	0.859248	2.81734	11.1825	7.10124	73.8833	11.2251	29.0306
Horse 45	Pasture	18/9/16->24/9/16	1	F	3.3	0	0	0	2.9205	2.805	6.31125	290.4	0.396	0.429	0.132	0.231	9.48	8.532	4.43664	341.28	0.887328	2.90941	11.4525	7.24164	74.499	11.2057	29.1501
Horse 45	Pasture	2/10/16->8/10/16	1	F	3.3	0	0	0	2.9205	2.805	6.31125	290.4	0.396	0.429	0.132	0.231	9.14	8.226	4.27752	329.04	0.855504	2.80507	11.1465	7.08252	73.799	11.2278	29.0142
Horse 45	Pasture	16/10/16->22/10/16	1	F	3.3	0	0	0	2.9205	2.805	6.31125	290.4	0.396	0.429	0.132	0.231	9.34	8.406	4.37112	336.24	0.874224	2.86645	11.3265	7.17612	74.2153	11.2146	29.095
Horse 45	Pasture	30/10/16->5/11/16	1	F	3.3	0	0	0	2.9205	2.805	6.31125	290.4	0.396	0.429	0.132	0.231	9.38	8.442	4.38984	337.68	0.877968	2.87872	11.3625	7.19484	74.297	11.212	29.1109
Horse 45	Pasture	14/5/17->20/5/17	2	F	3.3	0	0	0	2.9205	2.805	6.31125	290.4	0.396	0.429	0.132	0.231	9.12	8.208	4.26816	328.32	0.853632	2.79893	11.1285	7.07316	73.7566	11.2291	29.006
Horse 45	Pasture	28/5/17->3/6/17	2	F	3.3	0	0	0	2.9205	2.805	6.31125	290.4	0.396	0.429	0.132	0.231	9.08	8.172	4.24944	326.88	0.849888	2.78665	11.0925	7.05444	73.6714	11.2318	28.9894
Horse 45	Pasture	11/6/17->17/6/17	2	F	3.3	0	0	0	2.9205	2.805	6.31125	290.4	0.396	0.429	0.132	0.231	9.14	8.226	4.27752	329.04	0.855504	2.80507	11.1465	7.08252	73.799	11.2278	29.0142
Horse 45	Pasture	18/6/17->24/6/17	2	F	3.3	0	0	0	2.9205	2.805	6.31125	290.4	0.396	0.429	0.132	0.231	9	8.1	4.212	324	0.8424	2.7621	11.0205	7.017	73.4994	11.2372	28.956
Horse 45	Pasture	10/6/18->16/6/18	3	F	2.9	0	0	0	2.5665	2.465	5.54625	255.2	0.348	0.377	0.116	0.203	9.16	8.244	4.28688	329.76	0.857376	2.8112	10.8105	6.75188	76.2592	11.15	29.4917
Horse 45	Pasture	24/6/18->30/6/18	3	F	2.9	0	0	0	2.5665	2.465	5.54625	255.2	0.348	0.377	0.116	0.203	9.24	8.316	4.32432	332.64	0.864864	2.83576	10.8825	6.78932	76.4163	11.1451	29.5222
Horse 45	Pasture	01/7/18->03/7/18	3	F	2.9	0	0	0	2.5665	2.465	5.54625	255.2	0.348	0.377	0.116	0.203	9.02	8.118	4.22136	324.72	0.844272	2.76824	10.6845	6.68636	75.9792	11.1589	29.4374
Horse 45	Pasture	15/7/18->21/7/18	pasture	F	2.4	0	0	0	2.124	2.04	4.59	211.2	0.288	0.312	0.096	0.168	9.4	8.46	4.3992	338.4	0.87984	2.88486	10.584	6.4392	79.932	11.034	30.2046
Horse 45	Pasture	22/7/18->28/7/18	pasture	F	2.4	0	0	0	2.124	2.04	4.59	211.2	0.288	0.312	0.096	0.168	9.46	8.514	4.42728	340.56	0.885456	2.90327	10.638	6.46728	80.0338	11.0308	30.2244
Horse 45	Pasture	29/7/18->04/8/18	pasture	F	2.4	0	0	0	2.124	2.04	4.59	211.2	0.288	0.312	0.096	0.168	9.24	8.316	4.32432	332.64	0.864864	2.83576	10.44	6.36432	79.6552	11.0428	30.1509
Horse 45	Pasture	05/8/18->11/8/18	pasture	F	2.4	0	0	0	2.124	2.04	4.59	211.2	0.288	0.312	0.096	0.168	9.2	8.28	4.3056	331.2	0.86112	2.82348	10.404	6.3456	79.5848	11.045	30.1373
Horse 45	Pasture	26/8/18->01/9/18	4	F	2.9	0	0	0	2.5665	2.465	5.54625	255.2	0.348	0.377	0.116	0.203	9.26	8.334	4.33368	333.36	0.866736	2.84189	10.9005	6.79868	76.4552	11.1439	29.5298
Horse 45	Pasture	09/9/18->15/9/18	4	F	2.9	0	0	0	2.5665	2.465	5.54625	255.2	0.348	0.377	0.116	0.203	9.12	8.208	4.26816	328.32	0.853632	2.79893	10.7745	6.73316	76.1799	11.1526	29.4763
Horse 45	Pasture	30/9/18->06/10/18	5	F	2.9	0	0	0	2.5665	2.465	5.54625	255.2	0.348	0.377	0.116	0.203	9.18	8.262	4.29624	330.48	0.859248	2.81734	10.8285	6.76124	76.2987	11.1488	29.4994
Horse 45	Pasture	07/9/18->13/10/18	5	F	2.9	0	0	0	2.5665	2.465	5.54625	255.2	0.348	0.377	0.116	0.203	9.42	8.478	4.40856	339.12	0.881712	2.891	11.0445	6.87356	76.7622	11.1342	29.5894
Horse 45	Pasture	21/9/18->27/10/18	5	F	2.9	0	0	0	2.5665	2.465	5.54625	255.2	0.348	0.377	0.116	0.203	9.4	8.46	4.3992	338.4	0.87984	2.88486	11.0265	6.8642	76.7243	11.1354	29.582
Horse 45	Pasture	28/9/18->03/11/18	5	F	2.9	0	0	0	2.5665	2.465	5.54625	255.2	0.348	0.377	0.116	0.203	9.26	8.334	4.33368	333.36	0.866736	2.84189	10.9005	6.79868	76.4552	11.1439	29.5298
Horse 45	Pasture	11/11/18->17/11/18	5	F	2.9	0	0	0	2.5665	2.465	5.54625	255.2	0.348	0.377	0.116	0.203	9.1	8.19	4.2588	327.6	0.85176	2.79279	10.7565	6.7238	76.14	11.1538	29.4686
Horse 45	Pasture	25/11/18->1/12/18	5	F	2.9	0	0	0	2.5665	2.465	5.54625	255.2	0.348	0.377	0.116	0.203	9.24	8.316	4.32432	332.64	0.864864	2.83576	10.8825	6.78932	76.4163	11.1451	29.5222
Horse 45	Pasture	9/12/18->15/12/18	5	F	2.9	0	0	0	2.5665	2.465	5.54625	255.2	0.348	0.377	0.116	0.203	9.08	8.172	4.24944	326.88	0.849888	2.78665	10.7385	6.71444	76.1	11.1551	29.4608
Horse 27	Pasture	31/7/16->6/8/16	1	F	2.22	0	0	0	1.9647	1.887	4.24575	195.36	0.2664	0.2886	0.0888	0.1554	9.5	8.55	4.446	342	0.8892	2.91555	10.5147	6.333	81.3147	10.9903	30.4731
Horse 27	Pasture	14/8/16->20/8/16	1	F	2.22	0	0	0	1.9647	1.887	4.24575	195.36	0.2664	0.2886	0.0888	0.1554	9.1	8.19	4.2588	327.6	0.85176	2.79279	10.1547	6.1458	80.6523	11.0113	30.3445
Horse 27	Pasture	4/9/16->10/9/16	1	F	2.22	0	0	0	1.9647	1.887	4.24575	195.36	0.2664	0.2886	0.0888	0.1554	9.24	8.316	4.32432	332.64	0.864864	2.83576	10.2807	6.21132	80.8894	11.0038	30.3905
Horse 27	Pasture	18/9/16->24/9/16	1	F	2.22	0	0	0	1.9647	1.887	4.24575	195.36	0.2664	0.2886	0.0888	0.1554	9.08	8.172	4.24944	326.88	0.849888	2.78665	10.1367	6.13644	80.618	11.0123	30.3378
Horse 27	Pasture	2/10/16->8/10/16	1	F	2.22	0	0	0	1.9647	1.887	4.24575	195.36	0.2664	0.2886	0.0888	0.1554	9.5	8.55	4.446	342	0.8892	2.91555	10.5147	6.333	81.3147	10.9903	30.4731
Horse 27	Pasture	16/10/16->22/10/16	1	F	2.22	0	0	0	1.9647	1.887	4.24575	195.36	0.2664	0.2886	0.0888	0.1554	9.02	8.118	4.22136	324.72	0.844272	2.76824	10.0827	6.10836	80.5141	11.0156	30.3177
Horse 27	Pasture	30/10/16->5/11/16	1	F	2.22	0	0	0	1.9647	1.887	4.24575	195.36	0.2664	0.2886	0.0888	0.1554	9.12	8.208	4.26816	328.32	0.853632	2.79893	10.1727	6.15516	80.6865	11.0102	30.3511
Horse 27	Pasture	14/5/17->20/5/17	2	F	2.7	0	0	0	2.3895	2.295	5.16375	237.6	0.324	0.351	0.108	0.189	9.2	8.28	4.3056	331.2	0.86112	2.82348	10.6695	6.6006	77.6044	11.1075	29.7528
Horse 27	Pasture	28/5/17->3/6/17	2	F	2.7	0	0	0	2.3895	2.295	5.16375	237.6	0.324	0.351	0.108	0.189	9.3	8.37	4.3524	334.8	0.87048	2.85417	10.7595	6.6474	77.7917	11.1016	29.7892
Horse 27	Pasture	11/6/17->17/6/17	2	F	2.7	0	0	0	2.3895	2.295	5.16375	237.6	0.324	0.351	0.108	0.189	9.26	8.334	4.33368	333.36	0.866736	2.84189	10.7235	6.62868	77.7172	11.104	29.7747
Horse 27	Pasture	18/6/17->24/6/17	2	F	2.7	0	0	0	2.3895	2.295	5.16375	237.6	0.324	0.351	0.108	0.189	9.28	8.352	4.34304	334.08	0.868608	2.84803	10.7415	6.63804	77.7545	11.1028	29.782
Horse 27	Pasture	10/6/18->16/6/18	3	F	2.5	0	0	0	2.2125	2.125	4.78125	220	0.3	0.325	0.1	0.175	9.44	8.496	4.41792	339.84	0.883584	2.89714	10.7085	6.54292	79.3388	11.0528	30.0895
Horse 27	Pasture	24/6/18->30/6/18	3	F	2.5	0	0	0	2.2125	2.125	4.78125	220	0.3	0.325	0.1	0.175	9.32	8.388	4.36176	335.52	0.872352	2.86031	10.6005	6.48676	79.1283	11.0594	30.0487
Horse 27	Pasture	01/7/18->03/7/18	3	F	2.5	0	0	0	2.2125	2.125	4.78125	220	0.3	0.325	0.1	0.175	9.44	8.496	4.41792	339.84	0.883584	2.89714	10.7085	6.54292	79.3388	11.0528	30.0895
Horse 27	Pasture	15/7/18->21/7/18	pasture	F	2.1	0	0	0	1.8585	1.785	4.01625	184.8	0.252	0.273	0.084	0.147	9.26	8.334	4.33368	333.36	0.866736	2.84189	10.1925	6.11868	81.766	10.9761	30.5606
Horse 27	Pasture	22/7/18->28/7/18	pasture	F	2.1	0	0	0	1.8585	1.785	4.01625	184.8	0.252	0.273	0.084	0.147	9.46	8.514	4.42728	340.56	0.885456	2.90327	10.3725	6.21228	82.0824	10.9661	30.6221
Horse 27	Pasture	29/7/18->04/8/18	pasture	F	2.1	0	0	0	1.8585	1.785	4.01625	184.8	0.252	0.273	0.084	0.147	9.2	8.28	4.3056	331.2	0.86112	2.82348	10.1385	6.0906	81.6689	10.9791	30.5418
Horse 27	Pasture	05/8/18->11/8/18	pasture	F	2.1	0	0	0	1.8585	1.785	4.01625	184.8	0.252	0.273	0.084	0.147	9.28	8.352	4.34304	334.08	0.868608	2.84803	10.2105	6.12804	81.7981	10.9751	30.5669
Horse 27	Pasture	26/8/18->01/9/18	4	F	2.5	0	0	0	2.2125	2.125	4.78125	220	0.3	0.325	0.1	0.175	9.46	8.514	4.42728	340.56	0.885456	2.90327	10.7265	6.55228	79.3735	11.0517	30.0962
Horse 27	Pasture	09/9/18->15/9/18	4	F	2.5	0	0	0	2.2125	2.125	4.78125	220	0.3	0.325	0.1	0.175	9.4	8.46	4.3992	338.4	0.87984	2.88486	10.6725	6.5242	79.2691	11.055	30.076
Horse 27	Pasture	30/9/18->06/10/18	5	F	2.5	0	0	0	2.2125	2.125	4.78125	220	0.3	0.325	0.1	0.175	9.36	8.424	4.38048	336.96	0.876096	2.87258	10.6365	6.50548	79.199	11.0572	30.0624
Horse 27	Pasture	07/9/18->13/10/18	5	F	2.5	0	0	0	2.2125	2.125	4.78125	220	0.3	0.325	0.1	0.175	9.42	8.478	4.40856	339.12	0.881712	2.891	10.6905	6.53356	79.3041	11.0539	30.0828
Horse 27	Pasture	21/9/18->27/10/18	5	F	2.5	0	0	0	2.2125	2.125	4.78125	220	0.3	0.325	0.1	0.175	9.5	8.55	4.446	342	0.8892	2.91555	10.7625	6.571	79.4425	11.0495	30.1096
Horse 27	Pasture	28/9/18->03/11/18	5	F	2.5	0	0	0	2.2125	2.125	4.78125	220	0.3	0.325	0.1	0.175	9.2	8.28	4.3056	331.2	0.86112	2.82348	10.4925	6.4306	78.9135	11.0662	30.007
Horse 27	Pasture	11/11/18->17/11/18	5	F	2.5	0	0	0	2.2125	2.125	4.78125	220	0.3	0.325	0.1	0.175	9.26	8.334	4.33368	333.36	0.866736	2.84189	10.5465	6.45868	79.0215	11.0628	30.0279
Horse 27	Pasture	25/11/18->1/12/18	5	F	2.5	0	0	0	2.2125	2.125	4.78125	220	0.3	0.325	0.1	0.175	9.46	8.514	4.42728	340.56	0.885456	2.90327	10.7265	6.55228	79.3735	11.0517	30.0962
Horse 27	Pasture	9/12/18->15/12/18	5	F	2.5	0	0	0	2.2125	2.125	4.78125	220	0.3	0.325	0.1	0.175	9.2	8.28	4.3056	331.2	0.86112	2.82348	10.4925	6.4306	78.9135	11.0662	30.007
