# Supplementary material for: Gut microbiota resilience in horse athletes following holidays out to pasture
Source: Sci Rep. 2021 Mar 3;11:5007. doi: 10.1038/s41598-021-84497-y (PMC7930273; doi:10.1038/s41598-021-84497-y)
Supplement: Supplementary file 3 — Supplementary Information 3. [file 41598_2021_84497_MOESM3_ESM.xlsx]

## Sheet: Table_S3
Table S3. Disease categories and treatments for the 45 horses across the study. Gut microbiota resilience in horse athletes following a period out to pasture by Mach, Lansade, Bars-Cortina, Dhorne-Pollet, Foury, Moisan and Ruet
Horse	Group	Time point	Date	Diagnosis	Treatment 1	Treatment 2	Treatment 3
Horse 1	Pasture	T4-T5	2018-09-10	Orthopedic injuries	Dexamethasone (Oedex, 3 single dose sachets)
Horse 2	Control	T3-T4	2018-07-17	Ventral edema	Paraffin oil (Paraffine, 4 L oral administration)
Horse 2	Control	T4-T5	2018-09-04	Orthopedic injuries	Dexamethasone (Diurizone ; 1 injection)
Horse 3	Control	T3-T4	2018-07-20	Dermatologic problems	Policrésulène (Lotagen, pomade)
Horse 3	Control	T4-T5	2018-09-05	Diarrhea	Active carbon and clay (Leva-carb, 1 oral dose)
Horse 4	Control	T1	03/10/2016	Orthopedic injuries	Oxytetracycline (Oxytetrin, 1 i.m. injection)	Dexamethasone (Diurizone ; 1 injection)
Horse 5	Control	T2	08/06/2017	Orthopedic injuries	Dexamethasone (Oedex, 3 oral packets)
Horse 6	Pasture	T4-T5	2018-10-17	Orthopedic injuries	Dexamethasone (Oedex, 3 single dose sachets)
Horse 7	Control	T4-T5	2018-10-18	Orthopedic injuries	Dexamethasone (Diurizone ; 1 injection)
Horse 9	Control	T2	22/05/2017	Respiratory problems	Dexamethasone (Dexadreson, 3 i.m. injections)	Gentamicin (Pangram; oral adminsitration 8 days)	Budenoside (8 i.m. injections)
Horse 9	Control	T4-T5	2018-10-05	Orthopedic injuries	Dexamethasone (Diurizone ; 1 injection)
Horse 14	Control	T2	30/05/2017	Orthopedic injuries	Dexamethasone (Oedex, 3 oral packets)
Horse 14	Control	T4-T5	2018-10-22	Orthopedic injuries	Dexamethasone (Diurizone ; 1 injection)
Horse 15	Pasture	T1	14/10/2016	Orthopedic injuries	Flunixin (Finadyne, 1 i.m. Injection)	Sulphamethazine (Amphoprim, 1 i.m. Injection)
Horse 15	Pasture	T4-T5	2018-09-21	Orthopedic injuries	Flunixin (Finadyne, 1 i.m. Injection)
Horse 16	Pasture	T3-T4	2018-07-18	Dermatologic problems	Policrésulène (Lotagen, pomade)
Horse 18	Pasture	T3-T4	2018-07-11	Orthopedic injuries	Dexamethasone (Diurizone ; 1 injection)
Horse 18	Pasture	T4-T5	2018-08-23	Orthopedic injuries	Dexamethasone (Diurizone ; 1 injection)
Horse 19	Control	T4-T5	2018-08-30	Orthopedic injuries	Dexamethasone (Diurizone ; 1 injection)
Horse 19	Control	T4-T5	2018-09-20	Orthopedic injuries	Dexamethasone (Oedex, 3 oral packets)
Horse 19	Control	T4-T5	2018-10-10	Orthopedic injuries	Dexamethasone (Diurizone ; 1 injection)
Horse 20	Pasture	T4-T5	2018-10-25	Orthopedic injuries	Dexamethasone (Oedex, 3 oral packets)
Horse 22	Control	T1	20/10/2016	Orthopedic injuries	Arnica montana (Traumasedyl, 5 mL oral)
Horse 22	Control	T1	21/10/2016	Orthopedic injuries	Dexamethasone (Oedex, 4 oral packets)
Horse 22	Control	T1	22/10/2016	Orthopedic injuries	Dexamethasone (Oedex, 3 oral packets)
Horse 22	Control	T1	26/10/2016	Respiratory problems	Essential oils (Phytoequin, 30 mL)
Horse 22	Control	T2	30/05/2017	Orthopedic injuries	Dexamethasone (Oedex, 4 oral packets)
Horse 22	Control	T4-T5	2018-10-15	Orthopedic injuries	Dexamethasone (Oedex, 3 oral packets)
Horse 22	Control	T4-T5	2018-10-22	Orthopedic injuries	Dexamethasone (Oedex, 3 oral packets)
Horse 23	Pasture	T1	03/10/2016	Orthopedic injuries	Phenylbutazone (Equipalazone, 3 i.m. Injections)
Horse 24	Pasture	T2	15/05/2017	Dermatologic problems	Dexamethasone (Oedex, 3 oral packets)	Policrésulène (Lotagen, pomade)
Horse 24	Pasture	T2	16/05/2017	Respiratory problems	Essential oils (Phytoequin, 30 mL)
Horse 24	Pasture	T3	2018-07-05	Bacterial infection	Sulfadoxin (Borgal; 1 i.m. dose)
Horse 27	Pasture	T1	24/09/2016	Colic	Metamizole (Calmagine, 1 i.m. Injection)
Horse 27	Pasture	T1	25/11/2016	Orthopedic injuries	Phenylbutazone (Equipalazone, 5 i.m. Injections)
Horse 28	Control	T4-T5	2018-11-06	Dermatologic problems	Policrésulène (Lotagen, pomade)
Horse 29	Pasture	T4-T5	2018-10-29	Bacterial infection	Sulfadoxin (Borgal; 1 i.m. dose)
Horse 34	Pasture	T4-T5	2018-10-06	Equine recurrent uveitis	Polymyxin + neomycin sulfate (Tevemyxine 3 eye drops/day
Horse 35	Control	T2	2017-06-19	Orthopedic injuries	Sulfadoxin (Borgal; 1 i.m. dose)	Dexamethasone (Diurizone ; 1 injection)
Horse 38	Control	T3-T4	2018-07-21	Orthopedic injuries	Dexamethasone (Diurizone ; 1 injection)
Horse 38	Control	T3-T4	2018-07-23	Dermatologic problems	Policrésulène (Lotagen, pomade)
Horse 39	Pasture	T4-T5	2018-08-29	Orthopedic injuries	Dexamethasone (Diurizone ; 1 injection)
Horse 40	Pasture	T1	24/09/2016	Dermatologic problems	Neomycin and Prednisolone (Predniderm, 1 i.m. Injection)
Horse 41	Pasture	T1	2016-10-06	Colic	No treatment
Horse 42	Pasture	T1	22/10/2016	Orthopedic injuries	Dexamethasone (Diurizone ; 1 injection)	Phenylbutazone (Phényl, 1 i.m. Injection)
Horse 43	Control	T1	19/10/2016	Orthopedic injuries	Dexamethasone (Diurizone ; 1 injection)	Flunixin (Finadyne, 1 i.m. Injection)
