# Supplementary material for: Gut microbiota resilience in horse athletes following holidays out to pasture
Source: Sci Rep. 2021 Mar 3;11:5007. doi: 10.1038/s41598-021-84497-y (PMC7930273; doi:10.1038/s41598-021-84497-y)
Supplement: Supplementary file 4 — Supplementary Information 4. [file 41598_2021_84497_MOESM4_ESM.xlsx]

## Sheet: Table S4
Table S4. The ASVs taxonomical assignments and ASVs counts in each individual and time point of the cohort: Gut microbiota resilience in horse athletes following a period out to pasture by Mach, Lansade, Bars-Cortina, Dhorne-Pollet, Foury, Moisan and Ruet (2020).
ASV	Phylum	Class	Order	Family	Genus	Species	BE.101	BE.104	BE.109	BE.112	BE.113	BE.124	BE.126	BE.128	BE.129	BE.132	BE.135	BE.138	BE.140	BE.15	BE.152	BE.167	BE.170	BE.172	BE.18	BE.182	BE.185	BE.186	BE.189	BE.203	BE.206	BE.215	BE.222	BE.305	BE.306	BE.308	BE.325	BE.331	BE.335	BE.337	BE.342	BE.346	BE.357	BE.362	BE.375	BE.379	BE.384	BE.390	BE.392
000056ebdecbfd40b896526e15054d56	Bacteroidetes	Bacteroidia	Bacteroidales	Rikenellaceae	Rikenellaceae RC9 gut group	uncultured bacterium	0	0	0	0	0	0	0	0	0	0	0	0	0	0	0	0	0	0	0	0	0	0	0	0	0	0	0	0	0	0	0	0	0	0	0	0	0	0	0	0	0	0	0
0019527f1cf5b1e492950bc843df82f5	Bacteroidetes	Bacteroidia	Bacteroidales	F082	uncultured bacterium	uncultured bacterium	0	0	0	0	0	0	0	0	0	0	0	0	0	0	0	0	0	0	0	0	0	0	0	46	0	0	0	0	0	0	0	0	0	0	0	0	0	0	0	0	0	0	0
0028cd5741136675ad298b683494b492	Bacteroidetes	Bacteroidia	Bacteroidales	Muribaculaceae	uncultured bacterium	uncultured bacterium	17	0	0	0	0	0	0	0	0	0	0	0	0	0	0	0	0	0	0	0	0	0	0	0	0	31	0	0	0	0	0	0	0	0	30	0	0	0	0	0	0	0	0
003b07768976fdb09f513feee22700e4	Bacteroidetes	Bacteroidia	Bacteroidales	NA	NA	NA	0	0	0	0	59	0	0	0	0	77	0	63	0	0	0	0	47	0	74	0	0	0	0	33	0	0	0	0	0	0	0	0	35	0	0	0	217	38	0	0	0	0	0
003efde45d84c51077cfbf0ad5f75abf	Proteobacteria	Alphaproteobacteria	Rhodospirillales	uncultured	uncultured rumen bacterium	uncultured rumen bacterium	0	0	0	0	0	0	0	0	0	0	0	0	0	0	0	0	0	0	0	0	0	0	0	0	0	0	0	0	0	0	0	0	0	0	0	0	0	0	0	0	0	0	0
003f36e73780d95b702d1a63e07ef001	Bacteroidetes	Bacteroidia	Bacteroidales	Prevotellaceae	Prevotellaceae UCG-001	uncultured bacterium	0	0	0	0	0	0	0	0	0	0	0	11	0	4	0	0	0	0	0	0	0	0	0	0	0	0	0	0	0	0	0	0	0	0	0	0	0	0	0	0	0	0	0
004f8353994202c4d4486b6f5f253ce5	Firmicutes	Clostridia	Clostridiales	Lachnospiraceae	NA	NA	0	0	0	0	0	0	0	0	0	0	9	0	0	0	0	0	0	0	0	0	0	0	0	0	0	0	0	0	0	0	0	0	0	0	0	0	0	0	0	0	0	0	0
00506e172334eee6218fcf8839887c6c	Bacteroidetes	Bacteroidia	Bacteroidales	p-251-o5	uncultured bacterium	uncultured bacterium	0	0	0	0	0	0	0	0	17	0	0	0	0	0	0	0	3	0	6	0	0	0	0	0	0	0	0	0	0	0	0	3	0	14	0	0	0	0	0	0	0	0	0
005287dcc0a79e6679bb49fc350e3da7	Firmicutes	Clostridia	Clostridiales	Ruminococcaceae	Oscillibacter	NA	0	0	0	0	0	0	0	0	0	0	0	0	0	0	0	0	0	0	0	0	0	0	0	0	0	0	0	0	0	0	0	0	0	0	18	0	0	0	0	0	0	0	0
00618b505fdcc6038a794bddc01c4a29	Firmicutes	Clostridia	Clostridiales	Lachnospiraceae	Marvinbryantia	NA	0	0	0	47	0	0	0	0	0	0	0	0	0	0	0	0	0	0	0	0	0	0	0	0	0	0	0	0	0	0	0	0	0	0	0	0	0	0	0	0	0	47	0
0069d6697809dadfc78541d013d099e3	Bacteroidetes	Bacteroidia	Bacteroidales	F082	NA	NA	0	0	0	0	0	0	0	0	0	0	0	0	0	0	0	0	0	6	0	0	0	0	0	0	5	0	0	0	0	0	0	0	0	0	0	0	0	0	0	0	0	0	0
006b34444a7483b0642a1defec375897	Bacteroidetes	Bacteroidia	Bacteroidales	Bacteroidales RF16 group	uncultured bacterium	uncultured bacterium	0	0	0	0	0	0	0	0	0	0	0	0	0	0	0	0	0	0	0	0	0	0	15	0	0	0	0	0	0	9	0	17	0	0	0	0	0	0	0	0	0	0	0
00748dfab1ca2de0fff395ebaaa82646	Firmicutes	Clostridia	Clostridiales	Ruminococcaceae	uncultured	uncultured rumen bacterium	0	0	0	0	0	0	0	0	0	0	0	0	0	0	0	0	0	0	0	0	0	0	0	0	0	0	0	0	0	0	0	0	0	0	0	0	0	66	0	0	0	0	0
007a02eb98b3135ef5576a098ebec45b	Firmicutes	Clostridia	Clostridiales	Ruminococcaceae	[Eubacterium] coprostanoligenes group	NA	0	0	0	0	0	0	0	0	0	0	0	0	0	0	0	0	0	0	0	0	0	0	0	0	0	0	0	0	0	0	0	0	0	0	0	0	0	0	0	0	0	0	0
0086ae27654cc0c71c445355d5088c49	Spirochaetes	Spirochaetia	Spirochaetales	Spirochaetaceae	Treponema 2	uncultured bacterium	0	0	8	0	0	0	0	0	0	0	0	0	0	0	0	0	0	0	0	0	0	0	0	0	0	0	0	0	0	0	46	0	0	0	0	0	0	41	0	0	0	0	0
009c1552b913dabb0414a0c8415d008f	Firmicutes	Clostridia	Clostridiales	Christensenellaceae	Christensenellaceae R-7 group	NA	0	0	0	0	0	0	0	0	0	0	0	0	0	0	0	0	0	0	0	0	15	0	0	0	0	0	0	0	0	0	0	0	0	0	0	0	0	17	0	0	0	0	0
00a1bfe746f8c18f3a078d4ebabb7a42	Bacteroidetes	Bacteroidia	Bacteroidales	Prevotellaceae	Alloprevotella	uncultured bacterium	0	0	0	0	0	0	0	0	0	0	0	0	0	0	0	0	0	0	0	0	0	0	0	0	0	0	0	0	0	0	0	0	0	0	0	0	0	0	0	0	50	0	0
00b05858fc92f038c9d1194440182552	Bacteroidetes	Bacteroidia	Bacteroidales	p-251-o5	uncultured bacterium	uncultured bacterium	0	0	37	0	0	0	0	0	0	0	0	0	0	0	0	0	0	16	0	0	0	0	0	0	0	0	0	0	0	0	0	0	0	0	0	0	0	0	0	0	0	0	0
00b40394dbf0673d8efcfc6482dc2931	Firmicutes	Clostridia	Clostridiales	Clostridiales vadinBB60 group	NA	NA	0	0	0	0	0	0	0	0	0	0	0	0	0	0	0	0	0	0	0	0	0	0	0	0	0	0	0	0	0	0	0	0	0	0	0	0	0	0	0	0	0	0	0
00b9d00c7f5c7afa13f86fb2dd94ad73	Spirochaetes	MVP-15	NA	NA	NA	NA	0	0	0	0	0	0	0	0	0	0	0	0	71	0	0	0	0	21	0	0	0	0	0	0	0	0	0	0	0	40	0	0	65	0	0	0	75	85	0	0	0	0	0
00be51c6654bd8861e1c51c21ab2f5d6	Firmicutes	Clostridia	Clostridiales	Christensenellaceae	Christensenellaceae R-7 group	NA	0	0	0	0	0	0	0	0	0	0	0	0	0	0	0	0	0	0	0	0	0	0	0	0	0	0	0	0	0	0	0	0	0	0	0	0	0	0	0	0	0	0	0
00c02585a4653a9ceaee498e8eaa7f72	Firmicutes	Clostridia	Clostridiales	Ruminococcaceae	Ruminococcaceae UCG-009	uncultured bacterium	0	0	0	0	0	0	0	0	0	0	0	0	0	0	0	0	0	0	0	0	0	0	0	0	0	0	0	0	0	0	0	0	0	8	0	0	0	0	0	0	0	0	0
00c2d560f8e7f9304c31118099b27fbb	Bacteroidetes	Bacteroidia	Bacteroidales	Bacteroidales RF16 group	uncultured bacterium	uncultured bacterium	0	0	0	0	0	0	0	0	0	0	0	0	0	0	0	0	0	0	0	0	0	0	0	0	0	0	0	0	0	0	0	0	0	0	0	0	0	0	0	0	0	0	0
00cf0e075dcb554f7dec5febaaeec704	Firmicutes	Clostridia	Clostridiales	Ruminococcaceae	[Eubacterium] coprostanoligenes group	uncultured bacterium	0	0	0	0	0	0	0	0	0	0	0	0	0	0	6	0	0	0	0	0	20	0	0	0	0	0	0	0	0	0	0	0	0	0	0	0	0	0	0	0	0	0	0
00d64fe65f1a6713ca328b163d381fb5	Firmicutes	Clostridia	Clostridiales	Ruminococcaceae	GCA-900066225	uncultured bacterium	0	0	0	0	0	0	0	0	0	0	0	0	0	0	0	0	0	0	0	0	0	0	0	0	0	0	0	0	0	0	0	0	0	0	0	0	0	0	0	0	0	0	0
00dd346b01a0c373b6297430f028d892	Bacteroidetes	Bacteroidia	Bacteroidales	p-251-o5	uncultured bacterium	uncultured bacterium	0	0	0	0	0	0	0	0	0	0	0	0	0	0	0	0	0	0	0	0	0	0	0	0	0	8	0	0	6	0	0	0	0	0	0	0	0	0	0	0	0	0	0
00e961a7bbcf1c5e66a48b08f40be5a7	Firmicutes	Clostridia	Clostridiales	Lachnospiraceae	NA	NA	0	0	0	0	0	0	0	0	0	0	0	0	0	0	0	0	0	0	12	0	0	0	0	0	0	0	0	0	0	0	0	0	0	0	0	0	0	0	0	0	0	0	0
00ec6b50a8e500b2857eff5c9e4a5b3d	Bacteroidetes	Bacteroidia	Bacteroidales	NA	NA	NA	0	0	0	0	0	0	0	0	0	0	0	0	0	0	0	0	0	0	0	0	0	0	0	0	0	0	0	0	0	0	0	0	0	0	0	0	0	0	0	0	0	0	0
00f0f1781a23880a6559f1ad0abcfea7	Firmicutes	Clostridia	Clostridiales	Ruminococcaceae	Ruminococcaceae NK4A214 group	uncultured bacterium	0	0	0	0	0	0	0	0	0	0	0	0	0	0	0	0	0	0	0	0	0	0	0	0	0	0	0	0	0	0	0	0	0	0	0	0	0	0	0	0	0	0	0
00f344dbfe876520fa003350305228a5	Bacteroidetes	Bacteroidia	Bacteroidales	Prevotellaceae	Prevotellaceae UCG-001	uncultured bacterium	0	0	0	0	0	0	0	0	0	0	0	0	0	0	0	0	0	0	13	0	0	0	0	0	0	0	0	0	0	0	0	0	0	0	0	0	0	0	0	15	0	0	0
00f85f5d33ffae1adf9a7602ed1f5b0a	Bacteroidetes	Bacteroidia	Bacteroidales	Rikenellaceae	Rikenellaceae RC9 gut group	uncultured bacterium	0	0	0	0	0	14	0	0	0	21	0	70	0	0	0	0	0	43	0	0	0	0	0	54	0	21	0	0	0	0	0	0	0	0	0	0	28	0	0	0	0	0	0
0122ce9c6bad25e5f356d5b66a65d644	Firmicutes	Clostridia	Clostridiales	Christensenellaceae	Christensenellaceae R-7 group	NA	0	0	0	0	0	0	0	12	0	0	0	0	0	0	0	0	0	0	0	0	0	0	0	0	0	0	0	0	0	0	0	0	0	0	0	0	0	0	0	0	0	0	0
013cda1a46eb5f09e0da97bf85ca9c38	Bacteroidetes	Bacteroidia	Bacteroidales	Rikenellaceae	Rikenellaceae RC9 gut group	uncultured bacterium	0	0	0	0	0	0	0	0	0	0	0	0	0	0	0	0	0	0	0	0	0	0	0	0	0	0	0	0	0	0	0	0	0	0	0	0	0	0	0	0	0	0	0
014debeef70671651689661dd7a6d9a7	Bacteroidetes	Bacteroidia	Bacteroidales	Rikenellaceae	Rikenellaceae RC9 gut group	NA	0	0	0	0	0	0	0	0	0	0	0	0	0	0	0	0	0	0	0	0	0	0	0	0	0	0	0	0	0	0	0	0	0	0	0	0	0	0	0	0	0	0	0
0152cfe7609c1669aaf180e644c56ec4	Bacteroidetes	Bacteroidia	Bacteroidales	Rikenellaceae	dgA-11 gut group	uncultured bacterium	0	0	0	0	0	0	0	0	0	0	0	0	0	0	0	0	0	0	0	0	0	0	0	0	0	0	0	0	0	0	0	0	0	0	0	0	0	0	0	34	0	0	0
015d709ac66d35c25250b47ce78d3321	Bacteroidetes	Bacteroidia	Bacteroidales	F082	uncultured bacterium	uncultured bacterium	0	0	0	0	0	0	0	0	0	0	0	0	0	0	0	0	0	0	0	0	0	0	0	0	0	0	0	0	0	0	0	0	0	0	0	0	0	0	0	0	0	0	0
0165f6c76cfb659affa01a75a3b9e8e9	Actinobacteria	Coriobacteriia	Coriobacteriales	Atopobiaceae	uncultured	uncultured bacterium	0	0	0	0	0	0	0	0	0	15	0	0	0	0	0	0	0	0	0	6	0	0	0	15	4	7	0	0	0	0	0	0	0	0	0	0	0	0	0	0	0	0	16
01664287df36cdc28c31831b8d4e28fc	Bacteroidetes	Bacteroidia	Bacteroidales	Rikenellaceae	Rikenellaceae RC9 gut group	uncultured bacterium	0	0	0	0	0	0	0	0	0	0	0	0	0	0	0	0	0	0	0	0	0	0	0	0	0	0	0	0	0	0	0	0	0	0	0	0	0	0	0	0	0	0	0
017249d38f74db77b1b52bc03ac2cded	Firmicutes	Clostridia	Clostridiales	Ruminococcaceae	Ruminococcaceae NK4A214 group	NA	0	0	0	0	0	0	0	0	0	0	0	30	0	0	0	0	0	0	0	0	0	0	0	0	0	0	0	0	0	0	0	0	0	0	0	0	0	0	0	0	0	0	0
017409d66a5266d9cab1f6d015de0460	Firmicutes	Clostridia	Clostridiales	Ruminococcaceae	Ruminococcaceae NK4A214 group	uncultured bacterium	0	0	0	0	0	0	0	0	0	0	0	0	0	0	0	0	0	0	0	0	0	0	0	0	0	0	0	0	0	0	0	0	0	0	0	0	0	0	0	0	0	0	0
0174b4fca6e8258b337c4e19fe2d5fd1	Firmicutes	Clostridia	Clostridiales	Ruminococcaceae	Ruminococcaceae UCG-010	uncultured bacterium	0	0	0	0	0	0	0	0	0	0	0	0	0	0	0	0	0	0	10	0	0	0	0	0	0	0	0	0	0	0	0	0	0	21	0	0	0	0	0	0	0	0	0
01839db46e003678af730ee792f9d0cb	Bacteroidetes	Bacteroidia	Bacteroidales	Prevotellaceae	Prevotella 1	NA	0	33	0	0	0	0	0	0	0	0	0	0	0	0	0	0	0	0	0	0	0	0	0	0	0	0	0	0	0	0	0	0	0	0	0	0	0	0	0	0	0	0	0
01892659ff9fa84534c99822df06f504	Firmicutes	Clostridia	Clostridiales	Ruminococcaceae	[Eubacterium] coprostanoligenes group	uncultured Clostridium sp.	0	0	0	0	0	0	0	0	0	0	0	0	0	0	0	0	64	0	34	0	0	0	0	0	0	0	0	0	0	0	57	0	33	0	0	0	0	0	0	37	78	0	0
01895b2916cdfbcc78c928e8fb4cb259	Fibrobacteres	Fibrobacteria	Fibrobacterales	Fibrobacteraceae	Fibrobacter	Fibrobacter sp. UWH9	0	0	0	0	0	0	0	0	0	0	0	0	0	0	0	0	0	0	0	15	0	16	0	0	45	0	0	19	0	0	0	0	0	0	27	0	0	0	0	0	0	14	0
018ddff21334cac37d10c05586d5a1fe	Firmicutes	Clostridia	Clostridiales	Lachnospiraceae	NA	NA	0	0	0	0	0	0	0	0	0	0	0	0	0	0	39	0	0	0	0	9	0	0	0	0	0	0	0	0	0	0	0	0	0	0	0	0	0	0	0	0	0	0	0
018fa4299095a884633dd5c179c21cd9	Bacteroidetes	Bacteroidia	Bacteroidales	Prevotellaceae	Prevotellaceae UCG-001	NA	0	0	0	0	0	0	0	0	0	0	0	0	0	0	0	0	0	0	0	9	0	0	0	0	0	0	0	0	0	0	0	0	0	0	0	0	0	0	0	0	0	0	0
0198faee11820056cc518451e4e80127	Firmicutes	Clostridia	Clostridiales	Ruminococcaceae	NA	NA	0	0	0	0	0	0	9	0	0	7	0	0	0	0	0	0	0	0	0	0	0	0	0	0	13	13	0	0	0	0	0	0	0	0	0	0	0	7	0	0	0	0	0
01aba4bde3830164f59695da48a1d60e	Firmicutes	Clostridia	Clostridiales	Lachnospiraceae	NA	NA	0	0	0	0	0	0	0	0	0	0	0	0	0	0	0	0	0	0	0	0	0	0	0	0	0	0	0	0	0	0	17	0	0	0	0	0	0	0	0	0	0	0	0
01b137c075c957bfaf64755db9f17dfb	Bacteroidetes	Bacteroidia	Bacteroidales	p-251-o5	uncultured bacterium	uncultured bacterium	0	8	0	0	0	0	0	0	0	0	47	0	0	0	0	0	3	0	0	0	0	0	0	0	0	0	0	0	0	0	0	50	0	0	0	34	0	0	0	0	0	0	0
01b3f7f1f5b186452a20214d7671bf61	Firmicutes	Clostridia	Clostridiales	Ruminococcaceae	Ruminococcaceae UCG-010	uncultured bacterium	0	7	0	0	0	0	0	0	0	0	0	0	0	0	9	0	0	0	0	0	0	0	0	0	0	0	0	0	0	0	0	0	0	0	0	0	0	0	0	0	0	0	0
01b6de46ec73f69f78f29c7c8b9aad76	Firmicutes	Clostridia	Clostridiales	Ruminococcaceae	Ruminococcaceae UCG-004	uncultured bacterium	0	0	0	0	0	0	0	0	0	0	0	0	12	0	0	0	0	0	0	0	0	0	0	0	0	0	0	0	0	0	0	0	0	0	0	0	0	0	0	0	0	0	13
01bdf2d9fc72de179c2b5eccff4dc0c3	Firmicutes	Clostridia	Clostridiales	Ruminococcaceae	Ruminococcaceae UCG-010	uncultured bacterium	0	0	0	0	0	0	0	0	0	6	0	0	0	0	0	0	0	0	0	0	0	0	0	0	0	0	0	0	0	0	0	0	0	0	0	0	0	0	0	0	0	0	0
01c920a07552d7d0e4acea1c9eb6b7bb	Bacteroidetes	Bacteroidia	Bacteroidales	p-251-o5	uncultured bacterium	uncultured bacterium	0	0	0	0	0	0	0	0	0	0	0	0	0	0	0	0	0	0	0	0	0	0	0	0	0	0	0	0	0	0	0	0	0	0	0	0	6	0	0	0	0	0	0
01ccf0a642e7601abb30cd8660f3f356	Bacteroidetes	Bacteroidia	Bacteroidales	p-251-o5	uncultured bacterium	uncultured bacterium	0	0	0	0	0	0	0	0	0	0	0	0	0	0	3	0	0	0	0	0	0	0	0	0	0	0	0	0	0	0	0	0	0	0	0	0	0	0	0	0	14	0	0
01d0bce0881a8eedbc48b8c3e0e2ad21	Bacteroidetes	Bacteroidia	Bacteroidales	Rikenellaceae	Rikenellaceae RC9 gut group	uncultured bacterium	0	0	0	0	0	0	0	0	0	0	0	0	0	0	0	0	0	0	0	0	0	0	0	0	0	0	0	0	0	0	0	0	0	0	0	0	0	0	0	0	0	0	0
01d0e5c0e623ebff80b465f71962bb6e	Spirochaetes	Spirochaetia	Spirochaetales	Spirochaetaceae	Treponema 2	uncultured bacterium	0	0	0	0	0	0	0	0	0	0	0	0	0	0	0	0	0	0	0	0	0	0	0	0	0	0	0	0	0	0	0	0	0	0	0	0	0	0	0	0	0	0	0
01d2fbc53d86b86db07a57bc5aec7ad6	Firmicutes	Clostridia	Clostridiales	Ruminococcaceae	Ruminococcaceae UCG-002	uncultured bacterium	0	0	0	0	0	0	0	0	0	0	0	0	0	0	0	0	0	0	0	0	0	0	0	0	0	0	0	0	0	0	0	0	0	0	0	0	0	0	0	0	0	0	0
01d94b8f5065434b4beac20020860258	Proteobacteria	Gammaproteobacteria	Aeromonadales	Succinivibrionaceae	Succinivibrionaceae UCG-002	NA	0	0	0	0	0	0	0	0	0	13	0	0	0	0	0	0	0	0	0	0	0	0	0	0	0	0	0	0	0	0	0	0	0	0	0	0	0	0	0	0	0	0	0
01df14809079f87fc0d05cce65637d3c	Firmicutes	Clostridia	Clostridiales	Lachnospiraceae	Lachnospiraceae UCG-009	uncultured bacterium	0	0	0	0	0	0	0	0	0	0	0	0	0	0	0	0	0	0	0	0	0	0	0	0	0	0	0	0	0	0	0	0	0	0	16	0	0	0	0	0	23	0	0
01e0558eddf74f89e250d340e154f469	Firmicutes	Clostridia	Clostridiales	Lachnospiraceae	Lachnospiraceae XPB1014 group	uncultured bacterium	0	0	0	0	0	56	0	0	0	53	0	0	57	0	0	0	0	0	0	0	0	0	0	0	61	0	0	0	0	0	90	0	0	74	63	0	51	95	52	93	73	0	23
01e69673598e227052872a7c1c01d815	Firmicutes	Clostridia	Clostridiales	Christensenellaceae	Christensenellaceae R-7 group	NA	0	0	0	0	0	0	0	0	0	0	0	0	0	0	0	0	0	0	0	0	0	0	0	0	0	0	0	0	0	0	0	0	0	0	0	0	0	0	0	0	0	0	0
01e9df0bb7cec94268cd3304e57ee34a	Firmicutes	Clostridia	Clostridiales	Lachnospiraceae	Lachnospiraceae XPB1014 group	NA	0	0	0	0	0	0	0	0	0	0	0	0	0	0	0	0	0	0	0	0	0	0	0	0	0	0	0	0	0	0	0	0	0	0	0	0	0	0	0	0	0	0	0
01f311c14ede8cd785e02268a9f0c380	Bacteroidetes	Bacteroidia	Bacteroidales	p-251-o5	uncultured bacterium	uncultured bacterium	0	0	0	0	0	0	0	0	0	0	0	0	0	0	0	0	0	0	0	0	0	0	0	0	0	0	0	0	0	0	0	0	0	0	0	0	0	0	0	0	0	0	0
02033772fb4a0d03bcaaf29d6fbdc9ca	Bacteroidetes	Bacteroidia	Bacteroidales	Rikenellaceae	Rikenellaceae RC9 gut group	uncultured bacterium	0	0	0	0	0	0	0	0	0	0	0	0	0	0	0	0	0	0	0	0	0	0	0	0	0	0	0	0	0	0	0	0	0	0	0	0	17	0	0	0	0	0	0
0208df7fcf780c831774fddbb166cbc2	Firmicutes	Clostridia	Clostridiales	Ruminococcaceae	Saccharofermentans	uncultured bacterium	0	0	0	0	0	0	0	0	0	0	17	0	0	0	0	0	0	0	0	0	0	0	0	0	0	0	0	0	0	0	0	0	0	0	0	0	0	28	0	0	0	0	0
021a3b6ae88b3ac0b4eb0aa1e5fbd5e9	Firmicutes	Clostridia	Clostridiales	Ruminococcaceae	GCA-900066225	uncultured bacterium	0	0	0	0	0	0	0	0	0	0	0	0	0	0	0	0	0	0	0	0	0	0	0	0	0	0	0	0	0	0	0	0	0	0	0	0	0	0	0	0	0	0	0
02340462b1bb08fea227ba3c7e867a17	Bacteroidetes	Bacteroidia	Bacteroidales	Rikenellaceae	Rikenellaceae RC9 gut group	uncultured bacterium	0	0	0	0	0	0	0	0	0	0	0	0	0	0	0	0	0	0	0	0	0	0	0	0	0	0	0	0	0	0	0	0	0	0	0	0	0	0	0	0	0	0	0
023a3b9b7e3f5b486c2343bbd0aa05f1	Bacteroidetes	Bacteroidia	Bacteroidales	Prevotellaceae	Prevotellaceae UCG-001	NA	0	0	10	0	0	0	0	0	0	0	0	0	0	0	0	0	0	0	0	0	0	0	0	0	0	8	0	0	0	0	0	0	0	0	0	0	0	0	0	0	0	0	0
023addbe5965d2de645c863b66468ca1	Firmicutes	Clostridia	Clostridiales	Ruminococcaceae	Ruminococcaceae UCG-002	NA	0	0	0	0	0	52	0	0	0	0	0	0	0	0	0	0	0	0	0	0	0	0	0	0	0	0	0	0	0	0	59	0	0	0	49	0	0	0	0	0	0	0	0
024adfcefb2a442c9f4a338ab7086ae4	Bacteroidetes	Bacteroidia	Bacteroidales	Prevotellaceae	NA	NA	0	0	0	0	0	0	0	0	0	0	0	0	0	0	0	0	0	0	0	0	0	0	0	0	0	0	0	0	0	0	0	0	0	0	0	0	0	0	0	0	0	0	0
028e101d2c40460897a19b4dfe228f61	Firmicutes	Clostridia	Clostridiales	Lachnospiraceae	Lachnospiraceae AC2044 group	uncultured rumen bacterium	0	59	0	51	0	22	0	0	56	52	50	46	40	0	49	0	0	0	0	0	0	0	0	48	39	0	0	0	0	0	51	0	0	0	0	0	57	57	0	0	45	0	80
029aa346480458fcd6ee486d2b2d6e58	Spirochaetes	Spirochaetia	Spirochaetales	Spirochaetaceae	Treponema 2	uncultured bacterium	0	0	0	0	0	0	0	0	0	0	0	0	0	0	0	0	0	0	0	0	0	0	0	0	0	0	0	0	0	0	0	0	0	0	0	0	0	0	0	0	0	0	0
02a0aac940217e9d1589059e5b813269	Firmicutes	Clostridia	Clostridiales	Ruminococcaceae	[Eubacterium] coprostanoligenes group	NA	0	0	0	0	0	0	0	0	0	0	0	39	0	0	0	19	0	0	0	28	0	25	0	0	0	31	0	0	0	0	0	0	0	69	0	0	23	0	0	0	54	0	0
02af6c25f184cb1c460aa62062c6ee68	Firmicutes	Clostridia	Clostridiales	Lachnospiraceae	Oribacterium	uncultured bacterium	0	0	0	0	0	0	0	0	0	0	0	0	0	0	0	0	0	63	0	0	0	0	0	0	0	0	0	0	0	0	0	0	0	0	0	0	0	0	0	0	0	0	0
02af7a6b9f7330116686022babfe3684	Firmicutes	Clostridia	Clostridiales	Christensenellaceae	Christensenellaceae R-7 group	NA	0	0	0	0	0	0	0	0	0	0	0	0	0	0	0	0	0	0	0	0	0	0	0	0	0	0	0	0	0	0	0	0	0	0	0	0	0	0	0	0	0	0	0
02b86fb6a27368de13c60e10ee0f94db	Firmicutes	Clostridia	Clostridiales	Ruminococcaceae	NA	NA	0	0	0	0	0	0	0	0	0	0	0	0	0	0	0	0	0	0	0	0	0	0	0	0	0	0	0	0	0	0	0	0	0	0	0	0	0	0	0	0	0	0	0
02bdbdd6cd88f2e11a28ec724ab2e492	Firmicutes	Clostridia	Clostridiales	Ruminococcaceae	Ruminococcaceae UCG-010	uncultured bacterium	0	0	0	0	0	0	0	0	0	0	0	0	0	0	0	0	0	0	0	0	0	0	0	0	0	0	0	0	0	0	0	0	0	0	0	0	0	0	0	0	0	0	0
02c1326d35942a29bd29a12a9e6e35c7	Bacteroidetes	Bacteroidia	Bacteroidales	Rikenellaceae	Rikenellaceae RC9 gut group	NA	0	0	0	0	0	0	0	0	0	0	0	0	0	0	0	0	0	0	0	0	0	0	0	0	0	0	0	0	0	0	0	0	0	0	0	0	0	0	0	0	0	0	0
02c2c67ee2a33cea75c91ff36182ff6a	Bacteroidetes	Bacteroidia	Bacteroidales	Prevotellaceae	Prevotellaceae UCG-001	wallaby gut metagenome	0	0	0	0	0	0	0	0	0	0	0	0	0	0	0	0	0	0	0	0	0	0	0	0	0	0	0	0	13	0	0	9	0	0	0	0	0	0	0	0	0	0	0
02c58e521681066ee02c655c0741fc60	Bacteroidetes	Bacteroidia	Bacteroidales	Bacteroidales RF16 group	uncultured bacterium	uncultured bacterium	0	0	0	0	0	0	0	0	0	0	0	0	0	0	0	14	0	0	0	0	0	0	0	0	0	0	0	0	0	0	0	0	0	0	0	0	0	0	0	0	0	0	0
02cd2869546f88a26afaeb570a0985c8	Tenericutes	Mollicutes	Anaeroplasmatales	Anaeroplasmataceae	Anaeroplasma	uncultured bacterium	0	0	0	0	0	0	0	0	0	0	12	5	0	0	0	0	0	5	0	0	0	0	0	0	7	0	0	0	0	0	0	0	0	0	2	0	0	0	0	0	4	0	0
02d736d48dcaadbfefd956737c2d91fe	Firmicutes	Clostridia	Clostridiales	Christensenellaceae	Christensenellaceae R-7 group	NA	0	0	0	47	0	0	8	0	0	9	0	0	21	0	0	0	0	0	0	0	0	0	0	0	13	0	0	0	0	0	0	0	0	0	0	0	0	46	0	0	28	0	0
02e10bc84491e15a41bdac98a022300b	Firmicutes	Clostridia	Clostridiales	Lachnospiraceae	NA	NA	0	0	0	0	0	0	0	0	0	0	0	0	0	0	0	0	0	0	0	0	0	22	0	0	0	0	0	0	0	0	0	0	0	0	0	0	0	0	0	0	0	0	0
02e72728992dc6a792bd448c156510bd	Bacteroidetes	Bacteroidia	Bacteroidales	p-251-o5	uncultured bacterium	uncultured bacterium	0	0	0	0	0	0	0	0	0	0	0	0	0	0	0	0	0	0	0	0	0	0	0	0	0	0	0	0	0	0	0	0	0	13	0	0	0	0	0	0	0	0	0
02ee95898c6e27d5e9481ddad1fded86	Bacteroidetes	Bacteroidia	Bacteroidales	Muribaculaceae	uncultured bacterium	uncultured bacterium	0	0	0	0	0	0	0	0	0	0	0	0	0	0	0	0	0	0	0	0	0	0	0	0	0	0	0	0	0	11	0	0	0	0	0	0	0	0	0	0	0	0	0
0304ee482a7f0fcddbdb29b009bca60c	Firmicutes	Clostridia	Clostridiales	Ruminococcaceae	NA	NA	0	0	0	0	0	0	0	0	0	0	0	0	0	0	0	0	0	0	0	0	0	0	0	0	0	0	0	0	0	0	0	0	0	0	0	0	0	0	0	0	0	0	0
031b9db5366b695cd79e4115661dc58a	Firmicutes	Clostridia	Clostridiales	Ruminococcaceae	Ruminococcaceae UCG-013	uncultured bacterium	0	15	0	0	0	0	8	0	0	0	0	0	7	0	0	0	0	0	0	0	0	0	45	0	0	0	6	0	0	0	0	0	0	14	0	0	0	0	15	0	17	0	0
032b7c2a8f48ace41d3145aca45d8ff9	Bacteroidetes	Bacteroidia	Bacteroidales	Rikenellaceae	hoa5-07d05 gut group	uncultured bacterium	0	46	0	46	0	16	0	0	0	36	299	0	0	8	0	0	50	5	24	0	12	23	0	74	0	0	0	0	0	0	38	70	0	0	21	37	101	61	0	6	12	45	48
032cc08e909b16a5a7b3bd0946beafde	Bacteroidetes	Bacteroidia	Bacteroidales	Bacteroidales RF16 group	uncultured bacterium	uncultured bacterium	0	0	0	0	0	0	0	0	0	0	0	0	0	0	0	0	0	0	0	0	0	1	0	0	0	0	0	0	0	0	0	1	0	0	0	0	0	0	0	0	0	0	0
0330512258d52ccde8e1f8c8c110cc00	Spirochaetes	Spirochaetia	Spirochaetales	Spirochaetaceae	Treponema 2	uncultured bacterium	0	0	0	4	0	0	30	11	0	2	1	0	0	0	3	6	0	0	0	3	0	7	0	1	0	16	0	0	0	0	0	13	0	7	0	3	9	58	1	4	0	6	0
033d33f245f40736c93dcac97e10f6b8	Spirochaetes	Spirochaetia	Spirochaetales	Spirochaetaceae	Treponema 2	uncultured bacterium	0	0	0	0	0	0	0	0	0	0	0	0	0	0	0	0	0	0	0	0	0	0	0	0	0	0	0	0	0	0	0	0	0	0	0	0	0	0	0	0	0	0	0
034c3d3faf858cfc86e66faf5d071cab	Firmicutes	Clostridia	Clostridiales	Ruminococcaceae	Ruminococcaceae NK4A214 group	uncultured bacterium	0	0	0	0	0	0	0	0	0	0	0	0	0	0	0	0	0	0	0	0	0	0	0	0	0	0	0	0	0	0	0	0	50	0	0	0	0	0	0	0	0	0	0
034d64bd9e46e543a84cb16e57475e31	Bacteroidetes	Bacteroidia	Bacteroidales	F082	uncultured bacterium	uncultured bacterium	0	0	0	0	0	0	0	0	0	0	0	0	0	0	0	0	0	0	0	46	0	0	0	0	61	0	0	0	0	25	0	48	0	0	0	0	0	0	0	0	0	74	0
034df26161d50ced49a3a1ede0fb0e3c	Firmicutes	Clostridia	Clostridiales	Ruminococcaceae	Ruminococcaceae V9D2013 group	uncultured bacterium	0	0	0	0	0	0	0	0	0	0	0	0	0	0	0	0	0	0	0	0	0	0	0	0	0	0	0	0	0	0	0	0	0	0	0	0	0	0	0	0	0	0	0
035b121701bcb30f8abb85c21cb9005b	Bacteroidetes	Bacteroidia	Bacteroidales	Marinifilaceae	uncultured	uncultured rumen bacterium	0	0	0	0	0	0	0	0	0	0	0	0	0	0	0	0	0	0	0	0	0	0	0	0	0	0	0	0	0	0	0	0	0	0	0	0	0	0	0	0	0	0	0
035ce353b40948588349b5ca245048e5	Bacteroidetes	Bacteroidia	Bacteroidales	Prevotellaceae	Prevotellaceae UCG-001	NA	0	0	0	0	0	0	0	0	0	0	0	0	10	0	0	0	0	0	0	0	24	0	0	0	0	0	0	0	24	0	0	0	0	0	0	0	22	0	0	0	0	0	0
0360077f871d58347b6b2d90ddc3ac47	Bacteroidetes	Bacteroidia	Bacteroidales	Rikenellaceae	Rikenellaceae RC9 gut group	NA	0	0	0	0	0	0	0	0	0	0	0	0	0	0	0	0	0	29	0	0	0	0	0	0	0	0	0	0	0	0	0	17	0	0	0	0	0	0	0	23	0	0	23
03607cfbad02939f2a08648f0653ebd4	Bacteroidetes	Bacteroidia	Bacteroidales	p-251-o5	uncultured bacterium	uncultured bacterium	0	0	0	0	0	0	0	0	0	0	0	0	0	0	0	0	0	0	0	0	0	0	0	0	0	0	0	0	0	0	0	0	0	0	0	0	0	0	0	0	0	0	0
0371336a2ba0b959529e696d541edbff	Fibrobacteres	Fibrobacteria	Fibrobacterales	Fibrobacteraceae	Fibrobacter	Fibrobacter sp.	0	0	0	0	0	0	0	0	0	0	0	0	0	0	0	0	0	0	0	0	0	0	0	0	0	0	0	0	0	0	0	0	0	0	0	0	0	0	0	0	0	0	0
0379c03379b9f9879eed752823a224af	Firmicutes	Clostridia	Clostridiales	Family XIII	Anaerovorax	NA	0	0	0	0	0	0	0	0	0	0	0	0	23	0	0	0	0	0	33	0	0	8	50	0	0	0	18	0	0	0	0	0	0	93	14	0	46	28	27	0	0	0	0
03818ea728ac726e6021423a89884cfc	Bacteroidetes	Bacteroidia	Bacteroidales	Bacteroidales BS11 gut group	uncultured bacterium	uncultured bacterium	0	0	0	0	0	0	0	0	33	0	0	0	0	0	0	0	0	0	0	0	0	0	0	0	0	0	54	0	0	0	0	0	0	0	0	0	0	0	0	0	0	0	0
0387043c0d952a7f4fff6c3e169ea23c	Firmicutes	Clostridia	Clostridiales	Lachnospiraceae	Marvinbryantia	uncultured Lachnospiraceae bacterium	0	0	0	0	0	0	0	0	0	0	0	0	0	0	0	0	0	0	0	0	0	0	0	0	0	0	0	0	0	0	0	0	0	0	0	0	0	50	0	0	0	0	0
0387ea301bfe6a9cd3ae4e95ac48dc9d	Bacteroidetes	Bacteroidia	Bacteroidales	Prevotellaceae	Alloprevotella	NA	0	0	0	0	0	0	0	0	0	0	0	0	0	0	0	0	0	0	0	0	0	0	0	0	0	0	0	0	0	0	0	0	0	0	0	0	0	0	0	0	0	0	0
039974e7e15891192b7eed5b49fc4264	Spirochaetes	Spirochaetia	Spirochaetales	Spirochaetaceae	Treponema 2	uncultured bacterium	0	0	0	0	14	0	0	0	0	0	0	0	0	0	0	0	0	0	0	0	0	0	0	0	0	0	0	0	0	0	25	0	0	0	0	0	0	0	0	0	0	0	0
039e228ca8492378238aaf1c55fba03e	Bacteroidetes	Bacteroidia	Bacteroidales	Rikenellaceae	Rikenellaceae RC9 gut group	uncultured bacterium	0	0	14	0	0	0	0	0	0	0	0	0	0	0	0	20	23	0	0	0	0	0	0	0	0	0	0	0	0	0	0	0	0	0	0	0	0	0	0	0	0	0	0
039f66029b1cc1d7f95d5058c27669d5	Bacteroidetes	Bacteroidia	Bacteroidales	Rikenellaceae	Rikenellaceae RC9 gut group	uncultured bacterium	0	0	0	0	0	0	0	0	0	0	0	0	12	0	0	0	0	0	0	0	0	0	0	0	0	0	0	0	0	0	0	0	0	0	0	0	0	36	0	0	0	0	0
03aa5b2e6cccc7d7294369d64d3e094e	Firmicutes	Clostridia	Clostridiales	Ruminococcaceae	NA	NA	0	0	0	0	0	0	0	0	0	0	0	0	0	0	0	0	0	0	0	0	0	0	0	0	0	16	0	0	0	0	0	0	0	0	0	0	0	0	56	0	20	0	0
03abf94c5dc3d726a4d1fbf312822895	Bacteroidetes	Bacteroidia	Bacteroidales	Prevotellaceae	Prevotellaceae UCG-003	uncultured bacterium	21	0	0	0	0	0	0	0	0	0	0	0	0	0	0	0	0	9	0	0	0	0	0	0	0	0	0	8	0	0	0	26	0	0	22	0	0	22	41	0	0	0	0
03ae17e8d4e128ac9f4e9edbaf61da18	Bacteroidetes	Bacteroidia	NA	NA	NA	NA	0	0	0	0	0	0	0	0	0	0	0	0	0	0	0	0	0	0	0	0	0	0	0	0	0	0	0	0	0	8	0	0	0	0	0	0	0	0	0	0	0	0	0
03b636f2ae2d5819cc6a8569bcabd99c	Bacteroidetes	Bacteroidia	NA	NA	NA	NA	0	0	0	0	0	0	0	16	0	0	0	0	0	0	0	0	0	0	0	0	0	0	0	0	0	0	0	0	0	0	0	0	0	0	0	0	0	0	0	0	0	0	0
03ba5b16324ee747634ef48d4d00b06d	Bacteroidetes	Bacteroidia	Bacteroidales	Rikenellaceae	Rikenellaceae RC9 gut group	uncultured bacterium	0	0	0	0	0	0	0	0	0	0	0	0	0	0	0	0	0	0	0	0	0	0	0	20	0	0	0	0	0	0	0	0	0	9	0	0	0	0	0	0	0	0	0
03bad4ffac823fa41fba7018dd4441a6	Firmicutes	Clostridia	Clostridiales	Ruminococcaceae	Ruminococcaceae NK4A214 group	uncultured bacterium	0	0	22	0	0	0	0	0	0	0	0	0	0	0	0	0	0	0	0	0	0	0	0	0	0	0	0	0	0	0	0	0	0	0	0	0	0	0	0	0	0	0	0
03beebc26884d1bcd1217d7de11e6cb4	Firmicutes	Clostridia	Clostridiales	Ruminococcaceae	Ruminiclostridium 1	NA	11	0	0	0	0	11	0	0	0	0	0	0	0	0	0	0	63	0	0	0	0	0	0	0	10	0	9	0	0	0	0	0	0	0	0	0	0	0	0	0	0	0	0
03bf3aea48244b7781ae647f1a2b4c89	Bacteroidetes	Bacteroidia	Bacteroidales	Rikenellaceae	hoa5-07d05 gut group	uncultured bacterium	0	77	0	85	35	0	0	23	0	0	0	0	0	41	0	22	43	34	41	0	69	0	0	0	0	46	51	0	53	25	0	41	0	55	0	0	0	0	81	0	34	41	54
03c8ae988a4bbff2cf788aacda1b966d	Firmicutes	Clostridia	Clostridiales	Ruminococcaceae	Ruminococcaceae UCG-002	uncultured bacterium	0	0	88	0	0	0	0	21	0	0	0	77	0	0	0	0	0	0	0	49	0	0	0	0	0	0	0	0	0	0	0	0	0	0	0	0	53	0	0	0	0	0	0
03c8bb2507e3baca4f890a950d95c345	Proteobacteria	Alphaproteobacteria	Rhodospirillales	uncultured	uncultured rumen bacterium	uncultured rumen bacterium	0	0	0	17	0	0	0	0	0	0	0	0	0	0	0	0	0	0	0	5	0	0	0	0	0	0	0	0	0	0	0	0	0	0	0	0	0	0	0	0	0	0	9
03d3284e231ac2c366da6f7d60c8a0cc	Firmicutes	Clostridia	Clostridiales	Ruminococcaceae	Ruminococcaceae UCG-010	uncultured rumen bacterium	0	0	0	0	0	0	0	0	0	0	0	0	0	0	0	0	0	0	0	0	0	0	13	0	0	0	0	0	0	0	0	0	0	0	0	0	0	0	0	0	0	0	0
03d4a5f7f5fa703a0166b1c525b2c0f3	Bacteroidetes	Bacteroidia	Bacteroidales	p-251-o5	uncultured bacterium	uncultured bacterium	0	0	0	0	0	0	0	0	0	0	0	0	0	0	0	0	1	0	0	0	0	0	0	1	0	0	0	0	0	0	0	0	0	0	0	0	0	0	0	0	0	0	0
03dae38409d0d4bc5bb754e821fba1e4	Proteobacteria	Alphaproteobacteria	Rhodospirillales	uncultured	NA	NA	0	0	0	0	0	0	0	0	0	0	0	0	0	0	0	0	0	0	0	0	0	0	0	0	0	0	0	0	0	0	0	0	0	0	0	0	0	0	0	0	0	0	0
03ec26ac27ae44e14cebaed154b7f71c	Firmicutes	Clostridia	Clostridiales	Ruminococcaceae	Ruminococcaceae NK4A214 group	NA	0	0	0	0	0	0	0	0	0	0	0	0	0	0	0	0	0	0	0	0	0	0	0	0	0	0	0	0	0	0	0	0	0	0	0	0	0	0	0	34	0	0	0
0402a1741062fbbd83e5726c9472e6a3	Bacteroidetes	Bacteroidia	Bacteroidales	Prevotellaceae	Prevotella 1	uncultured Prevotellaceae bacterium	0	0	0	0	0	0	0	0	0	0	0	0	0	0	0	0	0	0	0	0	0	0	0	0	0	0	0	0	0	0	0	0	0	0	0	0	0	0	0	0	0	0	0
0404dae36cba401fe5d76e7ed3eae95a	Firmicutes	Clostridia	Clostridiales	Christensenellaceae	Christensenellaceae R-7 group	NA	0	0	0	0	0	0	0	0	0	0	0	0	16	0	15	0	0	0	0	0	0	0	0	0	0	0	0	0	0	0	0	0	0	0	45	0	0	0	0	0	0	0	0
04096b9edea4bd3af178fe6c3dafc647	Bacteroidetes	Bacteroidia	Bacteroidales	Prevotellaceae	Prevotellaceae UCG-004	uncultured rumen bacterium 4C0d-8	0	0	0	0	0	0	0	0	0	0	0	0	0	0	0	0	0	0	0	0	0	0	0	0	0	0	0	0	0	0	0	0	0	0	0	0	0	0	0	0	0	0	0
040ba9d7cbaad17d2f5062bd2075fe30	Bacteroidetes	Bacteroidia	Bacteroidales	Prevotellaceae	Alloprevotella	uncultured bacterium	36	0	0	0	0	0	0	0	0	0	0	0	0	22	0	0	0	0	0	0	0	0	0	0	0	0	22	0	0	0	0	0	0	0	0	0	0	0	0	0	0	0	0
0437185fd6790f2ab74157450e685a03	Firmicutes	Clostridia	Clostridiales	Lachnospiraceae	Eubacterium uniforme	Eubacterium uniforme	0	0	0	0	0	0	0	0	0	0	0	0	0	0	0	0	0	0	0	0	0	0	0	0	0	0	0	0	0	0	0	0	0	0	0	0	0	0	0	0	0	0	0
04387556dc881e73966c70ca30604a56	Firmicutes	Clostridia	Clostridiales	Lachnospiraceae	NA	NA	22	38	0	0	0	0	0	0	0	0	0	0	0	0	56	0	0	0	0	24	55	38	0	0	30	68	29	0	0	27	0	0	0	0	0	30	0	0	0	70	0	0	77
043b464a6e4fe0a36fd65fc73883cd4c	Firmicutes	Clostridia	Clostridiales	Lachnospiraceae	Marvinbryantia	NA	0	0	0	0	0	0	0	0	0	0	0	0	0	0	0	0	0	0	0	0	0	0	0	0	0	0	0	0	0	0	0	0	0	0	0	0	0	0	0	0	0	0	0
043c65d07a92538adb3a4f72c9f9a71e	Firmicutes	Clostridia	Clostridiales	Lachnospiraceae	NA	NA	0	0	0	0	0	0	0	0	0	0	0	0	0	0	0	0	22	0	0	0	0	0	0	0	0	0	0	0	0	0	0	0	0	0	0	0	0	0	0	0	0	0	0
0444250bada0ab8289f4aa5e00b32a40	Spirochaetes	Spirochaetia	Spirochaetales	Spirochaetaceae	Treponema 2	NA	0	0	0	0	0	0	0	0	0	0	0	0	0	0	0	0	0	0	0	0	0	0	0	0	0	0	0	0	0	0	0	0	0	0	0	0	0	0	0	0	0	0	0
04455536c9f35e2495bf30a4ce2927f3	Bacteroidetes	Bacteroidia	Bacteroidales	Muribaculaceae	uncultured bacterium	uncultured bacterium	0	0	0	0	0	0	0	0	0	0	0	0	0	0	0	0	0	0	0	0	0	0	0	0	0	0	0	0	0	0	0	0	0	0	0	0	0	0	0	0	0	0	0
04481e58d2bf51602bccd2b516c97873	Bacteroidetes	Bacteroidia	Bacteroidales	p-251-o5	uncultured bacterium	uncultured bacterium	0	0	0	0	0	0	0	0	0	0	0	0	0	0	0	0	0	0	0	0	0	0	0	0	0	0	0	0	0	0	0	0	0	0	0	0	0	0	0	0	0	0	0
0450167b68282cdb3126eba3d819ff9d	Bacteroidetes	Bacteroidia	Bacteroidales	Rikenellaceae	Rikenellaceae RC9 gut group	uncultured bacterium	0	46	0	0	0	0	0	0	0	0	0	0	0	0	0	0	0	0	0	0	0	0	0	0	0	0	0	0	0	0	0	0	0	0	0	0	0	0	0	0	0	0	0
045068e73d45aa9621b580f506d2e6e6	Firmicutes	Clostridia	Clostridiales	Lachnospiraceae	NA	NA	0	0	0	0	0	0	12	0	0	0	0	0	0	0	0	0	0	0	0	0	0	0	0	22	0	0	0	0	0	0	0	0	0	33	0	0	0	0	22	32	23	0	13
04513f4431852cc351f16bdfddec821d	Bacteroidetes	Bacteroidia	Bacteroidales	Prevotellaceae	NA	NA	0	0	0	40	0	0	0	0	0	0	0	0	27	48	110	0	26	37	0	0	0	0	39	50	0	26	0	0	42	0	119	0	23	0	0	0	0	0	0	119	84	0	0
04547529ad7621a677ab5329a767a898	Spirochaetes	Spirochaetia	Spirochaetales	Spirochaetaceae	Treponema 2	NA	0	0	0	0	0	0	0	0	0	0	0	0	0	0	0	0	0	0	0	0	0	0	0	0	0	0	0	1	0	0	0	0	0	0	0	0	0	0	0	0	0	0	0
04736182ad86c9b986a2c021788e0342	Firmicutes	Clostridia	Clostridiales	Ruminococcaceae	Caproiciproducens	NA	0	0	0	0	0	0	0	0	0	0	0	0	0	0	0	0	0	0	0	0	0	0	0	0	0	0	0	0	0	0	0	0	0	0	0	0	0	0	0	0	0	0	0
048a5593c0231cab8023c78a285fbb60	Bacteroidetes	Bacteroidia	Bacteroidales	p-251-o5	uncultured bacterium	uncultured bacterium	0	0	0	0	0	0	0	0	0	0	0	0	0	0	0	0	0	0	0	0	10	0	0	0	0	0	0	0	0	0	0	0	0	0	0	0	0	0	0	0	0	0	0
04918b69a29650c86f265106abc3fdf2	Bacteroidetes	Bacteroidia	Bacteroidales	Rikenellaceae	Alistipes	uncultured bacterium	0	0	0	0	0	0	0	0	0	0	0	0	0	0	0	0	0	0	0	0	0	0	0	0	0	0	0	0	0	0	0	0	0	0	0	0	0	0	0	0	0	0	0
0499ddbbabdb2fbeeab680ed4eea606e	Firmicutes	Clostridia	Clostridiales	Christensenellaceae	Christensenellaceae R-7 group	NA	0	0	0	0	0	0	0	0	0	0	0	0	0	0	0	0	0	0	0	0	0	0	0	0	0	0	0	0	0	0	0	0	0	0	0	0	0	0	0	0	0	0	0
04a7fde3c645b6e124b45d3c5a3357bb	Firmicutes	Clostridia	Clostridiales	Lachnospiraceae	NA	NA	0	0	0	0	0	0	0	0	0	0	0	0	0	0	0	0	0	0	0	0	0	0	0	0	0	0	0	0	0	0	0	0	0	0	0	0	0	0	0	0	0	0	0
04a8c499c788357b7f0cd90d6b75e2a5	Bacteroidetes	Bacteroidia	Bacteroidales	Prevotellaceae	Prevotellaceae UCG-001	NA	0	0	0	0	0	0	0	0	0	0	0	0	0	0	0	0	0	0	0	0	0	0	0	0	0	0	0	0	0	0	0	0	0	0	0	0	0	0	0	0	0	0	0
04ab616ac22c22a15d30f2394a87c534	Actinobacteria	Coriobacteriia	Coriobacteriales	Eggerthellaceae	uncultured	uncultured bacterium	0	0	0	0	0	0	0	0	0	0	0	0	0	0	0	0	0	0	0	0	0	0	0	0	0	0	0	0	0	0	0	9	0	0	0	0	0	0	0	0	0	0	0
04aeb6130c237c1d7914655361912ef8	Epsilonbacteraeota	Campylobacteria	Campylobacterales	Campylobacteraceae	Campylobacter	NA	0	0	0	0	11	0	0	0	0	0	0	0	0	0	0	0	0	0	0	0	0	0	0	0	0	6	0	0	0	0	0	0	0	0	0	0	0	0	0	0	0	0	0
04b3afd45608a8b668e8365d1e8d355d	Spirochaetes	Spirochaetia	Spirochaetales	Spirochaetaceae	Treponema 2	uncultured bacterium	0	0	0	0	0	0	0	0	0	0	0	0	9	0	0	0	0	0	0	0	0	0	0	0	0	0	0	0	0	0	0	0	0	0	0	0	0	17	0	0	0	0	0
04b4dc5d1062d14fc6e61dd8eb13eed4	Firmicutes	Clostridia	Clostridiales	Lachnospiraceae	Lachnospiraceae ND3007 group	uncultured Lachnospiraceae bacterium	0	0	0	0	0	0	0	0	35	0	0	18	0	0	0	0	0	0	0	0	0	0	0	0	0	0	0	0	0	0	0	20	0	0	0	0	0	0	0	0	0	0	0
04bc2fd1d8325e0a395db157e196326f	Actinobacteria	Coriobacteriia	Coriobacteriales	Eggerthellaceae	Enterorhabdus	uncultured bacterium	0	0	0	0	0	0	0	0	0	0	0	0	0	0	0	0	0	0	0	4	0	0	9	0	0	0	0	0	0	0	0	0	0	0	0	0	0	0	9	0	0	0	15
04c10eb33aa6fb295d69afbd5e8f83d6	Bacteroidetes	Bacteroidia	Bacteroidales	Prevotellaceae	Prevotellaceae UCG-003	NA	0	0	37	0	0	0	30	0	0	0	0	0	0	0	0	0	0	0	0	0	0	0	0	0	0	0	0	0	0	0	41	0	19	0	0	0	0	0	38	0	0	0	0
04c4e4e58fca35ca438dd16af29a22d6	Bacteroidetes	Bacteroidia	Bacteroidales	p-251-o5	uncultured bacterium	uncultured bacterium	0	0	0	0	0	0	0	0	0	0	0	0	0	0	0	0	0	0	0	0	0	0	0	0	0	0	0	0	0	0	0	0	0	0	0	0	0	0	0	0	0	0	0
04c613dd9d0e938ff0c2c696a86f5d4c	Bacteroidetes	Bacteroidia	Bacteroidales	F082	uncultured bacterium	uncultured bacterium	0	0	0	14	11	0	0	14	0	0	0	14	0	0	1	0	15	0	0	0	17	0	0	0	0	0	0	0	0	0	0	0	0	0	0	0	0	0	28	6	0	0	0
04d44386d774be30ce0d24a70dabc0d0	Firmicutes	Clostridia	Clostridiales	Lachnospiraceae	NA	NA	0	0	0	0	0	0	0	0	0	0	0	0	0	0	0	0	0	0	0	0	0	0	0	0	0	0	0	0	0	0	0	0	0	0	0	0	0	0	0	0	0	0	0
04e2937628724873f086f5a37a67a36c	Bacteroidetes	Bacteroidia	Bacteroidales	Prevotellaceae	Prevotellaceae UCG-001	NA	0	0	0	0	0	15	0	0	0	0	0	0	0	0	0	0	0	1	0	0	0	0	0	0	0	0	0	0	0	0	0	0	0	0	0	0	0	0	0	0	0	0	3
04edc3f5ad86ca629e64245996e69bee	Firmicutes	Clostridia	Clostridiales	Ruminococcaceae	[Eubacterium] coprostanoligenes group	NA	0	0	0	0	0	44	0	0	0	0	0	0	0	0	0	0	0	0	0	0	0	0	0	0	0	0	0	0	0	0	0	0	0	0	0	0	0	0	0	0	0	0	0
04fa11ca2c0d32aaf30d19c293d1ccfa	Firmicutes	Clostridia	Clostridiales	Ruminococcaceae	[Eubacterium] coprostanoligenes group	uncultured bacterium	0	0	0	0	0	0	0	0	0	0	0	0	0	0	0	0	0	0	0	0	0	0	0	0	0	0	0	0	0	0	0	0	0	0	0	0	0	0	0	0	0	0	0
0505641c275f197487f99843a2dcb350	Firmicutes	Clostridia	Clostridiales	Family XIII	Anaerovorax	uncultured bacterium	0	0	0	0	0	0	0	0	0	0	0	0	0	0	0	0	0	0	0	0	0	0	0	0	0	0	0	0	22	0	0	18	0	0	0	0	0	0	32	0	0	0	0
050703c76c777dfb817f3ed764087b40	Bacteroidetes	Bacteroidia	Bacteroidales	p-251-o5	uncultured bacterium	uncultured bacterium	0	0	0	0	0	0	28	0	0	0	0	15	32	0	0	0	0	0	32	0	0	0	0	0	0	0	0	0	0	0	0	0	12	0	0	0	62	0	0	0	0	58	0
0507ee78e5c757dc72f16adf1a537b07	Firmicutes	Clostridia	Clostridiales	Ruminococcaceae	[Eubacterium] coprostanoligenes group	NA	0	0	0	0	0	0	0	0	0	0	0	0	0	0	0	0	0	32	0	0	0	0	0	0	0	19	0	0	0	0	0	0	0	0	0	0	0	0	0	11	0	0	0
050b830b01f79b3c1b0fb9657f860c01	Firmicutes	Clostridia	Clostridiales	Ruminococcaceae	Ruminococcus 1	NA	0	0	0	0	0	0	0	0	0	0	0	6	0	0	0	0	0	0	0	0	0	0	0	0	0	0	0	0	0	0	0	0	0	0	0	0	0	0	0	0	0	0	0
051ed33af563aff7126f33412dab5e06	Firmicutes	Clostridia	Clostridiales	Lachnospiraceae	Lachnospiraceae UCG-006	uncultured rumen bacterium	0	0	0	0	0	0	0	0	0	0	0	0	0	0	0	0	0	0	0	0	0	0	0	0	0	0	0	0	0	0	0	0	0	0	0	0	0	0	0	0	0	0	0
052276baa0e82c018d2014cec6070e9a	Firmicutes	Clostridia	Clostridiales	Ruminococcaceae	Saccharofermentans	uncultured bacterium	0	0	0	0	0	0	0	0	0	0	0	0	0	0	0	0	0	0	0	0	0	0	0	0	0	0	0	0	0	0	0	0	0	0	0	0	0	0	0	0	0	0	0
05240467fbecabee45ff25e79cb8d476	Bacteroidetes	Bacteroidia	Bacteroidales	Rikenellaceae	Rikenellaceae RC9 gut group	uncultured bacterium	0	0	0	0	0	0	0	0	0	0	0	0	0	0	1	0	0	0	0	0	0	0	0	0	0	0	0	0	0	0	0	0	0	0	0	0	0	0	0	0	0	0	0
052aac7bb17b47e519863df415d3a705	Bacteroidetes	Bacteroidia	Bacteroidales	Paludibacteraceae	uncultured	uncultured bacterium	0	0	0	0	0	0	0	0	0	0	0	0	0	0	0	0	0	0	0	0	71	0	0	0	0	0	0	0	0	0	0	0	0	0	0	0	0	0	0	0	0	0	0
053859bcfcdae99498f50e6398e60464	Bacteroidetes	Bacteroidia	Bacteroidales	p-251-o5	uncultured bacterium	uncultured bacterium	0	0	0	0	13	0	0	22	0	0	0	0	0	0	0	0	0	0	0	0	0	0	0	0	0	0	17	0	0	0	0	0	0	0	0	0	0	0	0	0	0	0	0
053f7a81c99efc9a0e408e08af264c4a	Spirochaetes	Spirochaetia	Spirochaetales	Spirochaetaceae	Treponema 2	NA	0	0	0	0	0	0	0	0	41	0	0	0	0	0	0	9	0	0	0	0	0	0	0	0	69	0	0	0	0	0	0	0	0	0	0	0	0	0	0	0	0	0	0
0549a22c7e020222b04ab314b2e92e5d	Spirochaetes	Spirochaetia	Spirochaetales	Spirochaetaceae	Treponema 2	NA	0	0	0	0	0	0	0	0	0	0	0	0	0	0	0	0	0	0	0	0	0	0	0	0	0	0	0	0	0	0	0	0	0	0	0	0	0	0	6	0	0	0	0
05550732b71cf09d495506eeeebcf22d	Firmicutes	Clostridia	Clostridiales	Ruminococcaceae	[Eubacterium] coprostanoligenes group	NA	0	0	0	8	0	8	0	0	0	0	0	0	0	0	0	0	0	0	0	0	0	0	0	0	0	0	0	0	0	0	0	0	0	0	0	0	0	0	0	0	0	0	0
0555a5345a9d46cf9acb242f107918f0	Bacteroidetes	Bacteroidia	Bacteroidales	Bacteroidales RF16 group	uncultured bacterium	uncultured bacterium	0	0	0	0	0	0	0	0	0	0	0	0	0	0	0	0	0	0	0	0	0	0	0	0	0	0	0	0	0	0	0	0	0	0	0	0	0	6	0	12	0	0	0
056786585c752db9d1c7a283e91da687	Firmicutes	Clostridia	Clostridiales	Lachnospiraceae	Marvinbryantia	uncultured bacterium	0	0	0	0	0	0	0	0	0	0	0	0	0	0	23	0	0	0	0	0	0	0	0	0	0	0	0	27	0	0	53	9	0	0	0	0	0	0	0	0	0	0	16
0568607aceb2bee5d085a46807b53618	Firmicutes	Clostridia	Clostridiales	Ruminococcaceae	Ruminococcaceae NK4A214 group	NA	0	0	0	0	0	0	0	0	0	0	0	0	0	0	0	0	0	0	0	0	0	0	0	0	0	0	0	0	0	0	0	0	0	0	0	0	0	0	0	0	0	0	0
057435b93ba011e838a8bd614b5faf75	Spirochaetes	Spirochaetia	Spirochaetales	Spirochaetaceae	Treponema 2	uncultured bacterium	0	0	0	0	0	0	0	0	0	0	0	0	0	0	0	0	0	0	0	0	0	0	0	0	0	0	0	0	0	0	0	0	0	0	0	0	0	0	0	0	0	0	0
0599a1f3dc8faac45ab39ac9d81c0760	Bacteroidetes	Bacteroidia	Bacteroidales	Prevotellaceae	NA	NA	0	0	0	0	0	0	0	0	0	0	0	0	0	0	0	0	0	44	0	0	0	0	0	0	0	0	0	0	0	0	0	0	0	0	0	0	0	0	0	0	0	0	0
05a7a76e3d0124c08c7c6cb22b379e59	Firmicutes	Clostridia	Clostridiales	Ruminococcaceae	Ruminococcaceae UCG-010	uncultured bacterium	0	0	0	0	0	0	0	0	0	0	0	0	0	0	0	0	0	0	0	0	0	0	0	11	0	0	0	0	0	0	0	0	0	0	0	0	0	0	15	19	0	0	0
05c03b89766df835a37a28efd2cf4d6d	Bacteroidetes	Bacteroidia	Bacteroidales	p-251-o5	uncultured bacterium	uncultured bacterium	0	0	0	0	0	0	0	0	0	0	0	0	0	0	0	0	0	0	0	0	0	0	0	0	0	0	0	0	0	0	0	0	0	0	0	0	0	0	0	0	0	0	0
05cca482419b2b2fa7ceaa4ba707a0fe	Firmicutes	Clostridia	Clostridiales	Lachnospiraceae	Marvinbryantia	NA	0	0	0	0	0	0	0	0	0	0	0	0	0	0	0	0	0	0	0	0	0	0	0	0	0	0	0	0	0	0	0	0	0	0	0	0	0	0	0	0	0	0	0
05d99d0393d8f6dd6d4118c81429d71f	Bacteroidetes	Bacteroidia	Bacteroidales	Prevotellaceae	Alloprevotella	uncultured bacterium	0	0	26	0	0	0	0	0	0	0	0	0	0	0	0	0	0	0	14	0	0	0	0	0	0	0	0	0	0	0	0	0	0	0	0	0	0	0	0	0	0	0	0
05db546ab28e5ef4a60b384bdf034f22	Bacteroidetes	Bacteroidia	Bacteroidales	Rikenellaceae	Rikenellaceae RC9 gut group	uncultured bacterium	0	0	0	0	0	0	0	0	0	2	0	0	0	0	0	0	0	0	4	0	0	0	0	0	0	0	0	0	0	0	0	0	0	0	0	0	0	0	0	0	0	0	0
05de1b7d73bd6fbcb2d87e2e03e50fa9	Bacteroidetes	Bacteroidia	Bacteroidales	Prevotellaceae	NA	NA	0	0	0	0	0	0	14	0	0	0	0	0	0	0	0	0	0	0	0	0	0	0	0	0	0	0	0	0	0	0	0	0	0	0	0	0	0	0	0	0	0	0	0
05e5a794568a577adacd7c8373cd4aab	Proteobacteria	Deltaproteobacteria	Desulfovibrionales	Desulfovibrionaceae	Desulfovibrio	NA	0	0	0	0	0	0	0	0	0	0	0	0	0	0	0	0	0	0	0	0	0	0	0	0	0	0	0	0	0	0	0	0	0	0	0	0	0	0	0	0	0	0	0
05ee120260b5d7d9934068a8f5ef8399	Firmicutes	Clostridia	Clostridiales	Ruminococcaceae	Ruminococcaceae UCG-005	NA	0	0	0	0	0	0	0	0	0	0	0	0	0	0	0	0	0	0	0	0	0	0	0	0	0	0	0	0	0	0	0	0	0	0	0	0	0	0	0	0	0	0	0
05f1184f891ba73e50957335b47266f1	Bacteroidetes	Bacteroidia	Bacteroidales	Rikenellaceae	dgA-11 gut group	uncultured bacterium	0	0	0	0	0	0	0	0	0	0	0	0	0	0	0	0	0	0	0	0	0	0	0	0	0	0	0	0	0	0	0	0	0	0	0	0	0	0	0	0	0	0	0
05f3f7cc9dcd839a33307a363fb46709	Bacteroidetes	Bacteroidia	Bacteroidales	Rikenellaceae	Rikenellaceae RC9 gut group	uncultured bacterium	0	0	0	0	0	0	0	0	0	0	0	0	0	0	0	0	26	0	0	0	0	0	0	0	0	0	0	0	0	0	0	0	0	0	0	0	0	0	0	0	0	0	0
05f823957d80d4f0190f0a490b036e5e	Bacteroidetes	Bacteroidia	Bacteroidales	Rikenellaceae	Rikenellaceae RC9 gut group	uncultured bacterium	0	0	0	0	0	0	0	0	0	0	0	0	0	0	0	0	0	0	8	0	0	0	0	0	0	0	0	0	0	0	0	0	0	11	0	0	0	0	0	0	0	0	0
0601120c18b1cf73dfd9990471d103c2	Bacteroidetes	Bacteroidia	Bacteroidales	Prevotellaceae	NA	NA	0	4	0	0	9	0	0	0	0	0	0	0	0	0	0	0	0	0	0	0	0	4	0	0	0	0	0	0	0	0	0	0	0	27	0	0	0	0	0	0	0	0	0
060b3df40662b6cb1bf0c43b9ba280e4	Firmicutes	Clostridia	Clostridiales	Clostridiales vadinBB60 group	uncultured bacterium	uncultured bacterium	0	0	0	0	0	0	0	0	0	0	0	0	0	0	20	0	0	0	0	0	0	0	0	0	0	0	0	0	0	0	0	0	0	0	0	0	0	0	0	0	0	0	0
0617a41684aec2be71b56b1f2025a3bf	Proteobacteria	Gammaproteobacteria	Aeromonadales	Succinivibrionaceae	NA	NA	0	0	0	0	0	18	0	0	0	16	7	17	0	6	9	0	45	6	10	0	0	0	0	0	4	21	23	0	0	0	0	0	0	56	0	0	0	0	0	85	0	31	0
06315ea1a37f6226b70406d367d6474f	Bacteroidetes	Bacteroidia	Bacteroidales	Paludibacteraceae	uncultured	uncultured bacterium	0	0	0	0	0	0	0	0	0	0	0	1	0	0	0	0	0	0	0	0	0	0	0	0	0	0	0	0	0	0	0	0	0	0	0	0	0	0	0	0	0	0	0
063478a5b7439eb87e7a3bbe2f435048	Bacteroidetes	Bacteroidia	Bacteroidales	Bacteroidales RF16 group	uncultured bacterium	uncultured bacterium	0	0	0	0	0	0	0	0	0	0	0	0	0	0	0	0	0	0	0	0	0	0	0	0	0	0	0	0	0	0	0	0	0	0	0	0	0	0	0	0	0	0	0
06455a15a388e9fa18690b57d24d8e5c	Firmicutes	Clostridia	Clostridiales	Clostridiales vadinBB60 group	uncultured bacterium	uncultured bacterium	0	0	0	0	0	0	0	0	0	0	0	0	0	0	0	0	0	0	0	0	0	0	11	0	0	0	0	0	0	0	0	0	0	6	0	0	0	0	0	0	0	0	0
064a285ab9af6bf73156b35905bf4798	Firmicutes	Clostridia	Clostridiales	Ruminococcaceae	[Eubacterium] coprostanoligenes group	uncultured bacterium	0	0	0	0	0	0	0	0	0	0	0	0	0	0	0	0	0	0	0	0	0	0	0	0	0	0	0	0	0	0	0	0	0	0	0	0	0	0	0	0	0	0	0
064a86b0e998e78bfe7488f82f174ec6	Bacteroidetes	Bacteroidia	Bacteroidales	F082	uncultured bacterium	uncultured bacterium	0	0	0	0	0	44	0	0	0	0	0	0	0	0	0	0	0	0	0	0	0	0	0	0	0	0	0	0	0	0	0	0	0	0	0	0	0	0	0	0	0	0	0
065993b879e37384bbff645032e1d793	Firmicutes	Clostridia	Clostridiales	Lachnospiraceae	Lachnospiraceae UCG-009	uncultured bacterium	0	0	0	0	0	0	0	0	0	0	0	0	0	0	0	0	0	0	0	0	0	0	0	0	0	0	0	0	0	0	0	0	0	0	0	0	0	0	0	0	0	0	0
065f0f00fef0eb092e2bf9ff797cc6d7	Bacteroidetes	Bacteroidia	Bacteroidales	Rikenellaceae	Rikenellaceae RC9 gut group	uncultured bacterium	0	0	0	0	0	0	0	0	0	0	0	0	0	0	0	0	0	0	0	0	0	0	0	0	0	0	0	0	0	0	0	0	0	0	0	0	0	0	0	0	0	0	0
06647ae5b3af9a3e32649014fa100121	Tenericutes	Mollicutes	Izimaplasmatales	Izimaplasmataceae	unidentified rumen bacterium RF3	unidentified rumen bacterium RF3	0	5	0	0	0	0	0	0	0	0	0	0	0	0	0	0	0	0	0	0	0	0	0	0	0	0	0	0	0	0	0	0	0	0	0	0	0	0	0	0	0	0	0
0667b7dedf90dbc970f319a77e09f158	Bacteroidetes	Bacteroidia	Bacteroidales	p-251-o5	uncultured bacterium	uncultured bacterium	0	0	0	0	0	0	0	0	0	0	0	25	0	20	0	0	13	0	0	0	0	0	0	0	0	0	0	0	0	0	0	0	0	0	0	0	0	0	0	0	0	0	0
069ae98e61ebe5d277f391656a64d8f3	Bacteroidetes	Bacteroidia	Bacteroidales	Rikenellaceae	Rikenellaceae RC9 gut group	NA	0	0	0	0	0	0	0	0	0	17	0	0	0	0	0	0	0	0	0	0	0	0	0	0	0	0	0	0	0	0	0	0	0	0	0	0	0	0	0	0	0	0	0
069ba2574a3bb2a386a88e3c282de522	Spirochaetes	Spirochaetia	Spirochaetales	Spirochaetaceae	Treponema 2	uncultured bacterium	0	0	0	0	0	0	0	0	0	0	0	0	0	0	0	0	0	0	0	0	0	6	0	0	0	0	0	0	0	0	0	9	0	0	0	0	0	0	0	0	0	0	0
06a0d56a30c2d10caff2d8142da3bf1e	Firmicutes	Clostridia	Clostridiales	Lachnospiraceae	NA	NA	0	0	0	0	0	0	0	0	0	0	0	0	28	0	0	0	0	0	0	17	0	0	0	0	0	0	0	0	0	12	32	0	0	0	0	0	0	0	0	0	0	0	0
06a2a1511579e78a6e6e6934086320e1	Bacteroidetes	Bacteroidia	Bacteroidales	Prevotellaceae	Prevotellaceae UCG-003	uncultured bacterium	0	0	0	0	0	0	0	0	0	0	0	0	0	0	0	0	0	22	0	0	0	0	0	0	0	0	0	7	0	0	0	0	0	0	0	0	0	0	0	0	0	0	0
06a8f1e3d59c3db20dc9826c44a5a16a	Bacteroidetes	Bacteroidia	Bacteroidales	Rikenellaceae	Rikenellaceae RC9 gut group	uncultured bacterium	0	0	0	0	0	0	0	0	0	0	0	0	0	0	0	0	0	0	0	0	0	0	0	0	0	0	0	0	0	0	0	0	0	0	0	0	0	27	0	0	0	0	0
06abbefb7028e1982e7bd84afe715d9b	Bacteroidetes	Bacteroidia	Bacteroidales	p-251-o5	uncultured bacterium	uncultured bacterium	0	0	0	0	0	0	0	0	0	0	0	0	0	0	0	0	0	0	0	0	0	0	0	0	0	0	0	0	0	0	0	0	0	0	0	0	0	0	45	0	0	0	0
06af75630a8717c6601a522a11d4eb0d	Firmicutes	Clostridia	Clostridiales	Christensenellaceae	NA	NA	0	0	0	19	0	0	0	0	0	0	0	0	0	0	0	0	0	0	0	0	0	0	0	13	0	9	0	0	0	0	0	0	6	0	24	0	0	0	21	0	0	0	0
06b0b766ca55e7d6f6441792b9138c4a	Bacteroidetes	Bacteroidia	Bacteroidales	Bacteroidales RF16 group	uncultured bacterium	uncultured bacterium	0	0	0	0	0	0	0	0	0	0	0	0	0	0	0	0	0	0	0	0	0	0	0	0	0	0	0	0	0	0	0	0	0	0	0	0	0	10	0	0	0	0	0
06c40253b88681e58902aa00064fb8a9	Firmicutes	Clostridia	Clostridiales	Ruminococcaceae	Ruminococcus 1	bacterium XPD3003	0	0	0	0	0	0	0	0	0	0	0	0	0	0	0	0	0	0	0	0	0	0	0	0	23	0	0	0	0	0	0	45	0	0	0	0	0	0	0	0	0	0	0
06c99f92bebe7fe95e888b8ed57bc3af	Bacteroidetes	Bacteroidia	Bacteroidales	Prevotellaceae	Alloprevotella	uncultured bacterium	0	0	0	0	0	0	0	0	0	0	0	0	0	0	0	0	0	0	0	0	0	0	0	0	0	0	0	0	0	0	0	0	0	0	0	0	0	0	0	0	0	0	0
06d6891ac73aabc20afaa537ff62c788	Firmicutes	Clostridia	Clostridiales	Lachnospiraceae	NA	NA	0	0	0	0	0	0	0	0	0	0	0	0	0	0	0	0	0	0	0	0	0	0	0	0	0	0	0	0	0	10	0	0	0	0	0	0	0	0	0	0	0	0	0
06d8cfb1e831f9e82ab34f1786a4a96c	Firmicutes	Clostridia	Clostridiales	Lachnospiraceae	Lachnoclostridium 10	uncultured bacterium	8	0	0	0	0	0	0	0	0	0	31	0	0	22	0	0	26	0	0	0	0	0	0	0	0	0	0	0	0	0	0	0	24	0	0	0	0	0	0	21	0	0	0
06de8239aec86215000d0a704c11f552	Bacteroidetes	Bacteroidia	Bacteroidales	Rikenellaceae	Rikenellaceae RC9 gut group	NA	0	0	0	0	0	0	0	0	0	0	0	0	0	0	0	0	0	0	0	0	0	0	0	0	0	0	0	0	0	0	0	0	0	0	0	0	0	0	0	0	0	0	0
06e0b9c0eb74eef9bf634b8efd426dda	Bacteroidetes	Bacteroidia	Bacteroidales	Rikenellaceae	Rikenellaceae RC9 gut group	uncultured bacterium	0	0	0	0	0	0	0	0	0	0	0	0	0	0	0	0	0	0	0	0	0	0	0	0	0	0	0	0	0	0	0	0	0	0	0	0	0	0	0	0	0	0	0
06e7d1591ea6858a4c59cdae34790599	Bacteroidetes	Bacteroidia	Bacteroidales	Rikenellaceae	Rikenellaceae RC9 gut group	uncultured bacterium	0	0	0	0	0	0	0	0	0	0	0	0	0	0	0	0	0	0	0	0	0	0	0	0	0	0	0	0	0	0	0	0	0	32	0	0	0	0	0	0	0	0	0
06e9d1656ec690b803868f5e7d482f8d	Bacteroidetes	Bacteroidia	Bacteroidales	Prevotellaceae	Prevotellaceae UCG-003	NA	0	0	0	0	0	0	0	0	0	0	0	0	0	0	0	0	0	0	0	0	0	0	0	0	0	0	0	0	0	0	0	0	0	0	0	0	0	0	0	0	0	13	0
06fd7fcd8f9a2dba76c5bbc320a04fb8	Bacteroidetes	Bacteroidia	Bacteroidales	Bacteroidales RF16 group	uncultured bacterium	uncultured bacterium	0	0	0	0	0	0	0	0	0	0	0	0	0	0	0	0	0	0	0	0	0	0	0	8	0	0	0	0	0	0	0	0	0	0	0	0	0	0	0	0	0	0	0
070131f18724ca975f7725cb67ffb219	Bacteroidetes	Bacteroidia	Bacteroidales	Rikenellaceae	hoa5-07d05 gut group	uncultured bacterium	0	0	0	0	0	0	0	0	0	0	0	0	0	31	0	0	0	0	0	0	0	0	0	0	0	0	0	0	0	0	0	0	0	0	0	0	0	0	0	0	0	0	0
07066cee03b8e3db77f7d6d5dcc9ee54	Firmicutes	Clostridia	Clostridiales	Ruminococcaceae	Ruminococcaceae UCG-010	NA	26	0	0	0	0	0	0	0	0	0	0	0	0	0	0	0	0	0	0	0	0	0	0	0	0	0	0	0	0	0	0	0	0	0	0	0	0	0	0	0	0	0	0
070a22151c3bdfe0e7b06da5e3ad7974	Bacteroidetes	Bacteroidia	Bacteroidales	Rikenellaceae	Rikenellaceae RC9 gut group	uncultured bacterium	0	0	0	0	20	0	0	23	0	0	0	0	0	0	0	0	0	0	18	15	0	0	0	0	0	0	0	0	0	0	0	0	0	0	0	0	0	0	0	0	0	0	0
070f0539a66b22f97d87ab7651d53d84	Spirochaetes	Spirochaetia	Spirochaetales	Spirochaetaceae	Treponema 2	NA	0	0	0	0	0	0	0	0	0	0	0	0	0	0	0	0	0	0	0	0	0	0	0	0	0	0	0	0	0	0	0	0	0	0	0	0	0	0	0	0	0	0	0
070ff920b6ee2363e6e4c21b6496b9f6	Bacteroidetes	Bacteroidia	Bacteroidales	Prevotellaceae	Prevotellaceae UCG-004	NA	0	0	0	0	0	0	0	0	0	0	0	0	21	0	0	0	0	0	0	0	0	0	0	0	0	0	0	0	0	0	0	0	0	0	0	0	0	36	27	27	0	18	0
071329dcb2c036826a8abeebe1d0bc2a	Firmicutes	Clostridia	Clostridiales	Lachnospiraceae	NA	NA	0	0	0	0	0	0	0	0	16	0	0	0	0	0	20	0	0	0	0	0	0	0	0	0	0	28	0	0	0	0	0	0	0	0	0	0	0	0	25	0	0	0	0
071543b5ae3df6e4708597eb82abf1a2	Bacteroidetes	Bacteroidia	Bacteroidales	Rikenellaceae	Rikenellaceae RC9 gut group	uncultured bacterium	0	0	0	0	0	0	0	0	0	0	0	0	0	0	0	0	0	0	0	0	0	0	0	0	0	0	0	0	0	0	0	0	0	0	0	0	0	0	0	0	0	0	0
071554c8de1b7bce61485c80179c06d7	Bacteroidetes	Bacteroidia	Bacteroidales	p-251-o5	uncultured bacterium	uncultured bacterium	0	0	0	0	0	0	0	0	0	0	0	0	0	0	0	0	0	0	0	0	0	0	0	0	0	0	0	0	0	0	0	0	0	0	0	0	0	0	0	0	0	0	0
07181eadfe74f916fc29e6aa59aca309	Firmicutes	Clostridia	Clostridiales	Christensenellaceae	Christensenellaceae R-7 group	NA	0	0	0	0	0	0	0	0	0	0	0	0	0	0	0	0	0	0	0	0	0	0	0	0	0	0	0	0	0	0	61	0	0	0	0	0	0	0	0	0	0	0	0
071864c864fb871dc19b5964b2b8c6a0	Bacteroidetes	Bacteroidia	Bacteroidales	Bacteroidales UCG-001	uncultured bacterium	uncultured bacterium	0	14	0	0	0	0	0	0	0	0	0	0	0	0	0	0	73	0	0	0	0	0	0	0	17	0	0	0	0	0	39	10	0	66	0	0	0	0	0	0	0	0	0
0720765b4c0ecbd26821e6f0bfdb16e0	Firmicutes	Clostridia	Clostridiales	NA	NA	NA	0	0	0	0	0	0	0	0	0	0	0	0	0	0	0	0	0	0	0	0	0	0	0	0	0	0	0	0	0	0	0	0	0	0	0	0	0	0	0	0	0	0	0
07251cbdc87d977704321726b5808d91	Firmicutes	Clostridia	Clostridiales	Lachnospiraceae	NA	NA	0	0	0	0	0	0	0	0	0	0	0	0	0	0	0	0	0	0	0	0	0	0	0	0	0	0	0	0	0	0	0	0	0	0	0	0	0	0	0	0	0	0	0
072dd359cfd866ff41b18ca6a60ef4d7	Firmicutes	Clostridia	Clostridiales	Ruminococcaceae	NA	NA	0	0	0	0	0	0	0	0	0	0	0	0	0	0	0	0	0	0	0	0	0	0	0	0	0	0	0	0	0	0	0	0	0	0	0	0	0	0	0	0	0	0	0
07376e5e7fc06da62058dffa45d80d3c	Bacteroidetes	Bacteroidia	Bacteroidales	Prevotellaceae	Prevotella 1	uncultured Prevotellaceae bacterium	0	0	0	0	0	0	0	0	0	0	0	0	0	0	0	0	0	0	0	0	0	0	0	0	0	0	0	0	0	0	0	0	0	65	44	0	0	25	0	0	0	0	0
073819ec1227df56f3c877b73a0ab636	Bacteroidetes	Bacteroidia	Bacteroidales	Prevotellaceae	NA	NA	0	0	1	0	0	0	0	0	0	0	0	0	0	0	0	0	0	0	0	0	0	0	0	0	0	0	0	0	0	0	0	0	0	0	0	0	0	0	0	0	0	0	0
0738a67db4d8d5e6e2fad52e76deff5e	Bacteroidetes	Bacteroidia	NA	NA	NA	NA	0	0	0	0	0	0	0	0	0	0	0	0	0	0	0	0	0	0	0	0	0	0	0	0	0	0	0	0	0	0	0	0	0	0	0	0	0	8	0	0	0	0	0
073d90eaabe44996c38c202621fbb886	Bacteroidetes	Bacteroidia	Bacteroidales	Rikenellaceae	Rikenellaceae RC9 gut group	uncultured bacterium	27	0	0	0	0	0	0	0	0	0	0	0	0	0	0	0	43	0	60	0	59	0	38	0	0	23	0	0	0	0	0	0	35	0	31	25	0	0	0	77	0	0	0
0744bec8dcb0f11a88a75b044eeda489	Bacteroidetes	Bacteroidia	Bacteroidales	p-251-o5	uncultured bacterium	uncultured bacterium	20	0	0	0	0	0	0	0	0	0	0	0	0	0	0	0	0	0	0	0	0	0	0	0	0	0	0	0	0	0	0	0	0	0	0	0	0	0	0	0	0	0	0
0746f75104a1059635f744413324b345	Firmicutes	Clostridia	Clostridiales	Lachnospiraceae	Oribacterium	uncultured bacterium	0	0	0	0	0	0	0	0	0	0	0	0	0	0	0	0	0	0	0	0	0	0	0	0	0	0	0	0	0	0	0	0	0	0	0	0	0	0	0	0	0	0	0
07600376d651f093b7a87c9af600f258	Firmicutes	Clostridia	Clostridiales	Ruminococcaceae	Ruminococcaceae UCG-002	uncultured bacterium	0	0	0	0	0	0	0	0	0	0	0	0	0	0	0	0	0	0	0	0	0	0	13	0	0	0	0	0	0	0	0	0	0	0	0	0	0	0	0	0	0	0	0
076a02567a112507a2e76a97a91fe776	Bacteroidetes	Bacteroidia	Bacteroidales	Rikenellaceae	Rikenellaceae RC9 gut group	uncultured bacterium	0	0	0	0	0	0	0	0	0	0	0	51	0	0	0	0	36	0	0	0	0	0	0	0	0	0	0	28	0	0	0	0	0	0	0	0	0	0	0	0	0	0	0
076d185a209f9a861897f199746f702b	Bacteroidetes	Bacteroidia	Bacteroidales	p-251-o5	uncultured bacterium	uncultured bacterium	0	0	0	0	0	0	0	0	0	0	0	0	0	0	19	0	0	14	0	0	0	0	0	0	0	0	0	0	0	0	0	0	0	0	24	0	0	0	0	0	0	0	0
07727512d80483a132c6fc1d72dabddc	Firmicutes	Clostridia	Clostridiales	Ruminococcaceae	Ruminococcaceae UCG-010	uncultured bacterium	0	0	0	0	0	0	0	0	0	0	0	0	0	0	0	11	0	0	0	36	0	0	0	0	0	7	0	0	0	0	0	0	0	0	0	0	15	0	0	0	0	0	0
0772f28a98bf9c1cec8a77386f661ff5	Firmicutes	Clostridia	Clostridiales	Lachnospiraceae	NA	NA	0	0	0	0	0	0	0	0	0	0	0	0	0	0	0	0	0	0	0	0	0	0	0	36	0	0	0	0	0	0	0	0	0	95	0	0	0	0	0	0	0	0	0
07765507852448a4fa3f66bc6ff555f0	Bacteroidetes	Bacteroidia	Bacteroidales	Rikenellaceae	Rikenellaceae RC9 gut group	uncultured bacterium	0	0	0	0	0	0	0	0	0	0	0	0	0	0	0	0	0	0	0	62	0	0	0	0	0	0	0	0	0	0	0	0	0	0	0	0	0	0	0	0	0	0	0
07821a49388ac9a5be0f4f7e016426d1	Bacteroidetes	Bacteroidia	Bacteroidales	Rikenellaceae	Rikenellaceae RC9 gut group	uncultured bacterium	0	0	0	0	0	0	0	0	0	0	0	0	0	0	0	0	0	0	0	0	0	0	0	0	0	0	0	0	0	0	0	0	0	0	0	0	0	0	0	0	0	0	0
0787703acd3950694d183988209eeb78	Bacteroidetes	Bacteroidia	Bacteroidales	Prevotellaceae	Prevotellaceae UCG-001	uncultured bacterium	0	0	0	0	0	0	0	0	0	0	0	0	0	0	0	0	0	0	0	0	0	0	0	0	0	0	0	0	0	0	0	0	0	0	0	0	0	0	0	0	0	0	0
07905682c47410467f259b5d625ac399	Bacteroidetes	Bacteroidia	Bacteroidales	p-251-o5	uncultured bacterium	uncultured bacterium	0	0	0	0	0	0	0	53	0	0	0	0	0	0	0	0	0	0	0	42	0	0	0	0	0	0	0	0	0	0	0	0	0	0	0	0	0	0	0	0	0	0	0
0791297b2ba12ef2c16cf6ac0a97b4a9	Firmicutes	Clostridia	Clostridiales	Lachnospiraceae	NA	NA	0	0	0	0	0	0	0	0	0	0	0	0	0	0	48	0	0	0	0	0	0	0	0	0	0	0	0	0	0	0	0	0	0	34	0	0	0	0	0	0	0	0	0
0795274fa21610df23788ab7a8cab0cc	Firmicutes	Clostridia	Clostridiales	Lachnospiraceae	Lachnospiraceae UCG-008	uncultured rumen bacterium	0	0	0	0	0	0	0	0	0	0	0	0	0	0	0	0	0	0	0	0	11	0	0	0	0	0	0	0	0	0	0	0	0	0	0	0	0	0	0	0	0	0	0
079b372a1d88ad3666f0322ef6948ddf	Firmicutes	Clostridia	Clostridiales	Ruminococcaceae	Ruminococcaceae NK4A214 group	NA	0	0	0	0	0	0	0	0	0	0	0	0	0	0	0	0	0	0	0	0	0	0	0	0	0	0	0	0	0	0	0	0	0	0	0	0	0	0	0	0	0	0	0
07bffe86a06b535db7f2f91880938230	Bacteroidetes	Bacteroidia	Bacteroidales	Prevotellaceae	NA	NA	0	0	0	0	0	0	0	0	64	0	0	0	0	0	0	0	0	0	0	0	0	0	0	0	0	0	0	0	0	0	0	0	0	0	0	0	0	0	0	0	0	0	0
07c520f85e88c3eee53d9a3cedda50a3	Firmicutes	Clostridia	Clostridiales	Family XIII	Anaerovorax	uncultured rumen bacterium	0	0	0	0	0	0	13	0	0	0	0	0	0	0	0	0	0	0	0	0	0	0	0	0	0	0	0	0	0	0	0	0	0	0	0	0	0	0	0	0	0	0	0
07defe0e69c7a30d59b2ca74fa8c71c4	Fibrobacteres	Fibrobacteria	Fibrobacterales	Fibrobacteraceae	Fibrobacter	NA	62	0	0	0	0	0	0	0	0	0	72	0	0	0	0	0	0	21	17	0	0	0	40	0	0	15	65	0	0	0	0	0	0	0	0	0	0	0	0	0	0	0	0
07f236a4c61588545b878de87c0ea55b	Bacteroidetes	Bacteroidia	Bacteroidales	Bacteroidales RF16 group	uncultured bacterium	uncultured bacterium	0	50	39	0	0	0	0	28	44	0	0	0	0	0	0	0	39	0	0	0	0	0	31	15	0	26	0	0	0	0	0	11	0	0	0	0	48	39	0	0	32	40	0
07f5966d0681c50ec43688283abb07b9	Bacteroidetes	Bacteroidia	Bacteroidales	Bacteroidales RF16 group	uncultured bacterium	uncultured bacterium	0	0	0	0	0	0	0	0	0	0	0	0	0	0	0	0	0	0	0	0	0	0	0	0	0	0	0	0	0	0	0	0	0	0	0	0	0	0	0	0	0	0	0
07fc072033859e9f6b838f79444207f8	Bacteroidetes	Bacteroidia	Bacteroidales	F082	uncultured bacterium	uncultured bacterium	0	0	0	0	0	0	0	0	0	0	0	0	0	0	0	0	0	0	0	0	0	0	0	0	0	0	0	0	0	0	0	0	0	0	0	0	0	0	0	0	0	0	0
07fd27d83a5d71fb4599e32e26f78db5	Firmicutes	Clostridia	Clostridiales	Lachnospiraceae	Butyrivibrio	uncultured bacterium	0	0	0	0	0	0	0	0	18	0	10	0	0	0	0	0	0	0	0	0	0	0	0	0	0	0	0	0	0	0	0	0	0	0	0	0	0	0	0	0	0	22	0
07feb35473fdc5715085ae29353d97e3	Firmicutes	Clostridia	Clostridiales	Ruminococcaceae	Ruminococcaceae UCG-010	uncultured bacterium	0	0	0	0	0	0	0	0	0	0	0	0	0	0	0	0	0	0	0	0	0	0	0	0	0	0	0	0	0	0	0	0	0	0	0	0	0	0	0	0	0	0	0
0808265f5c2de8d447896830fa9ac769	Bacteroidetes	Bacteroidia	Bacteroidales	Rikenellaceae	Rikenellaceae RC9 gut group	uncultured bacterium	0	0	0	0	0	0	0	0	0	0	0	0	0	0	0	0	0	0	0	0	0	0	0	0	0	0	0	0	0	0	0	0	0	0	0	0	0	0	0	0	0	0	0
080da16c967abbddea37a4ac6d860a8f	Bacteroidetes	Bacteroidia	Bacteroidales	Prevotellaceae	NA	NA	0	0	0	0	0	0	0	0	0	0	0	0	0	0	0	0	0	0	0	0	0	0	0	0	0	0	0	0	0	0	0	0	0	0	0	0	0	0	0	0	0	0	0
080ea69e082930c96b9dbca637ac6f03	Firmicutes	Clostridia	Clostridiales	Defluviitaleaceae	Defluviitaleaceae UCG-011	uncultured Eubacteriaceae bacterium	0	0	0	0	0	0	0	0	0	0	0	24	52	0	0	0	0	0	21	0	0	0	0	0	0	0	0	0	0	30	0	0	40	0	0	0	0	0	0	0	0	0	0
0812b2fe3784ce51e660189c2f1dcee3	Bacteroidetes	Bacteroidia	Bacteroidales	Prevotellaceae	Prevotellaceae UCG-001	uncultured bacterium	0	0	0	0	0	0	0	0	0	0	0	32	0	0	0	0	0	0	0	0	0	0	0	0	0	0	0	0	0	0	0	0	60	0	0	0	0	0	0	0	0	0	0
0819bd1c03a75b5cf50e6a7b047ae1e2	Bacteroidetes	Bacteroidia	Bacteroidales	Bacteroidales RF16 group	uncultured bacterium	uncultured bacterium	0	0	0	0	0	0	0	0	1	0	0	0	0	0	0	0	0	0	0	0	0	0	0	0	0	0	0	0	0	0	0	0	0	0	0	0	0	0	0	0	0	0	0
082df2f0ae4f37732a28902459395bdf	Spirochaetes	Spirochaetia	Spirochaetales	Spirochaetaceae	Treponema 2	NA	0	0	0	0	0	0	27	0	0	0	0	0	0	0	0	0	0	0	0	0	0	0	0	0	0	0	0	0	0	0	0	0	0	0	0	0	0	0	0	0	0	0	0
084ffb5b42b0ad94583ef0c66d9c213a	Fibrobacteres	Fibrobacteria	Fibrobacterales	Fibrobacteraceae	Fibrobacter	NA	0	0	0	0	0	0	0	0	0	0	0	0	58	0	0	0	0	0	0	0	0	0	0	0	0	0	0	0	0	0	0	0	0	0	0	139	0	33	0	0	0	0	30
0858d7dd4d75bee02f003921150c5d0e	Firmicutes	Clostridia	Clostridiales	NA	NA	NA	0	0	0	0	0	0	0	0	3	0	0	0	0	0	0	0	0	0	0	0	0	0	0	0	0	0	0	0	0	0	0	0	0	0	0	0	0	0	0	0	0	0	0
0869c9ec3f37167ca2463eb8240f7d15	Firmicutes	Clostridia	Clostridiales	Ruminococcaceae	NA	NA	0	34	0	0	0	0	0	0	0	0	0	0	36	0	0	0	0	0	0	0	0	0	0	0	0	0	0	0	0	0	0	0	0	0	0	0	58	0	0	0	0	0	0
086dec5b1cd594cee66762f84857eeb4	Spirochaetes	Spirochaetia	Spirochaetales	Spirochaetaceae	Treponema 2	uncultured bacterium	0	0	0	0	3	0	5	0	0	5	0	0	0	9	0	0	0	0	0	0	0	0	0	0	0	8	0	0	0	0	0	0	0	8	0	7	0	0	0	0	0	1	0
0872babe8f7aa2d1bff8da1258ecd362	Firmicutes	Clostridia	Clostridiales	Ruminococcaceae	Ruminococcaceae UCG-005	NA	0	0	0	0	0	0	0	0	0	0	0	0	0	0	0	0	0	0	0	0	0	0	0	0	0	0	0	0	0	0	0	0	0	0	0	0	0	0	0	0	0	0	0
0887de64c1f31388a48d1f93894b649b	Firmicutes	Clostridia	Clostridiales	Lachnospiraceae	Lachnospiraceae UCG-006	uncultured rumen bacterium	0	0	0	0	0	0	0	0	0	0	0	0	0	0	0	0	0	0	0	0	0	0	0	0	0	0	0	22	0	0	0	0	0	0	0	0	0	0	0	0	0	0	0
0889eda74da3d43d0356f34e4594fb4e	Firmicutes	Clostridia	Clostridiales	Ruminococcaceae	Ruminococcaceae UCG-014	NA	0	0	0	0	0	0	0	0	0	0	0	0	0	0	0	0	0	0	0	0	0	0	0	0	1	0	0	0	0	0	0	0	0	0	0	0	0	0	0	0	0	0	0
08916af590943a06755883d3cf4796db	Bacteroidetes	Bacteroidia	Bacteroidales	p-251-o5	uncultured bacterium	uncultured bacterium	12	0	0	0	0	0	0	0	0	0	0	0	0	0	3	9	0	0	0	0	8	7	7	0	0	0	0	0	0	0	0	0	0	0	2	0	0	0	0	0	1	0	5
089551aaf8e9223e731fb90ac5b6d798	Bacteroidetes	Bacteroidia	Bacteroidales	Prevotellaceae	NA	NA	0	0	0	0	0	0	0	0	0	0	0	0	0	0	0	0	0	0	0	0	0	0	0	0	0	0	0	0	0	0	0	0	0	0	0	0	0	0	0	0	0	0	0
089e2989b1ae8cef8b8127f6f4843acc	Bacteroidetes	Bacteroidia	Bacteroidales	Rikenellaceae	Rikenellaceae RC9 gut group	uncultured bacterium	0	0	0	0	0	0	0	0	0	0	0	0	0	0	0	0	0	0	0	0	0	0	0	0	0	0	0	0	0	0	0	0	0	0	0	0	0	0	0	0	0	0	0
08ae3255258e1b74525a4d2e9472db22	Proteobacteria	Alphaproteobacteria	Rhodospirillales	uncultured	uncultured rumen bacterium	uncultured rumen bacterium	0	0	0	0	0	0	0	0	0	0	0	0	0	13	0	0	0	0	0	0	0	0	0	0	0	0	0	0	0	0	0	0	0	0	0	0	0	0	0	0	0	0	0
08afb9e23dba0c3c09e6f71f57ab0973	Firmicutes	Clostridia	Clostridiales	Christensenellaceae	Christensenellaceae R-7 group	NA	0	20	16	24	0	25	0	0	24	43	0	37	0	0	0	6	18	11	36	0	23	0	0	22	24	24	0	26	0	0	32	41	27	47	19	18	20	70	45	0	29	40	0
08b368a155f9512beb506bcfd32a6cf3	Bacteroidetes	Bacteroidia	Bacteroidales	Bacteroidales UCG-001	uncultured bacterium	uncultured bacterium	0	0	0	0	0	0	0	0	0	0	0	0	0	0	0	0	0	0	0	0	0	0	0	0	0	0	0	0	0	0	0	0	0	0	0	0	0	0	0	0	0	0	0
08b7f757ca531b3f30b9a25512c05533	Firmicutes	Clostridia	Clostridiales	Ruminococcaceae	uncultured	NA	0	0	0	0	0	0	0	0	0	0	0	0	0	0	0	0	0	0	0	0	0	0	0	0	0	0	0	0	0	0	0	0	0	0	0	0	0	0	0	0	0	0	0
08c66be96dbafd1b12f6c1ff96230c1e	Firmicutes	Clostridia	Clostridiales	Ruminococcaceae	Ruminococcaceae UCG-010	NA	0	0	0	0	0	0	0	0	0	0	0	0	0	0	0	0	0	0	0	0	0	0	0	0	0	0	0	0	0	0	0	0	0	0	0	0	0	0	0	0	0	0	0
08d86da26eb6e7e6b00560233a120fa4	Firmicutes	Clostridia	Clostridiales	Lachnospiraceae	Agathobacter	uncultured rumen bacterium	16	9	0	13	0	0	15	0	17	0	29	0	13	0	15	11	0	0	0	0	15	0	0	49	0	34	0	0	0	0	0	20	0	0	0	0	0	20	0	0	0	0	19
08f0c03e7b754ebd1b60b263bd7da5f8	Bacteroidetes	Bacteroidia	Bacteroidales	Prevotellaceae	NA	NA	0	0	0	0	0	0	0	0	0	0	0	0	0	0	0	0	0	0	0	0	0	0	0	0	0	0	0	0	0	0	0	0	0	0	0	0	0	0	0	0	0	0	0
08f35a5bb4a1ae4e9c6fc5b5807c8f93	Bacteroidetes	Bacteroidia	Bacteroidales	Bacteroidales RF16 group	uncultured bacterium	uncultured bacterium	0	0	0	0	0	0	0	0	0	0	0	0	0	0	0	0	0	0	0	0	0	0	0	0	0	25	0	0	0	0	0	0	0	0	0	0	0	0	0	0	0	0	0
08f78fde5271c451605e7482c3722cce	Firmicutes	Clostridia	Clostridiales	Lachnospiraceae	Lachnospiraceae XPB1014 group	uncultured bacterium	0	0	0	0	0	0	0	0	0	0	0	0	0	0	0	0	0	0	0	0	0	0	0	0	0	0	0	0	0	0	0	0	0	0	0	0	0	0	0	0	0	0	0
08fe3b8d7a438405eb48ddee58d26a53	Bacteroidetes	Bacteroidia	Bacteroidales	Prevotellaceae	Prevotellaceae UCG-004	uncultured bacterium	0	0	0	0	0	0	0	0	0	0	0	0	0	0	0	0	0	0	0	0	0	0	0	0	0	0	0	0	0	0	0	0	0	0	0	0	0	0	0	0	0	0	0
090385fdfe0910e817efb287c1074aec	Actinobacteria	Coriobacteriia	Coriobacteriales	Coriobacteriales Incertae Sedis	Phoenicibacter	uncultured bacterium	0	0	0	0	0	0	0	0	0	0	0	0	0	0	0	0	0	0	0	0	0	0	0	0	0	0	0	0	0	0	0	0	0	0	0	0	0	0	0	0	0	0	0
0915c842fd38e2ec93b374e34b2da8c3	Spirochaetes	Spirochaetia	Spirochaetales	Spirochaetaceae	Treponema 2	uncultured bacterium	0	34	0	0	0	0	0	0	0	0	0	0	0	0	0	0	0	0	0	0	0	0	12	0	0	0	41	0	0	0	0	0	0	0	0	0	0	0	0	0	0	0	0
091d5a0feded97650c782bb67b1468ee	Bacteroidetes	Bacteroidia	Bacteroidales	Bacteroidales RF16 group	uncultured bacterium	uncultured bacterium	0	0	0	0	0	0	0	0	0	0	0	0	0	0	0	0	0	0	0	0	0	0	0	0	0	0	0	0	0	0	0	0	0	0	0	0	0	0	0	0	0	0	0
0926f8c00c14ced648480a70988f90fc	Spirochaetes	Spirochaetia	Spirochaetales	Spirochaetaceae	Treponema 2	uncultured bacterium	0	0	0	0	0	0	0	0	0	0	0	0	0	0	0	0	0	0	0	0	0	0	0	0	0	0	0	0	0	0	0	0	0	0	0	0	0	0	0	0	0	0	0
0928ce2c8a2eaff287b78f8c7da7cfb4	Bacteroidetes	Bacteroidia	Bacteroidales	Prevotellaceae	Prevotellaceae UCG-003	uncultured bacterium	0	0	0	0	0	0	0	0	0	0	0	17	0	0	27	0	9	0	0	0	0	17	0	0	0	0	0	0	0	0	0	0	0	0	0	27	0	0	0	27	0	31	34
09365715a50f69256e06758c1de8aa26	Firmicutes	Clostridia	Clostridiales	Ruminococcaceae	Subdoligranulum	uncultured Ruminococcaceae bacterium	0	0	0	0	0	0	0	0	0	0	0	0	0	0	0	0	0	0	0	0	0	0	0	0	0	0	0	0	0	0	0	0	0	0	0	0	0	0	0	0	0	0	0
093a557633de837f55561de13fe5ee2d	Firmicutes	Clostridia	Clostridiales	Christensenellaceae	Christensenellaceae R-7 group	NA	0	0	0	0	0	0	0	0	9	0	0	0	0	0	0	0	0	13	0	0	0	0	16	0	0	12	0	0	0	0	0	0	0	0	0	0	0	0	0	0	0	0	0
094f896c7dd63b147a60909863499e0b	Firmicutes	Clostridia	Clostridiales	Lachnospiraceae	Cellulosilyticum	NA	0	0	0	0	0	0	0	0	0	0	0	0	0	0	0	0	0	0	0	0	0	0	0	0	0	0	0	0	0	0	0	0	0	0	0	0	0	0	0	0	0	0	0
0967b78ee4d16381395bde8767015993	Firmicutes	Clostridia	Clostridiales	Ruminococcaceae	NA	NA	0	0	0	6	0	0	0	0	0	0	0	0	0	0	0	0	0	0	4	0	0	0	0	0	0	0	0	0	0	0	0	0	0	0	0	0	0	0	0	0	0	0	0
0968eac9e11ae490db8348da0aef9889	Bacteroidetes	Bacteroidia	Bacteroidales	p-251-o5	uncultured bacterium	uncultured bacterium	0	0	0	0	0	0	0	0	0	0	0	0	0	0	0	0	0	0	0	0	0	0	0	0	0	0	0	0	0	0	0	0	0	0	0	0	0	0	0	0	0	0	0
09719a38d7b2e4aa6b6966a485d6c567	Bacteroidetes	Bacteroidia	Bacteroidales	Bacteroidales RF16 group	uncultured bacterium	uncultured bacterium	0	0	0	0	0	0	0	0	0	0	0	0	0	0	0	0	0	0	0	0	0	0	0	0	0	0	0	0	0	0	0	0	0	0	0	0	0	0	0	0	0	0	0
097952e6314cad3c4e71fd984cfd6613	Firmicutes	Clostridia	Clostridiales	Ruminococcaceae	Ruminococcaceae NK4A214 group	NA	0	0	0	0	0	0	0	0	0	0	0	0	0	0	0	0	0	0	0	0	0	0	0	0	0	0	0	0	0	0	0	0	0	0	0	0	0	0	0	0	0	0	0
0987e7536a34888499513a73149257e9	Firmicutes	Clostridia	Clostridiales	Lachnospiraceae	Marvinbryantia	NA	27	0	44	37	39	0	44	0	0	38	72	39	45	0	0	34	0	0	59	0	68	0	0	48	36	0	0	0	0	0	33	60	55	0	62	48	42	0	0	57	0	0	79
098bae51d90978fa5c1a505f0409a068	Firmicutes	Clostridia	Clostridiales	Lachnospiraceae	NA	NA	0	0	0	0	0	0	0	0	0	0	0	0	0	0	0	0	0	0	0	0	0	0	0	0	0	0	0	0	0	0	0	0	0	0	0	0	0	0	0	0	0	0	0
098e8645de7feda378b35a935badb7a0	Bacteroidetes	Bacteroidia	Bacteroidales	Paludibacteraceae	uncultured	uncultured bacterium	0	0	0	0	0	0	0	0	0	0	0	45	0	0	0	0	0	0	0	0	0	0	0	0	0	0	0	0	0	0	0	0	38	0	0	0	0	0	28	0	0	0	0
09940f3d0e682e667979445316465641	Bacteroidetes	Bacteroidia	Bacteroidales	p-251-o5	uncultured bacterium	uncultured bacterium	0	0	0	0	0	0	0	0	0	0	0	0	0	0	0	0	0	0	0	0	0	0	20	0	0	0	0	0	0	0	0	0	0	46	0	0	0	38	0	0	0	0	0
099722de291efe2c6e52322d918125fe	Bacteroidetes	Bacteroidia	Bacteroidales	Rikenellaceae	Rikenellaceae RC9 gut group	uncultured bacterium	0	0	0	0	0	0	0	0	0	0	0	0	0	0	0	0	0	0	0	0	0	0	0	0	0	0	0	0	0	0	0	0	0	0	0	0	0	8	0	0	0	0	0
099c75d8110b31ac344a00d8653acaf2	Firmicutes	Clostridia	Clostridiales	Defluviitaleaceae	Defluviitaleaceae UCG-011	uncultured bacterium	0	0	0	0	0	0	0	0	0	0	0	0	0	0	0	0	0	0	0	0	0	0	0	0	0	0	0	0	0	0	0	0	0	0	0	0	0	0	0	0	0	0	0
09acbb9f0c41a7edeaf74c10f1a7d1dd	Bacteroidetes	Bacteroidia	Bacteroidales	p-251-o5	uncultured bacterium	uncultured bacterium	0	0	0	0	0	0	0	0	0	0	0	0	0	0	0	0	0	0	0	16	0	0	0	0	0	0	0	0	0	0	0	0	0	0	0	0	0	0	0	0	0	0	0
09adf73e4d67effd89aaef70f8593e7c	Spirochaetes	Spirochaetia	Spirochaetales	Spirochaetaceae	Treponema 2	uncultured bacterium	0	0	0	0	0	0	0	0	0	0	0	0	0	0	0	0	0	0	0	0	0	0	0	0	0	0	57	0	0	0	0	0	0	67	0	46	0	170	26	0	0	0	60
09b8719038becf8f042620b6e4b99c2e	Bacteroidetes	Bacteroidia	Bacteroidales	Prevotellaceae	Prevotellaceae UCG-001	NA	0	0	0	0	0	0	0	0	0	0	38	0	0	0	0	0	0	0	0	0	0	0	0	0	0	0	0	0	0	0	0	0	0	0	0	0	0	0	0	0	0	0	0
09b910245c3cab46d7f38b00ffbf878e	Firmicutes	Clostridia	Clostridiales	Christensenellaceae	uncultured	uncultured bacterium	0	0	0	0	0	0	0	0	0	0	0	0	0	0	0	0	0	0	0	0	0	0	0	0	0	0	0	0	0	0	0	0	0	0	0	0	0	0	0	0	0	0	0
09b9bd43f3f28ead1b174883bf4c4b6e	Firmicutes	Clostridia	Clostridiales	Ruminococcaceae	Ruminococcaceae NK4A214 group	NA	0	0	0	0	0	0	0	0	0	0	0	0	0	0	0	0	0	0	0	0	0	0	0	0	0	0	0	0	0	0	0	0	0	0	0	0	0	0	0	0	0	0	0
09ba4f50654eb9d4e0308bbfc6a0c174	Bacteroidetes	Bacteroidia	Bacteroidales	NA	NA	NA	0	0	80	0	0	0	0	19	0	31	17	14	0	0	0	0	26	0	11	0	0	0	0	50	0	0	0	0	0	4	0	0	0	21	0	0	0	12	0	0	0	0	0
09bdb53f55810526d5f86a9cd1a95b24	Fibrobacteres	Fibrobacteria	Fibrobacterales	Fibrobacteraceae	Fibrobacter	Fibrobacter sp.	69	0	0	0	0	0	0	0	0	0	0	0	15	0	0	0	0	0	0	0	0	0	0	0	0	0	0	0	0	0	0	0	0	0	0	0	0	0	0	0	0	0	0
09bf9db2de4acca7abf27b54ff3a2945	Firmicutes	Clostridia	Clostridiales	Family XIII	NA	NA	0	0	0	0	0	0	0	0	0	0	0	0	0	0	0	0	0	0	0	0	0	0	0	0	0	0	0	0	0	0	0	0	0	0	0	0	0	0	0	0	0	0	0
09c3b29c8b2a6070c673a81ffb75531b	Bacteroidetes	Bacteroidia	Bacteroidales	Rikenellaceae	Rikenellaceae RC9 gut group	NA	0	0	0	0	0	0	0	0	0	8	0	0	0	0	0	0	0	0	0	0	0	0	0	0	0	0	0	0	0	0	0	0	0	0	0	0	0	0	0	0	0	0	0
09cc37f2fc8bd3899a57bc5c45a51daa	Spirochaetes	Spirochaetia	Spirochaetales	Spirochaetaceae	Treponema 2	uncultured bacterium	0	0	0	0	0	0	0	0	0	0	0	0	0	0	0	0	0	0	0	0	0	0	0	0	0	0	0	0	0	0	0	0	0	0	0	0	0	0	0	0	0	0	17
09cfecd55bbef602a822f964d205f7f7	Firmicutes	Clostridia	Clostridiales	Lachnospiraceae	Coprococcus 1	uncultured bacterium	0	0	0	0	0	0	0	0	0	0	0	0	0	0	0	0	0	0	0	0	0	0	0	0	0	0	0	0	0	0	0	0	0	0	0	0	0	0	0	0	0	0	0
09df0bcf10c54d84798666faf48cb034	Proteobacteria	Deltaproteobacteria	Desulfovibrionales	Desulfovibrionaceae	Mailhella	NA	0	4	0	0	0	0	0	0	0	0	0	0	0	0	0	0	0	0	0	0	0	0	0	0	0	0	0	0	0	0	0	0	0	0	0	0	0	0	0	0	0	0	0
09e59f6610eed58600a5f0a76bb4f885	Bacteroidetes	Bacteroidia	Bacteroidales	p-251-o5	uncultured bacterium	uncultured bacterium	0	0	0	0	0	0	0	0	0	0	0	0	0	0	0	0	0	0	0	0	35	0	0	0	0	0	0	0	0	0	0	0	0	0	0	0	0	0	0	0	0	0	0
09e756eccd3303ebd11a2f1279a4971b	Firmicutes	Clostridia	Clostridiales	Ruminococcaceae	Ruminiclostridium 1	NA	0	0	0	0	0	0	0	0	0	0	0	0	0	0	0	0	0	0	0	0	0	0	0	0	0	0	0	0	0	0	0	0	0	0	0	0	0	0	0	0	0	0	0
09ec8d2a72518a0a984f9960dca83f81	Firmicutes	Clostridia	Clostridiales	Lachnospiraceae	Oribacterium	uncultured bacterium	0	29	50	0	0	0	18	13	0	0	0	43	0	0	0	0	29	0	0	0	0	15	0	0	0	0	15	0	0	0	0	0	18	44	16	26	0	0	0	0	66	0	25
09f505963a15e3ab1420cf22cfbfb917	Spirochaetes	Spirochaetia	Spirochaetales	Spirochaetaceae	Treponema 2	uncultured bacterium	0	0	0	0	0	0	0	0	0	0	0	0	0	0	0	0	0	0	0	0	0	0	0	0	0	0	0	0	0	0	0	0	0	0	8	0	0	0	0	0	0	0	0
09f785ad1dbb9d2ac7a02285dfafb50e	Firmicutes	Clostridia	Clostridiales	Ruminococcaceae	Pygmaiobacter	uncultured bacterium	0	0	0	0	0	0	0	0	0	0	0	0	0	0	0	0	0	0	0	0	0	0	0	0	0	0	0	0	0	0	0	0	0	0	0	0	0	11	0	0	0	0	0
09fa8355b7a9bd1d51dab01b511599b8	Bacteroidetes	Bacteroidia	Bacteroidales	Prevotellaceae	NA	NA	0	0	41	0	0	0	0	0	0	0	0	0	0	0	0	0	0	0	0	0	0	0	0	0	0	0	0	0	0	33	0	0	0	0	0	0	0	0	0	0	19	0	0
09fbee37569c46a10f09f759348a1703	Firmicutes	Clostridia	Clostridiales	Ruminococcaceae	Ruminococcaceae UCG-010	uncultured bacterium	0	0	0	0	0	0	0	0	0	0	20	0	0	0	0	0	0	0	0	0	0	0	0	0	0	0	0	0	0	0	0	0	0	40	0	30	0	0	0	0	18	0	0
09fd6881928ec636bde3184a4b79b6ff	Bacteroidetes	Bacteroidia	Bacteroidales	Rikenellaceae	Rikenellaceae RC9 gut group	uncultured bacterium	0	0	0	0	0	0	0	0	0	0	0	0	0	0	0	0	0	0	0	0	0	0	0	0	0	0	0	0	0	0	0	0	0	0	0	0	0	0	0	0	0	0	0
0a035e4f07dcabef82f54c5b5331d022	Firmicutes	Clostridia	Clostridiales	Lachnospiraceae	NA	NA	0	0	0	0	0	0	0	0	0	0	0	12	0	0	0	0	0	0	0	0	0	11	20	0	0	0	0	0	17	0	0	0	23	0	0	36	32	0	0	0	32	0	21
0a07e7dad4c8ed67f9c5a23d038f855a	Firmicutes	Clostridia	Clostridiales	Ruminococcaceae	Ruminococcaceae NK4A214 group	NA	0	0	0	0	0	0	0	0	0	0	0	0	0	0	0	0	0	0	0	0	0	0	0	0	0	0	0	0	0	0	0	0	0	0	0	0	0	0	0	0	0	0	0
0a0a0d81684b9ca3fd4eb67056714ce7	Firmicutes	Clostridia	Clostridiales	Lachnospiraceae	NA	NA	0	0	0	0	0	0	0	0	0	0	0	0	0	0	0	0	0	0	0	0	0	0	0	0	0	0	0	0	0	0	34	0	0	18	0	0	0	0	0	0	0	0	0
0a17c38b653c830a5d24cec09de6f79c	Bacteroidetes	Bacteroidia	Bacteroidales	p-251-o5	uncultured bacterium	uncultured bacterium	0	0	0	0	0	0	0	0	0	0	0	0	0	29	0	0	0	0	0	0	0	0	0	0	0	0	0	0	0	0	0	0	0	0	0	0	0	0	0	0	0	0	0
0a22fb7f6c15e4b878dd43173078ea0f	Firmicutes	Clostridia	Clostridiales	Ruminococcaceae	Ruminococcaceae UCG-010	uncultured bacterium	0	0	0	0	0	0	0	0	7	0	0	0	0	0	0	0	0	0	0	5	0	0	0	0	0	0	0	0	0	0	0	0	0	0	0	0	0	0	0	0	0	0	0
0a253ff3087a984b6fe389c9860430cf	Bacteroidetes	Bacteroidia	Bacteroidales	Prevotellaceae	Prevotellaceae UCG-004	uncultured bacterium	0	0	0	0	0	0	0	0	6	0	0	0	0	0	0	0	0	10	0	0	0	0	0	0	0	0	0	0	0	0	0	12	0	0	0	0	0	0	0	0	0	0	0
0a39289544ae31c09e0ad6923d43c467	Bacteroidetes	Bacteroidia	Bacteroidales	p-251-o5	uncultured bacterium	uncultured bacterium	0	0	0	0	0	0	18	0	0	0	0	0	0	0	0	0	0	25	0	0	0	0	27	0	0	0	0	0	24	0	0	0	0	0	0	0	0	0	0	72	0	0	0
0a41eb32edd062c01d2f3c4d211388c8	Spirochaetes	Spirochaetia	Spirochaetales	Spirochaetaceae	Treponema 2	NA	0	0	0	0	0	0	0	0	0	0	0	0	0	14	0	0	0	0	0	0	0	0	0	0	0	0	0	0	0	0	0	0	0	0	0	0	0	0	0	0	0	0	0
0a4d5a40f1366d2b60cf4d30d1074d3a	Firmicutes	Bacilli	Bacillales	Planococcaceae	Solibacillus	uncultured bacterium	0	0	0	0	0	0	0	0	0	0	0	0	0	0	0	0	0	0	0	0	0	0	0	0	0	0	0	0	0	0	0	0	0	0	0	0	0	0	0	0	0	0	0
0a5b8e6cbc16c6273112a88f701b0c91	Bacteroidetes	Bacteroidia	Bacteroidales	p-251-o5	uncultured bacterium	uncultured bacterium	0	0	0	0	0	0	0	0	0	0	0	24	0	0	0	0	0	0	0	0	0	0	0	0	0	0	0	0	0	0	0	0	0	0	0	0	0	0	0	0	0	0	0
0a5bfc562b7cbd074025097253d5f76f	Fibrobacteres	Fibrobacteria	Fibrobacterales	Fibrobacteraceae	Fibrobacter	Fibrobacter sp.	0	0	0	0	0	0	0	0	55	0	90	39	0	0	0	55	0	104	0	0	0	0	0	0	0	0	0	0	0	49	0	0	0	0	0	0	0	0	0	0	0	0	0
0a603050df03b025de3791bd64135858	Bacteroidetes	Bacteroidia	Bacteroidales	p-251-o5	uncultured bacterium	uncultured bacterium	0	0	0	0	0	0	0	0	0	0	0	0	0	0	0	0	0	0	0	0	0	0	0	0	0	0	0	0	0	0	0	0	0	0	0	0	0	0	0	0	0	0	0
0a6297e5754ff64bcab78f20b3ed92be	Firmicutes	Clostridia	Clostridiales	Ruminococcaceae	[Eubacterium] coprostanoligenes group	NA	0	0	0	0	61	0	32	0	0	0	0	0	0	0	0	0	0	0	0	0	0	0	89	0	0	0	0	0	0	0	0	0	0	44	0	0	59	0	0	0	0	0	0
0a6cd4b48eaf11266cb45d97ceac9afc	Firmicutes	Clostridia	Clostridiales	Ruminococcaceae	Saccharofermentans	uncultured bacterium	0	0	0	0	0	0	0	0	0	0	0	0	0	0	0	0	0	10	32	20	0	0	0	0	0	0	0	0	0	0	0	0	0	0	0	0	0	0	0	0	0	0	0
0a7ea4024c26caf64bb296598038f853	Firmicutes	Clostridia	Clostridiales	Ruminococcaceae	Ruminococcus 1	NA	0	0	0	0	0	0	0	0	0	45	0	0	0	0	0	18	0	0	0	0	0	0	0	0	0	0	0	0	0	0	0	0	40	0	0	0	0	0	0	0	0	0	0
0a8637098d56166a41b1068ea2116b08	Bacteroidetes	Bacteroidia	Bacteroidales	p-251-o5	uncultured bacterium	uncultured bacterium	0	0	0	0	0	0	0	0	0	0	0	0	0	0	0	0	0	0	0	0	0	0	0	0	0	0	0	0	0	0	0	0	0	0	0	0	0	0	0	0	0	0	0
0a8c1a3297660d1c8ac7300f3ba92fb1	Firmicutes	Clostridia	Clostridiales	Christensenellaceae	Christensenellaceae R-7 group	NA	0	36	0	0	0	0	12	0	0	0	0	0	0	0	0	0	24	0	0	0	0	0	0	0	0	0	0	0	0	0	0	0	0	0	0	0	0	0	0	0	0	0	0
0a9644ed405934c30d2162f07820b70e	Firmicutes	Clostridia	Clostridiales	Lachnospiraceae	NA	NA	0	0	0	0	0	0	0	0	0	0	0	0	0	0	0	0	0	0	0	0	0	0	0	0	0	0	0	0	0	0	0	0	0	0	0	0	0	0	0	0	0	32	0
0a9a5a52fc66d9bf5d3bb03c58bed7b8	Bacteroidetes	Bacteroidia	Bacteroidales	Prevotellaceae	Prevotellaceae UCG-001	uncultured bacterium	0	0	0	0	0	0	0	0	0	12	0	0	25	72	0	0	0	0	0	0	0	0	0	0	0	0	0	0	0	0	42	0	0	0	0	0	0	41	0	0	0	0	0
0a9ce2842b2e199fb605f358c6d0f956	Bacteroidetes	Bacteroidia	NA	NA	NA	NA	0	0	0	0	0	0	0	0	0	0	0	0	0	0	0	0	0	0	0	0	0	0	0	0	0	0	0	0	0	0	0	0	0	0	0	0	0	0	0	0	0	0	0
0aa68d093cf9eb0e7062008569a91361	Firmicutes	Clostridia	Clostridiales	Ruminococcaceae	Ruminococcaceae UCG-010	uncultured bacterium	0	0	0	0	0	0	0	0	0	0	0	0	0	0	0	0	0	0	0	0	0	0	0	0	0	0	0	0	0	0	0	0	0	0	0	0	0	0	0	0	0	0	0
0aad231d5576a631461fc7085947ccc5	Firmicutes	Clostridia	Clostridiales	Ruminococcaceae	Ruminococcaceae UCG-010	uncultured rumen bacterium	29	32	49	0	0	0	0	0	22	15	30	0	0	0	0	0	0	0	0	0	0	0	0	0	0	0	0	0	0	0	0	0	0	0	0	0	0	0	0	39	0	45	0
0ab1840140879997ed06527477612d23	Firmicutes	Clostridia	Clostridiales	Christensenellaceae	Christensenellaceae R-7 group	NA	0	0	0	0	0	0	0	0	0	0	0	0	0	0	0	0	0	0	0	0	0	0	0	0	0	0	0	0	0	0	0	0	0	0	0	0	0	0	0	0	0	0	0
0ab544b82d41f7f1fce39bea25fbd03d	Bacteroidetes	Bacteroidia	Bacteroidales	p-251-o5	uncultured bacterium	uncultured bacterium	0	0	0	0	0	0	0	0	0	0	0	0	0	0	0	0	0	0	42	0	0	0	0	0	0	0	0	0	29	0	0	0	0	0	0	0	0	0	0	0	0	0	0
0aeb6fe0a67838737cb6b7ac6d736656	Spirochaetes	Spirochaetia	Spirochaetales	Spirochaetaceae	Treponema 2	uncultured bacterium	0	0	0	19	14	0	1	0	0	0	0	0	0	0	0	0	0	0	0	0	1	0	0	0	0	1	0	26	17	0	50	0	0	36	0	15	0	0	0	0	21	0	0
0aecd5babc2277097341f3eb98aff1ca	Firmicutes	Clostridia	Clostridiales	Ruminococcaceae	uncultured	NA	0	0	0	0	0	0	0	0	0	0	0	0	0	0	0	0	0	0	0	0	0	0	0	0	0	0	0	0	0	0	0	0	0	0	0	0	0	0	0	0	0	0	0
0af2c09d779773a11cb3a2b562cd9a8e	Firmicutes	Clostridia	Clostridiales	Christensenellaceae	Christensenellaceae R-7 group	NA	0	0	0	0	0	0	0	0	0	0	0	0	0	0	0	0	0	0	0	0	0	0	0	0	0	0	0	0	0	0	0	0	0	0	0	10	0	0	43	0	0	0	0
0afc153b56ce84be5a28f8b0b14a89f4	Bacteroidetes	Bacteroidia	Bacteroidales	Rikenellaceae	Rikenellaceae RC9 gut group	uncultured bacterium	0	0	0	0	0	0	0	0	0	0	0	0	0	0	0	0	0	0	13	0	0	0	5	0	0	0	0	0	0	0	0	0	0	0	0	0	0	0	0	0	0	0	0
0afcf872a9fea1bb2233038cb46b931d	Bacteroidetes	Bacteroidia	Bacteroidales	Rikenellaceae	Rikenellaceae RC9 gut group	uncultured bacterium	0	0	0	0	0	0	0	0	0	0	0	0	0	0	0	0	0	0	0	0	0	0	0	23	0	0	0	0	0	0	0	0	0	0	0	0	0	0	0	0	0	0	0
0b0e0d6831b8b3c70e5486a9b3e4a252	Bacteroidetes	Bacteroidia	Bacteroidales	Bacteroidales UCG-001	uncultured bacterium	uncultured bacterium	0	6	0	0	9	0	35	12	0	0	27	0	22	0	0	0	14	0	0	11	0	0	0	0	0	0	12	0	0	0	0	123	0	0	0	0	0	0	0	39	0	53	0
0b12548f6dcbe34d9da8a732011be45d	Bacteroidetes	Bacteroidia	Bacteroidales	Rikenellaceae	Rikenellaceae RC9 gut group	uncultured bacterium	0	0	0	0	0	0	0	0	0	0	0	0	0	0	0	0	0	0	0	0	0	0	0	0	0	0	0	0	0	0	0	0	0	0	0	0	0	0	0	0	0	0	0
0b156892c2a849955d41b21218d68f87	Firmicutes	Clostridia	Clostridiales	Ruminococcaceae	Ruminococcaceae UCG-010	uncultured bacterium	0	0	0	0	0	0	0	0	0	0	0	78	0	0	0	0	23	0	0	23	0	0	0	32	0	0	0	0	0	0	0	0	0	46	0	0	0	0	0	24	0	0	0
0b297d63ef71193eed8548d4ce0ea70f	Bacteroidetes	Bacteroidia	Bacteroidales	Bacteroidales RF16 group	uncultured bacterium	uncultured bacterium	0	11	0	0	0	0	0	0	0	0	0	0	0	0	0	0	0	0	0	0	0	0	7	0	0	0	0	0	0	0	0	0	0	0	0	0	0	0	0	0	0	0	0
0b423f56c6273f07e4ad192a7ac5d04e	Bacteroidetes	Bacteroidia	Bacteroidales	Prevotellaceae	Prevotellaceae UCG-001	wallaby gut metagenome	0	25	0	0	0	0	0	14	0	0	0	0	0	0	0	0	0	0	0	10	0	0	0	0	0	0	0	0	0	0	0	0	0	0	0	11	0	0	0	79	0	0	0
0b49159518a6af646542425edc0a91eb	Bacteroidetes	Bacteroidia	Bacteroidales	p-251-o5	uncultured bacterium	uncultured bacterium	0	0	0	0	0	0	0	0	0	0	0	0	0	0	0	0	0	0	0	0	0	0	0	0	0	0	0	0	0	0	0	0	0	0	0	0	0	0	0	0	0	0	0
0b5ae5cde6c37c69ba720eb243bd1fef	Bacteroidetes	Bacteroidia	Bacteroidales	p-251-o5	uncultured bacterium	uncultured bacterium	0	0	0	0	0	0	0	0	0	0	35	0	0	0	0	0	0	0	0	0	0	0	0	0	0	0	0	0	0	0	0	0	0	0	0	0	0	0	0	0	0	0	0
0b5ccba90ca12146be1d06c145ebba9f	Bacteroidetes	Bacteroidia	Bacteroidales	p-251-o5	uncultured bacterium	uncultured bacterium	0	0	0	0	0	0	0	0	0	0	0	0	0	0	0	0	0	0	0	0	0	0	0	0	0	0	0	0	0	0	0	0	0	0	0	0	0	0	0	0	8	0	0
0b65e6e83039023669e6606b049caf0e	Bacteroidetes	Bacteroidia	Bacteroidales	Bacteroidales BS11 gut group	uncultured bacterium	uncultured bacterium	0	52	17	0	18	0	0	0	0	24	0	0	0	0	0	0	0	0	0	0	0	0	0	0	38	29	0	0	0	0	0	0	0	0	0	0	56	0	0	0	0	0	0
0b7b0d76b8203c438ed2792effd5903c	Bacteroidetes	Bacteroidia	Bacteroidales	Prevotellaceae	NA	NA	0	0	0	0	0	0	0	0	0	0	0	0	0	0	0	0	0	0	0	0	0	0	0	0	0	0	0	0	0	0	0	0	0	0	0	0	0	0	0	0	0	0	0
0b7d8bfda8df24702af9aba56295a408	Firmicutes	Clostridia	Clostridiales	Ruminococcaceae	uncultured	NA	0	0	0	0	0	0	0	0	0	0	0	0	0	0	0	0	0	0	0	0	0	0	0	0	0	0	0	0	0	0	0	0	0	0	0	0	0	0	0	0	0	0	0
0b81694cc518db9bf558f38fd95015f1	Proteobacteria	Alphaproteobacteria	Rhodospirillales	uncultured	uncultured bacterium	uncultured bacterium	0	0	0	0	0	0	0	0	0	0	0	0	0	0	0	0	0	0	0	0	0	0	0	0	0	0	0	0	0	0	0	0	0	0	0	0	0	0	0	0	0	0	0
0b8625f09e72b87023dcd57d43d2869f	Bacteroidetes	Bacteroidia	Bacteroidales	NA	NA	NA	0	0	0	0	0	0	0	0	0	0	0	0	0	0	0	0	0	0	0	0	0	0	0	0	0	0	0	0	0	0	0	0	0	0	0	0	0	0	0	0	0	0	0
0b8f3e29c689ec28d6abb384c88c9d74	Bacteroidetes	Bacteroidia	Bacteroidales	p-251-o5	uncultured bacterium	uncultured bacterium	0	0	0	0	0	0	0	0	0	0	0	0	0	0	0	0	0	0	0	0	0	0	0	0	0	0	0	0	0	33	0	0	0	0	0	0	0	0	0	0	0	0	0
0baf8c3d1ae387465320c798c85283ee	Firmicutes	Clostridia	Clostridiales	Lachnospiraceae	Acetitomaculum	uncultured bacterium	0	0	0	0	0	0	0	0	0	0	27	0	0	0	0	0	0	0	0	0	0	0	0	0	0	0	0	0	0	0	0	0	0	0	0	0	0	0	0	0	0	0	0
0bb33d3d1f34fdd02112345ad4e2c623	Bacteroidetes	Bacteroidia	Bacteroidales	F082	uncultured bacterium	uncultured bacterium	0	70	0	0	0	0	0	0	0	0	0	0	0	0	0	0	0	0	18	0	0	0	0	0	0	0	0	0	0	0	0	0	0	0	0	0	0	0	0	0	0	0	0
0bb6af61b31fed00cfaca519dbaa6844	Spirochaetes	Spirochaetia	Spirochaetales	Spirochaetaceae	Treponema 2	uncultured bacterium	0	0	0	0	0	0	0	0	0	0	27	27	0	0	12	0	0	0	0	0	0	0	20	0	0	0	0	0	0	0	0	0	0	0	0	0	0	0	0	0	0	0	0
0bbd31c4a1ccc441140cd0cd5c804881	Firmicutes	Clostridia	Clostridiales	Ruminococcaceae	Ruminococcaceae UCG-010	uncultured rumen bacterium	0	0	0	0	0	0	0	0	0	27	0	0	0	0	0	0	0	0	0	0	0	0	42	0	0	0	0	0	0	0	0	0	0	0	0	0	0	0	0	0	0	0	0
0bbd3457aec51d8b6a42912f5809e0f7	Bacteroidetes	Bacteroidia	Bacteroidales	Rikenellaceae	Rikenellaceae RC9 gut group	uncultured bacterium	0	0	0	0	0	0	0	0	0	0	0	0	0	0	0	0	0	0	0	0	0	0	0	0	0	0	0	0	0	0	0	0	0	0	0	0	0	0	0	0	0	0	6
0bc6663c17e7153a3e5113a87b126cfc	Bacteroidetes	Bacteroidia	Bacteroidales	Bacteroidales RF16 group	uncultured bacterium	uncultured bacterium	0	0	0	61	0	0	0	0	0	0	0	0	0	28	0	26	54	0	0	26	0	0	0	0	18	30	0	0	0	0	0	0	0	68	0	0	0	0	0	0	25	0	0
0bce88734fc832efd2d2da737f94568a	Bacteroidetes	Bacteroidia	Bacteroidales	p-251-o5	uncultured bacterium	uncultured bacterium	54	0	0	0	0	0	0	0	0	0	0	46	0	0	0	0	0	0	0	0	0	0	0	0	0	0	0	0	0	0	0	0	0	0	0	0	0	0	56	28	19	0	0
0bfcaa9429139e9ca7074ef556f451f3	Firmicutes	Clostridia	Clostridiales	Ruminococcaceae	[Eubacterium] coprostanoligenes group	NA	0	0	0	0	0	0	0	22	0	0	0	0	0	0	0	0	0	0	0	0	0	0	16	0	21	0	0	0	0	0	0	51	0	0	0	0	40	66	0	0	0	0	0
0bfd0af8d814beb21914f3bdee2d642b	Bacteroidetes	Bacteroidia	Bacteroidales	Rikenellaceae	Rikenellaceae RC9 gut group	uncultured bacterium	0	13	0	0	0	0	0	0	0	0	0	0	0	0	0	0	0	0	0	0	0	0	0	0	0	0	0	0	0	7	0	0	0	71	0	0	0	0	0	0	0	0	0
0c102d5924468fe6cc5cfbceab024c94	Firmicutes	Clostridia	Clostridiales	Ruminococcaceae	Ruminococcaceae UCG-014	NA	0	0	0	0	0	0	0	0	0	0	0	0	0	0	0	0	0	0	0	0	0	0	0	0	0	0	0	0	0	0	0	0	0	0	0	0	0	0	0	0	0	0	39
0c16d320e9d458e27127d802229f9a5d	Bacteroidetes	Bacteroidia	Bacteroidales	Prevotellaceae	NA	NA	0	0	0	0	0	0	0	0	0	0	0	0	0	0	0	0	0	0	0	0	0	0	0	0	0	0	0	0	0	0	0	0	0	0	0	0	0	0	0	0	0	0	0
0c1a32048eba99b0d5f9eb029804a1c7	Firmicutes	Clostridia	Clostridiales	Ruminococcaceae	Ruminococcaceae V9D2013 group	uncultured bacterium	0	0	0	0	0	0	0	0	0	0	0	0	0	0	0	0	0	0	0	0	0	0	0	0	0	0	0	0	0	0	0	0	0	0	0	0	0	0	0	0	0	0	0
0c250de9ecf9858d2fc8ccf63ca5ffb2	Firmicutes	Clostridia	Clostridiales	Family XIII	uncultured	uncultured bacterium	0	0	0	9	0	0	0	0	0	0	0	0	0	11	17	0	7	6	18	0	0	0	0	0	0	0	0	0	0	0	0	19	0	23	31	15	0	0	0	0	0	0	34
0c2539da241fdf5bb6175da8a15a13ef	Firmicutes	Clostridia	Clostridiales	Family XIII	Family XIII AD3011 group	uncultured bacterium	0	0	0	30	0	0	0	0	0	0	0	0	0	14	0	0	0	0	0	0	0	18	0	0	0	18	17	0	12	0	0	12	0	0	42	0	0	0	0	0	0	0	0
0c2802e82821b2014bf56377b271e9f9	Firmicutes	Clostridia	Clostridiales	Ruminococcaceae	Ruminococcaceae UCG-010	uncultured bacterium	0	0	0	0	0	0	0	0	0	0	0	0	0	0	0	0	0	0	0	7	0	0	0	0	0	0	0	0	0	0	0	0	0	0	0	0	0	0	0	0	0	0	0
0c2851b04cd53dd0d2cc18b350fa9a77	Bacteroidetes	Bacteroidia	Bacteroidales	p-251-o5	uncultured bacterium	uncultured bacterium	0	0	0	0	0	0	0	0	0	0	0	0	0	0	0	0	0	0	0	0	0	0	0	0	0	0	0	0	0	0	0	0	0	0	0	0	0	0	0	0	0	0	0
0c2c47da674c13153f96ce0613d19043	Bacteroidetes	Bacteroidia	Bacteroidales	p-251-o5	uncultured bacterium	uncultured bacterium	0	0	0	0	0	0	0	0	0	0	0	0	0	0	0	0	0	0	0	0	0	0	0	0	0	0	0	0	0	0	0	0	0	0	0	0	0	0	27	0	0	0	0
0c31f2fccb82fc96aa9e85bdea61cc3a	Bacteroidetes	Bacteroidia	Bacteroidales	Rikenellaceae	Rikenellaceae RC9 gut group	uncultured bacterium	0	0	0	0	0	0	0	0	0	0	0	0	59	0	0	0	0	0	0	0	0	0	0	0	0	0	0	0	0	0	0	0	0	0	0	0	0	0	0	0	0	0	0
0c468fcbf1e0f74e938bf52c09ed3790	Bacteroidetes	Bacteroidia	Bacteroidales	Rikenellaceae	Alistipes	uncultured bacterium	0	0	0	0	0	0	0	0	0	0	0	0	0	0	0	0	0	0	0	0	0	0	0	0	0	0	0	0	0	0	0	0	0	0	0	0	0	0	0	0	0	0	0
0c495163e48b633a1f526b15832d567b	Bacteroidetes	Bacteroidia	Bacteroidales	F082	uncultured bacterium	uncultured bacterium	0	83	0	0	12	0	0	0	0	0	0	0	0	0	0	0	0	0	0	0	0	0	0	0	0	0	0	0	0	0	0	0	0	0	0	0	0	50	0	0	0	0	0
0c596cfa90379de001dcf1c1c7090835	Bacteroidetes	Bacteroidia	Bacteroidales	NA	NA	NA	0	0	0	0	0	0	0	0	0	0	0	0	0	0	0	0	30	0	0	0	41	0	0	0	0	0	0	0	0	0	0	0	0	0	0	0	0	0	0	0	0	0	0
0c62d24c2f9336e2dc87c08c433b886f	Firmicutes	Clostridia	Clostridiales	Lachnospiraceae	NA	NA	0	0	0	0	0	0	0	0	0	0	0	0	0	0	0	0	0	0	0	0	0	0	0	0	0	0	0	0	0	0	0	0	0	0	0	0	0	0	0	0	0	0	0
0c6e96a75e853cea0309cabc2a8073a1	Bacteroidetes	Bacteroidia	Bacteroidales	Rikenellaceae	Rikenellaceae RC9 gut group	uncultured bacterium	0	0	0	0	0	0	0	0	0	0	0	0	0	0	0	0	0	0	0	0	0	0	0	0	0	0	0	0	0	0	0	0	0	0	0	0	0	0	0	0	0	0	0
0c766239fdad1a564377b10d26808098	Spirochaetes	Spirochaetia	Spirochaetales	Spirochaetaceae	Treponema 2	uncultured bacterium	0	0	0	0	0	0	0	0	0	0	0	0	0	0	0	0	0	0	0	0	0	0	20	0	0	0	0	0	0	0	0	0	0	0	0	0	0	40	0	0	0	0	0
0c8a3e5e53a92bf411c3622587792553	Firmicutes	Clostridia	Clostridiales	Lachnospiraceae	Pseudobutyrivibrio	NA	0	0	0	0	0	0	0	0	0	0	0	0	0	0	0	0	0	0	0	0	0	0	0	0	0	0	0	0	0	0	0	0	0	0	0	0	0	0	0	0	0	0	0
0c907b79a57bcc1e9d01eb08a6162770	Bacteroidetes	Bacteroidia	Bacteroidales	p-251-o5	uncultured bacterium	uncultured bacterium	0	0	0	0	0	0	0	0	0	0	0	0	0	0	0	0	0	0	0	0	0	0	0	0	0	0	0	0	0	0	0	0	0	0	0	0	0	0	0	0	0	0	0
0c91d8f869288a13bc6dd89a5a44b8f8	Fibrobacteres	Fibrobacteria	Fibrobacterales	Fibrobacteraceae	Fibrobacter	Fibrobacter sp.	0	0	0	0	0	0	0	0	0	0	0	0	0	0	0	0	0	0	0	0	0	0	0	0	0	0	0	0	0	0	0	0	0	0	0	0	0	0	0	15	0	0	0
0c91db99c19e617f26d494f71fe2056b	Firmicutes	Clostridia	Clostridiales	Ruminococcaceae	Ruminococcaceae UCG-010	uncultured bacterium	0	0	0	0	0	0	0	0	0	0	0	0	0	0	0	0	0	0	0	0	0	0	0	0	0	0	0	0	0	0	0	0	0	0	0	0	0	0	0	0	0	0	0
0c9dbebec00336be19ca3c2b47fce9f7	Bacteroidetes	Bacteroidia	Bacteroidales	Bacteroidales RF16 group	uncultured bacterium	uncultured bacterium	0	0	0	0	0	0	0	0	0	0	0	0	0	0	0	0	0	0	0	0	14	0	0	0	0	0	0	0	0	0	0	0	0	0	0	0	0	0	0	0	0	0	0
0caaa9b4d4ba1f1195f261063c88e90f	Firmicutes	Clostridia	Clostridiales	Ruminococcaceae	Ruminococcaceae UCG-010	uncultured bacterium	0	0	0	0	0	0	0	0	0	0	0	0	0	0	0	0	0	0	0	0	0	0	0	0	0	0	0	0	0	0	0	0	0	0	0	0	9	8	0	0	0	0	0
0cb08338e7490594672b00c191c143eb	Firmicutes	Bacilli	Bacillales	Planococcaceae	Solibacillus	NA	0	0	0	0	0	0	0	0	0	0	0	0	0	0	0	0	0	0	0	0	0	0	0	30	0	0	0	0	0	0	0	0	0	0	0	0	0	0	0	0	0	0	0
0cbf54be5b89a7dedde7c730707ac8da	Bacteroidetes	Bacteroidia	Bacteroidales	NA	NA	NA	0	0	0	0	0	0	0	0	0	0	0	0	0	0	0	0	0	0	0	0	0	0	0	0	0	0	0	0	0	0	0	0	0	0	0	0	0	0	0	0	0	0	0
0cc28fe18d7b6fcaad9c6e26afd60527	Firmicutes	Clostridia	Clostridiales	Ruminococcaceae	Ruminococcaceae UCG-007	uncultured bacterium	0	0	0	0	0	0	0	0	0	0	0	0	0	0	0	0	0	0	0	0	22	0	0	0	0	0	0	0	0	0	0	0	0	0	0	0	0	0	0	0	0	0	0
0cc4cf186d2f64e9c2690954a2d97a10	Bacteroidetes	Bacteroidia	Bacteroidales	p-251-o5	uncultured bacterium	uncultured bacterium	0	0	0	0	0	0	0	0	0	0	0	0	0	0	0	0	0	0	0	0	0	0	0	0	0	0	0	0	0	0	0	0	0	0	0	0	0	0	0	0	0	0	0
0ccf840b4c8b891b3b36b771805da79d	Firmicutes	Clostridia	Clostridiales	Ruminococcaceae	[Eubacterium] coprostanoligenes group	NA	0	0	0	0	0	0	0	52	51	0	0	0	0	0	0	47	33	0	56	50	0	0	61	27	99	0	0	0	0	0	0	0	0	72	0	0	73	131	0	0	50	101	0
0cdb5888bb16a7850708b28338c41604	Bacteroidetes	Bacteroidia	Bacteroidales	Rikenellaceae	dgA-11 gut group	uncultured bacterium	0	0	0	0	0	0	0	0	0	0	0	0	0	0	0	0	0	0	0	0	0	0	0	0	0	0	0	0	0	0	0	0	0	0	0	0	0	0	0	0	0	0	0
0ce27d1fa1e7315265afa429b6d4d6c4	Bacteroidetes	Bacteroidia	Bacteroidales	Bacteroidales RF16 group	uncultured bacterium	uncultured bacterium	0	0	0	0	0	0	0	0	0	0	0	0	0	0	0	0	0	0	0	0	0	0	0	0	0	0	0	0	0	0	0	0	0	0	0	0	0	0	0	0	0	0	0
0ce3794c79cb423dfb246716db502de8	Bacteroidetes	Bacteroidia	Bacteroidales	Prevotellaceae	Alloprevotella	uncultured bacterium	0	0	0	0	0	0	0	0	0	0	0	0	0	0	0	0	0	0	0	0	0	0	0	0	0	0	0	0	0	0	0	0	0	0	0	0	0	0	0	0	0	0	0
0ce5b06a52f3b69279b9a6a450606494	Firmicutes	Clostridia	Clostridiales	Ruminococcaceae	NA	NA	15	15	0	0	0	0	0	7	0	0	0	0	0	20	0	0	0	0	0	0	0	0	22	0	0	0	0	0	0	0	0	0	0	0	0	12	0	0	0	28	0	0	0
0ceb7d947c3450962a3ea1c5f258e8f4	Firmicutes	Clostridia	Clostridiales	Family XIII	[Eubacterium] nodatum group	NA	0	0	0	0	0	0	0	0	0	0	0	0	0	0	0	0	0	0	0	0	0	0	0	0	0	0	15	0	0	0	0	0	0	0	0	0	0	0	0	0	0	0	0
0cfeb6617227e43359797a43f00426d7	Bacteroidetes	Bacteroidia	Bacteroidales	Rikenellaceae	Rikenellaceae RC9 gut group	uncultured bacterium	0	0	0	0	0	0	0	0	0	0	0	0	0	0	0	0	0	28	0	0	0	0	0	0	0	0	0	0	0	0	0	0	0	0	0	0	0	0	0	0	0	0	0
0d0b6cfdaadfa56aab66c62e67d9daff	Proteobacteria	Gammaproteobacteria	Betaproteobacteriales	Burkholderiaceae	NA	NA	0	0	0	0	0	0	0	0	0	0	0	0	0	0	0	0	0	0	0	0	0	0	0	0	0	0	0	0	0	0	0	0	0	0	0	0	0	7	0	0	0	0	0
0d1537fc291fdd75adaec0a65d1f31de	Spirochaetes	Spirochaetia	Spirochaetales	Spirochaetaceae	NA	NA	0	0	0	5	0	0	8	0	0	5	0	0	0	0	0	0	0	0	0	0	12	0	0	0	0	0	0	0	0	0	0	0	0	0	0	0	0	0	0	18	0	0	0
0d1591ccfdd6e2ab970acc0d5ea65558	Bacteroidetes	Bacteroidia	Bacteroidales	gir-aah93h0	uncultured bacterium	uncultured bacterium	0	0	0	0	0	0	0	0	0	0	0	0	0	0	0	0	0	0	0	0	0	0	0	0	0	0	0	0	0	0	0	0	0	0	0	24	0	15	0	0	0	0	0
0d1fdc3e7c9b670087dc263d6d40d698	Bacteroidetes	Bacteroidia	Bacteroidales	uncultured	uncultured bacterium	uncultured bacterium	0	0	0	0	0	0	0	0	0	0	0	0	0	0	0	0	0	0	32	0	0	0	29	0	0	0	0	0	0	0	0	0	0	0	0	0	0	0	0	0	0	0	0
0d23a4026e381558cbad7424312aa84d	Bacteroidetes	Bacteroidia	Bacteroidales	F082	uncultured bacterium	uncultured bacterium	0	0	0	0	0	0	0	0	0	0	0	0	0	0	0	0	0	0	0	0	0	0	0	0	0	0	0	0	0	0	0	0	0	0	0	0	64	0	0	0	0	0	0
0d24bc64a762f459dde51fd3b101d716	Proteobacteria	Alphaproteobacteria	Rhodospirillales	uncultured	uncultured rumen bacterium	uncultured rumen bacterium	0	0	0	0	0	0	0	0	0	0	0	0	0	0	0	0	0	0	0	0	0	0	0	0	0	0	0	0	0	0	0	0	0	0	0	0	0	0	0	0	0	0	0
0d2a4ffeed07c5d53841c6d78b8d8677	Bacteroidetes	Bacteroidia	Bacteroidales	Prevotellaceae	Prevotellaceae UCG-001	uncultured Prevotellaceae bacterium	0	0	15	0	0	0	0	0	0	17	0	0	0	0	0	0	0	0	0	0	0	0	0	0	0	0	0	0	0	0	0	0	0	0	0	0	63	0	0	0	17	0	0
0d2f620847697c3002cf944a03ed7b56	Bacteroidetes	Bacteroidia	Bacteroidales	Prevotellaceae	NA	NA	0	0	0	0	0	0	0	0	0	0	0	0	0	0	0	0	0	0	0	0	0	4	0	0	0	0	0	0	0	0	0	0	0	0	0	0	0	0	0	0	0	0	0
0d3434911a5ca8fb64b0944ce97b0bbe	Bacteroidetes	Bacteroidia	Bacteroidales	p-251-o5	uncultured bacterium	uncultured bacterium	0	0	0	50	0	0	0	0	0	0	0	0	0	0	0	0	0	0	0	0	0	0	0	0	0	0	0	0	0	0	0	0	0	0	0	0	0	0	0	0	0	0	0
0d42ba886f601dee7a11951a8198c320	Bacteroidetes	Bacteroidia	Bacteroidales	F082	uncultured bacterium	uncultured bacterium	0	0	0	0	0	0	0	0	44	0	0	0	0	0	0	0	0	0	0	0	0	0	0	0	0	0	0	0	0	0	0	0	0	0	0	0	0	0	0	0	0	0	0
0d4378593ca343f904ecd40cf6b34a73	Bacteroidetes	Bacteroidia	Bacteroidales	Rikenellaceae	Rikenellaceae RC9 gut group	uncultured bacterium	0	0	0	0	0	0	0	0	0	0	0	0	0	0	0	0	0	0	0	0	0	0	0	0	0	0	0	0	0	0	0	0	0	0	0	0	0	0	0	0	0	0	0
0d4d8ef7ff685628c4317dc862e597dd	Bacteroidetes	Bacteroidia	Bacteroidales	Bacteroidales RF16 group	uncultured bacterium	uncultured bacterium	0	0	0	0	4	0	0	0	0	0	0	0	0	0	0	0	0	0	0	0	0	0	0	0	0	0	0	0	0	0	0	0	0	0	0	0	0	0	0	0	0	0	0
0d5b7b46d8af0de961ba5be61a5ff9ef	Firmicutes	Clostridia	Clostridiales	Lachnospiraceae	Lachnospiraceae AC2044 group	uncultured bacterium	0	0	0	29	0	0	0	0	0	0	0	0	0	0	0	0	0	0	0	18	0	0	29	27	0	0	0	25	21	0	42	0	0	0	0	0	0	0	0	0	16	0	64
0d5bdd36242480c12195da8352746ceb	Proteobacteria	Alphaproteobacteria	Rhodospirillales	uncultured	uncultured rumen bacterium	uncultured rumen bacterium	0	0	0	0	0	0	0	0	0	0	6	0	0	0	0	0	0	0	0	0	0	3	0	0	0	0	0	0	0	0	0	0	2	0	0	0	0	5	0	0	0	0	0
0d62458731166353ef55d58c8ac1026a	Firmicutes	Clostridia	Clostridiales	Lachnospiraceae	Lachnospiraceae ND3007 group	uncultured rumen bacterium	0	0	0	0	0	0	0	0	0	0	0	0	0	0	0	0	0	0	0	0	0	0	0	0	0	0	0	0	0	0	0	0	0	0	0	0	0	0	0	0	0	0	0
0d744fcab23dc4542ebc28f0bcb1314f	Firmicutes	Clostridia	Clostridiales	Lachnospiraceae	Lachnospiraceae XPB1014 group	NA	0	0	0	0	0	0	0	0	0	0	0	0	0	0	0	0	0	0	0	0	0	0	0	0	0	0	0	0	0	0	0	0	0	0	0	0	0	0	0	0	0	0	0
0d770a44948148f25a13606db9d41b64	Firmicutes	Clostridia	Clostridiales	Eubacteriaceae	Eubacterium	uncultured bacterium	0	0	0	0	0	0	0	0	0	0	0	0	0	0	0	0	0	0	0	0	0	0	0	0	0	15	0	0	0	0	0	0	0	28	0	0	0	0	0	0	0	0	0
0d7b26dd8de15639bd82e79dc174c2c2	Spirochaetes	Spirochaetia	Spirochaetales	Spirochaetaceae	Treponema 2	uncultured bacterium	0	0	0	0	0	0	0	0	0	0	0	0	0	0	0	0	0	0	0	33	0	0	0	0	0	0	0	0	0	0	0	0	0	0	0	0	0	0	0	0	0	0	0
0d7b9637165d5a371eac1e9d6955484f	Spirochaetes	Spirochaetia	Spirochaetales	Spirochaetaceae	Treponema 2	NA	0	0	0	0	0	0	0	0	29	0	0	0	0	0	0	0	0	37	0	0	0	0	0	0	0	0	0	0	0	0	0	0	0	0	0	0	0	0	0	0	0	0	0
0d7d0e88497334e1a6ff13170b0ae810	Bacteroidetes	Bacteroidia	Bacteroidales	Rikenellaceae	Rikenellaceae RC9 gut group	uncultured bacterium	12	0	0	0	0	0	0	0	0	0	0	0	0	0	0	0	0	0	0	0	0	0	0	0	0	0	0	0	0	0	0	0	0	0	0	0	0	0	0	0	0	0	0
0d7d5e0574a0d1f9b78f63dc1b1470e8	Firmicutes	Clostridia	Clostridiales	Ruminococcaceae	Ruminococcaceae NK4A214 group	uncultured bacterium	0	0	0	0	0	0	0	0	0	0	0	0	0	0	0	0	0	0	0	0	0	0	0	0	0	0	0	0	0	0	0	0	0	0	0	0	0	0	0	0	0	8	0
0d8140d5e196085b4b70c9f8ca58b216	Spirochaetes	Spirochaetia	Spirochaetales	Spirochaetaceae	Treponema 2	uncultured bacterium	0	0	0	0	0	0	0	0	0	0	0	0	0	0	0	0	0	0	0	0	0	0	0	0	0	0	0	0	0	7	0	0	0	0	0	0	0	0	0	0	0	0	0
0d9517b5113be430509ce037614d10ce	Bacteroidetes	Bacteroidia	Bacteroidales	Bacteroidales RF16 group	uncultured bacterium	uncultured bacterium	0	0	0	0	0	0	0	0	0	0	0	0	0	0	0	0	0	0	0	0	0	0	0	0	0	0	0	0	0	0	0	0	0	0	0	0	0	0	0	0	0	0	0
0d9edcbd28c521c7a64b1426617a24d6	Spirochaetes	Spirochaetia	Spirochaetales	Spirochaetaceae	Treponema 2	uncultured bacterium	0	0	0	0	0	0	0	0	0	0	0	0	0	0	0	0	0	0	0	0	0	0	0	0	0	0	0	0	0	0	0	0	0	0	0	0	0	0	0	0	0	0	0
0daa5edc00af4b717aae12ebcdb46e6c	Proteobacteria	Gammaproteobacteria	Betaproteobacteriales	Burkholderiaceae	NA	NA	5	0	0	0	0	0	0	0	0	0	0	0	0	0	0	0	0	0	0	0	0	0	0	0	0	0	0	0	0	0	0	0	0	0	0	0	0	0	0	0	4	0	0
0daad7292f224ea757453dee22f711ca	Bacteroidetes	Bacteroidia	Bacteroidales	Prevotellaceae	Prevotellaceae UCG-001	NA	44	0	47	0	0	0	0	0	0	0	31	0	14	31	0	0	0	0	31	0	0	0	0	0	0	0	0	0	21	12	0	0	0	61	0	0	0	0	0	74	37	49	26
0dc3dd37941e6192f5005e3ee1d63fb3	Bacteroidetes	Bacteroidia	Bacteroidales	Rikenellaceae	Rikenellaceae RC9 gut group	uncultured bacterium	0	0	0	0	0	0	0	0	0	0	0	0	0	0	0	0	0	0	0	0	0	0	0	0	0	0	0	0	0	0	0	0	0	0	0	0	0	0	0	0	0	0	0
0dd9fa97ad6da4fb669d64cae5599485	Bacteroidetes	Bacteroidia	Bacteroidales	p-251-o5	uncultured bacterium	uncultured bacterium	0	0	0	0	0	0	0	0	0	0	0	0	0	0	0	0	0	0	0	0	0	0	0	0	0	0	0	0	0	0	0	0	0	0	0	0	0	0	0	0	0	0	0
0de2fac19cd14e2840c370854434e4af	Bacteroidetes	Bacteroidia	Bacteroidales	F082	uncultured bacterium	uncultured bacterium	0	0	0	0	0	0	0	0	0	0	68	0	0	0	0	0	0	0	0	0	0	0	0	0	0	0	0	0	0	0	0	0	0	0	0	0	0	0	0	0	0	0	0
0de8eabbcb3217e51e7a96db88b6c8fc	Firmicutes	Erysipelotrichia	Erysipelotrichales	Erysipelotrichaceae	uncultured	uncultured bacterium	0	0	0	0	0	0	0	14	0	27	0	11	0	0	0	0	0	4	0	0	0	0	0	0	19	0	0	0	0	0	0	6	0	0	0	0	0	0	0	0	12	0	0
0df22257f18cb141dd702ea727decb00	Bacteroidetes	Bacteroidia	Bacteroidales	F082	uncultured bacterium	uncultured bacterium	0	0	0	0	0	0	0	0	0	0	0	0	0	0	0	0	0	0	0	0	0	0	0	0	0	0	0	0	0	0	0	0	0	0	0	0	0	0	0	0	0	0	0
0df99ce0d9e42370ef55b560a203cbb5	Firmicutes	Clostridia	Clostridiales	Lachnospiraceae	Lachnospiraceae UCG-008	uncultured rumen bacterium	0	0	0	0	0	0	0	0	0	0	0	0	0	0	0	0	0	0	0	0	0	0	0	0	0	0	0	0	0	0	0	0	0	0	0	0	0	0	0	0	0	0	0
0dfb20d18df8437e5c66f2ece6d86e02	Bacteroidetes	Bacteroidia	Bacteroidales	p-251-o5	uncultured bacterium	uncultured bacterium	0	0	0	0	0	0	0	0	0	0	0	0	0	0	0	0	0	0	0	0	0	0	0	63	0	0	0	0	0	0	0	0	0	0	0	0	0	0	0	0	0	0	0
0e072dfb12444b6cf413dadf08757126	Firmicutes	Clostridia	Clostridiales	Ruminococcaceae	NA	NA	0	0	0	0	0	0	0	0	0	0	0	0	0	0	0	0	0	0	0	0	0	0	0	0	0	0	0	0	0	0	0	0	0	0	0	0	0	0	0	0	0	0	0
0e08b95a87fca6f31861d198fb30a4c7	Bacteroidetes	Bacteroidia	Bacteroidales	Prevotellaceae	Prevotellaceae UCG-001	uncultured Bacteroidales bacterium	0	0	0	0	0	0	0	0	0	0	0	0	0	0	0	0	0	0	0	1	0	0	0	0	0	0	0	0	0	0	0	0	0	0	0	0	0	0	0	0	0	0	0
0e08bca8e64f06a29dc3231b8a211303	Bacteroidetes	Bacteroidia	Bacteroidales	NA	NA	NA	0	0	0	0	0	0	0	0	0	0	0	0	0	0	0	0	0	0	0	0	0	0	0	0	0	0	0	0	0	0	0	0	0	0	0	0	0	0	0	7	0	0	0
0e12162cd8b4a28bfa057e26ce5e5e33	Firmicutes	Clostridia	Clostridiales	Lachnospiraceae	NA	NA	0	0	0	0	0	0	0	0	0	0	0	15	0	0	0	0	0	0	0	0	0	0	0	0	0	0	0	0	0	0	0	0	0	0	0	0	0	0	0	0	0	0	0
0e2b6886c0c0ba55da05d94083dd7ec3	Bacteroidetes	Bacteroidia	Bacteroidales	Prevotellaceae	Prevotella 1	uncultured Prevotellaceae bacterium	0	0	0	0	0	0	0	0	0	0	0	0	0	0	0	0	0	0	0	0	0	0	0	0	0	0	0	0	0	0	8	0	0	0	0	0	0	0	0	0	0	0	0
0e31cc9b892d8cf737b630d48bed735d	Bacteroidetes	Bacteroidia	Bacteroidales	Rikenellaceae	Rikenellaceae RC9 gut group	uncultured bacterium	0	0	0	0	0	0	0	0	0	0	0	0	0	0	0	0	0	0	0	0	0	0	0	0	0	0	0	0	0	0	0	0	0	0	0	0	0	0	0	0	0	0	0
0e3e62c5a6c212914d8e4a0741ad0af0	Bacteroidetes	Bacteroidia	Bacteroidales	Prevotellaceae	Prevotella 1	NA	0	0	0	0	0	0	0	0	0	0	0	0	10	0	0	0	0	0	0	0	0	0	0	5	0	8	0	0	0	0	0	16	0	0	0	0	0	0	17	41	0	0	16
0e487598d99d7f7bab4f01ce7bd089db	Bacteroidetes	Bacteroidia	Bacteroidales	p-251-o5	uncultured bacterium	uncultured bacterium	0	0	0	36	0	32	0	0	0	0	38	0	0	0	0	0	16	0	0	0	0	0	0	0	0	0	0	0	0	0	0	0	0	0	0	0	0	0	0	0	0	0	0
0e4d4e60a7863abdb4d622aa2be735b9	Firmicutes	Clostridia	Clostridiales	NA	NA	NA	0	0	0	0	0	0	0	25	0	0	0	0	0	0	0	0	0	0	0	0	43	0	0	0	0	0	0	0	0	38	0	0	0	0	0	0	0	0	0	0	0	27	0
0e59ed5eddd0a6423dbc9bfc07619a42	Firmicutes	Clostridia	Clostridiales	Christensenellaceae	Christensenellaceae R-7 group	NA	0	0	0	0	0	0	0	0	0	0	0	0	0	0	0	0	0	0	0	0	0	0	0	0	0	0	0	0	0	0	0	0	0	0	0	0	0	0	0	0	0	0	0
0e68af1325a50c78164fda743a071f74	Firmicutes	Clostridia	Clostridiales	Lachnospiraceae	NA	NA	0	0	0	0	0	0	0	0	0	0	0	0	0	0	0	0	0	0	0	0	0	0	0	0	0	0	0	0	0	0	0	0	0	0	0	0	0	0	0	0	0	37	0
0e69211066efa59ed461ca7d5c444ce9	Spirochaetes	Spirochaetia	Spirochaetales	Spirochaetaceae	Treponema 2	uncultured bacterium	0	43	0	0	0	0	0	0	0	0	54	23	14	18	16	0	54	0	0	32	0	24	28	26	58	0	19	0	0	0	0	23	0	0	0	54	48	0	0	75	50	0	43
0e69524abc525796aaf4d33b0ce62d52	Bacteroidetes	Bacteroidia	Bacteroidales	Paludibacteraceae	uncultured	uncultured bacterium	0	0	0	0	0	0	0	0	0	12	0	0	0	0	0	0	0	0	0	36	0	15	0	0	0	0	0	0	0	0	0	0	0	0	0	0	50	0	0	0	0	0	0
0e6bba0528c01dd6c2e4c3f7a20be3c0	Bacteroidetes	Bacteroidia	Bacteroidales	Prevotellaceae	Prevotellaceae UCG-001	NA	0	0	0	0	0	0	0	0	0	0	0	0	0	0	0	0	0	0	0	0	0	0	0	0	15	0	0	0	0	0	0	0	0	0	0	0	0	0	0	0	0	0	0
0e6d48fced31929a4c776db5c9ee77ee	Firmicutes	Clostridia	Clostridiales	Defluviitaleaceae	Defluviitaleaceae UCG-011	uncultured Eubacteriaceae bacterium	0	0	0	0	0	0	0	0	0	0	0	0	0	0	0	0	0	0	0	0	0	0	0	0	0	16	0	0	0	0	0	0	0	0	0	0	0	0	0	0	0	0	0
0e6dae1e7d7768a5c5b9939cc9fe1036	Firmicutes	Bacilli	Lactobacillales	Lactobacillaceae	Lactobacillus	NA	0	0	0	0	0	0	0	0	0	0	0	0	0	0	0	0	0	0	0	0	0	0	0	0	0	0	0	0	0	0	0	0	0	0	0	0	0	0	0	0	0	0	5
0e6dc07b5d6f1128ba3d07da7e7d7193	Bacteroidetes	Bacteroidia	Bacteroidales	NA	NA	NA	0	0	0	0	0	0	0	0	0	0	0	0	0	0	0	0	0	0	0	0	0	0	0	0	0	0	0	0	0	0	0	0	0	0	0	0	0	0	0	0	0	0	0
0e800003521964c4aba64a12e72c8a1e	Firmicutes	Clostridia	Clostridiales	Ruminococcaceae	Ruminococcaceae NK4A214 group	NA	0	0	0	0	0	0	0	0	0	0	53	0	0	0	0	0	0	0	0	0	0	0	0	0	0	0	0	0	0	0	0	0	0	0	0	0	0	0	0	0	0	0	0
0e836da2dec554f2ac78a46e439a7f85	Bacteroidetes	Bacteroidia	Bacteroidales	Bacteroidales BS11 gut group	uncultured bacterium	uncultured bacterium	0	0	0	0	0	0	0	0	0	0	0	0	0	0	0	0	0	0	0	0	0	0	0	0	0	0	0	0	0	0	0	0	0	0	27	0	0	0	0	0	0	0	0
0e97d9f6224aefd4a9f517c9d57daf92	Actinobacteria	NA	NA	NA	NA	NA	0	0	0	3	0	0	0	0	0	0	19	0	0	0	0	0	0	0	0	0	0	0	0	0	0	4	0	0	0	0	0	0	0	0	0	0	0	0	0	0	0	0	0
0e9ef7451b73bd8bcb7b0251063d6e6f	Bacteroidetes	Bacteroidia	Bacteroidales	Prevotellaceae	Prevotellaceae UCG-001	NA	0	0	0	0	37	0	0	0	0	0	0	0	0	0	61	0	17	0	0	0	0	0	0	0	0	0	0	0	0	0	0	0	42	0	0	0	0	0	0	41	27	0	62
0ea9a6206b024145b386ff10d0b23fb3	Firmicutes	Clostridia	Clostridiales	Lachnospiraceae	NA	NA	0	0	0	0	0	0	0	0	0	0	0	0	0	0	8	0	0	0	0	0	0	0	0	0	0	0	0	0	0	0	0	0	0	0	0	0	0	0	0	0	0	0	0
0eb2434a118dbb50e8a20515b1e30bf8	Firmicutes	Clostridia	Clostridiales	Christensenellaceae	Christensenellaceae R-7 group	NA	0	0	0	0	0	0	0	0	0	0	0	0	0	0	0	0	0	0	0	0	0	0	0	0	0	0	0	0	0	0	0	0	0	0	0	0	0	0	0	0	0	0	0
0eb5f4cf68cdf74999c489c37a0b411b	Bacteroidetes	Bacteroidia	Bacteroidales	Bacteroidales UCG-001	uncultured bacterium	uncultured bacterium	0	0	0	0	0	0	0	0	0	0	0	0	0	0	0	0	0	0	0	0	0	0	0	0	0	0	0	0	0	0	0	0	0	0	0	0	0	0	0	0	0	0	0
0ebca1118cff58a4d2a2b8bd931438e0	Bacteroidetes	Bacteroidia	Bacteroidales	Prevotellaceae	Prevotellaceae UCG-001	uncultured Prevotellaceae bacterium	0	0	0	0	0	0	0	0	0	0	0	0	0	0	29	0	0	0	0	0	0	0	0	0	0	0	0	0	0	0	0	0	0	0	0	0	0	0	0	27	0	0	0
0ec01fdd0de2576a2ffbf3aa4d90dbdc	Firmicutes	Clostridia	Clostridiales	Lachnospiraceae	NA	NA	0	0	0	0	0	0	0	0	0	28	0	0	0	0	0	0	0	0	0	0	0	0	0	0	0	0	0	0	0	0	0	0	0	0	0	0	0	0	0	0	0	107	0
0ecdab47b91b52aa7b36481d2c51d817	Bacteroidetes	Bacteroidia	Bacteroidales	Rikenellaceae	Rikenellaceae RC9 gut group	NA	0	0	0	0	0	0	0	0	0	0	0	0	0	0	0	0	0	0	0	0	0	0	0	16	0	0	0	0	0	0	0	0	0	0	0	0	0	0	0	0	0	0	0
0ee1d2da9a2a8c4247a9a02d41282c9b	Firmicutes	Clostridia	Clostridiales	Christensenellaceae	Christensenellaceae R-7 group	NA	0	0	0	1	0	0	0	0	0	0	0	0	0	0	0	0	0	0	0	0	0	0	0	0	0	0	0	0	0	0	0	0	0	0	0	0	0	0	0	0	0	0	0
0eeecd1f6207a445274a8da5635db28c	Bacteroidetes	Bacteroidia	Bacteroidales	Rikenellaceae	Rikenellaceae RC9 gut group	uncultured bacterium	0	0	0	0	0	0	0	0	0	0	0	0	0	0	0	0	0	0	0	0	0	0	0	0	0	0	0	0	0	0	0	0	0	40	0	0	0	0	0	0	0	0	0
0ef17a3beacc1898a00c4699c6ce3ddb	Firmicutes	Clostridia	Clostridiales	Lachnospiraceae	NA	NA	0	0	0	0	0	0	0	0	26	0	0	0	0	0	0	0	22	0	0	0	0	0	0	0	0	22	0	0	0	0	0	0	0	38	44	0	39	0	0	0	0	0	0
0ef704b14498a24e09e7b604a6338def	Firmicutes	Clostridia	Clostridiales	Lachnospiraceae	NA	NA	0	0	0	0	0	0	0	0	0	0	0	0	0	0	9	0	0	0	0	0	0	0	0	0	0	0	0	0	0	0	0	0	0	0	0	0	0	0	0	0	0	0	0
0efcbefc2eb351c3388e2a3a2d1a8f5f	Bacteroidetes	Bacteroidia	Bacteroidales	Rikenellaceae	Rikenellaceae RC9 gut group	uncultured beta proteobacterium	0	0	0	0	0	0	0	0	0	0	0	0	0	0	0	0	0	0	0	0	0	0	0	0	0	0	0	0	0	0	0	0	0	0	22	0	0	0	0	0	0	0	0
0efe19857d4d849cabe443dd0837b963	Bacteroidetes	Bacteroidia	Bacteroidales	Rikenellaceae	Rikenellaceae RC9 gut group	uncultured bacterium	0	0	22	68	0	0	0	0	16	23	19	0	0	7	0	0	0	0	7	0	14	0	18	0	0	21	0	0	0	0	30	0	11	10	0	0	11	0	38	0	0	7	52
0f0b98973a96a2d01e88275b1956da81	Firmicutes	Clostridia	Clostridiales	Christensenellaceae	Christensenellaceae R-7 group	NA	0	0	0	0	0	0	0	0	0	0	0	0	0	0	0	0	0	0	0	0	0	0	0	0	0	0	0	0	0	0	0	0	0	0	0	0	0	0	0	0	0	0	0
0f109028a1bda833e3cc33e72234347b	Firmicutes	Clostridia	Clostridiales	Ruminococcaceae	Ruminococcus 1	Ruminococcus sp. HUN007	65	68	130	0	70	0	232	92	66	120	166	62	75	74	36	39	68	22	0	177	56	52	106	51	89	61	30	0	66	0	127	55	86	0	48	0	265	175	102	327	109	137	75
0f1e8a5cf7e63162aa256b5f9b1b4f8b	Firmicutes	Clostridia	Clostridiales	Ruminococcaceae	Ruminococcaceae UCG-010	uncultured bacterium	0	0	0	0	0	0	0	0	0	0	0	0	0	0	0	0	0	0	0	0	0	0	0	0	0	0	0	0	0	0	0	0	0	10	0	0	0	0	0	0	0	0	0
0f20cbf7a83261fb1dabec860ab97f28	Firmicutes	Clostridia	Clostridiales	Ruminococcaceae	Ruminococcaceae UCG-010	uncultured bacterium	0	0	0	0	0	0	0	0	0	0	0	0	0	0	0	0	0	0	0	0	0	0	0	0	0	19	0	0	0	0	0	0	0	0	0	0	0	0	0	0	0	0	0
0f213ac7f08fa58cad528d1ef892009c	Firmicutes	Clostridia	Clostridiales	Ruminococcaceae	uncultured	NA	0	0	0	0	6	0	0	0	0	0	0	0	0	0	0	0	0	0	0	0	0	0	0	0	0	0	0	0	0	0	0	0	0	0	0	0	0	0	0	0	0	0	33
0f24d58149ddac36e9adfd7dc9b4f460	Firmicutes	Clostridia	Clostridiales	Ruminococcaceae	Ruminiclostridium 6	NA	0	0	0	0	0	0	0	0	0	0	0	0	0	0	0	0	0	0	0	0	0	0	0	0	10	0	0	0	0	0	0	0	0	0	0	0	0	0	0	0	0	0	0
0f2dcaf4193b192b90e9853a9eac1e7a	Firmicutes	Clostridia	Clostridiales	Lachnospiraceae	NA	NA	0	0	0	0	0	0	0	0	0	0	0	0	0	0	0	0	0	0	0	0	0	0	0	0	0	0	0	0	0	0	0	0	0	0	0	0	0	0	0	0	0	0	0
0f2ddbc3545db19560aaf66e1f8255b6	Spirochaetes	Spirochaetia	Spirochaetales	Spirochaetaceae	Treponema 2	uncultured bacterium	0	0	0	0	0	0	0	1	0	0	0	0	0	0	0	0	0	0	0	0	0	0	0	2	0	0	0	0	0	0	0	0	0	0	0	0	0	0	0	0	0	0	0
0f354bde5ea60424b47bf74ac81c7307	Bacteroidetes	Bacteroidia	Bacteroidales	Prevotellaceae	Prevotellaceae UCG-004	uncultured bacterium	0	0	0	0	0	0	0	0	0	0	0	0	0	0	0	0	0	0	0	0	0	0	0	0	0	0	0	0	0	0	0	0	0	0	0	0	0	0	0	0	0	0	0
0f415635bdbaded58eaf27e7e0b05641	Spirochaetes	Spirochaetia	Spirochaetales	Spirochaetaceae	Treponema 2	NA	0	0	0	0	0	0	0	0	0	0	0	0	0	0	0	0	0	0	0	0	0	0	0	0	0	0	0	0	0	0	0	0	0	0	0	0	0	51	0	0	0	0	0
0f49fe738cc6e60216fad60794f5b57b	Firmicutes	Clostridia	Clostridiales	Christensenellaceae	Christensenellaceae R-7 group	NA	0	0	0	0	0	0	0	0	0	0	0	0	0	0	0	0	0	0	0	0	0	0	0	0	0	0	0	0	0	0	0	0	0	0	0	0	0	0	0	0	0	0	0
0f4f4b575d67f0e18aa14a08b93519ef	Firmicutes	Clostridia	Clostridiales	Ruminococcaceae	NA	NA	0	0	0	0	0	0	0	0	0	0	0	0	0	0	0	0	0	0	0	0	0	0	0	0	0	0	0	0	0	0	0	0	0	0	0	0	0	0	0	0	0	0	0
0f758e2a0ecb8b75b12a14a6d457add5	Spirochaetes	Spirochaetia	Spirochaetales	Spirochaetaceae	Treponema 2	NA	0	0	0	0	0	0	0	0	0	0	0	0	0	0	0	0	0	0	0	0	0	0	0	0	0	0	0	0	0	0	0	0	0	0	0	0	0	0	0	0	0	0	0
0f812bfae21fac9e66b7ff6278e1fcd3	Firmicutes	Clostridia	Clostridiales	Lachnospiraceae	NA	NA	0	0	0	0	0	0	0	0	0	0	0	0	0	0	0	0	0	0	0	0	0	0	0	0	0	0	0	67	0	0	0	0	0	0	0	0	0	0	0	0	28	0	0
0f839773c7da75b22aa19e4d4dd4be14	Bacteroidetes	Bacteroidia	Bacteroidales	Rikenellaceae	Rikenellaceae RC9 gut group	NA	0	0	0	0	0	0	0	0	0	0	0	0	0	0	0	0	0	0	0	0	0	0	0	0	0	0	0	0	0	0	0	0	0	0	0	0	0	0	0	0	0	0	0
0f89814cf92ef1f15a7795e759938dbd	Firmicutes	Clostridia	Clostridiales	Ruminococcaceae	Ruminococcaceae UCG-010	uncultured rumen bacterium	0	0	0	0	0	0	0	0	0	0	0	0	0	0	0	0	0	0	0	14	0	0	0	0	0	0	0	0	0	0	0	0	0	60	0	0	0	0	0	0	0	0	0
0f8e3ba07b217869dfae5aa79a2eee3e	Firmicutes	Clostridia	Clostridiales	Lachnospiraceae	Lachnospiraceae UCG-002	NA	0	0	0	0	0	0	0	0	0	0	0	0	0	0	0	0	0	0	0	0	17	0	0	0	0	0	0	0	0	0	0	0	0	0	0	0	0	0	0	0	0	0	15
0f8ff8192aeb21dab7ffa9a2ab1e8d73	Bacteroidetes	Bacteroidia	Bacteroidales	F082	uncultured bacterium	uncultured bacterium	0	0	0	0	0	7	0	0	0	0	0	0	0	0	0	0	0	0	0	0	0	0	0	0	0	0	0	0	0	0	0	0	0	0	0	0	0	0	0	0	0	0	0
0f97f203df2241689857158b9242b75d	Fibrobacteres	Fibrobacteria	Fibrobacterales	Fibrobacteraceae	Fibrobacter	Fibrobacter sp.	0	0	0	0	0	0	0	0	0	0	0	0	0	0	0	0	0	0	11	0	0	0	13	0	0	0	0	0	0	0	0	0	0	0	0	0	0	0	0	0	0	0	0
0f983c2c2be011d1be22631cf9863e45	Bacteroidetes	Bacteroidia	Bacteroidales	Rikenellaceae	Rikenellaceae RC9 gut group	uncultured bacterium	0	0	0	0	0	0	0	0	0	0	0	0	0	0	0	0	0	0	0	0	0	0	0	0	0	0	0	0	0	0	0	0	0	0	0	0	0	0	0	0	0	0	0
0f9a0de2ae5726d936881ba67b255d57	Bacteroidetes	Bacteroidia	Bacteroidales	p-251-o5	uncultured bacterium	uncultured bacterium	0	0	0	0	0	0	0	0	0	0	0	0	0	0	0	0	0	0	0	0	0	0	0	0	0	0	0	0	0	0	0	0	0	0	0	0	0	0	0	0	0	0	0
0fba07b12b4c22a329e60826aa1fe791	Firmicutes	Clostridia	Clostridiales	Lachnospiraceae	NA	NA	28	27	0	40	0	0	0	0	0	15	34	0	0	0	0	0	0	0	0	0	0	0	43	0	18	0	0	0	0	0	0	0	0	0	0	0	0	38	21	30	20	0	54
0fc8a1d86c55b9476f06236e51784703	Firmicutes	Clostridia	Clostridiales	Ruminococcaceae	Ruminiclostridium 1	NA	0	0	0	0	0	0	0	0	0	0	0	0	0	0	0	0	0	0	0	0	0	0	0	0	0	0	0	0	0	0	0	0	0	0	0	0	0	0	0	0	0	0	0
0fd334f5b991e8107acda98fe232954c	Firmicutes	Clostridia	Clostridiales	Ruminococcaceae	NA	NA	0	0	0	0	0	0	0	0	0	0	0	0	0	0	0	0	0	0	0	0	12	0	0	0	0	0	0	0	0	0	0	0	0	0	0	0	0	0	0	0	0	0	0
0ff166f30b49b767a04ae9c4f081b47b	Bacteroidetes	Bacteroidia	Bacteroidales	Bacteroidales RF16 group	uncultured bacterium	uncultured bacterium	0	0	0	0	0	0	0	0	0	0	0	0	0	0	0	0	0	0	0	0	0	0	0	0	0	0	0	0	0	0	0	0	0	0	0	0	0	0	0	0	0	0	0
0ff36bd96e8d1a2bc591e1fe330283aa	Bacteroidetes	Bacteroidia	Bacteroidales	p-251-o5	uncultured bacterium	uncultured bacterium	0	0	56	0	0	0	0	0	0	0	0	0	0	0	0	0	0	0	0	0	0	0	0	0	0	0	0	0	0	0	0	0	0	0	0	0	0	0	0	0	0	0	0
0ff50d048146040a86af185bd754e97d	Bacteroidetes	Bacteroidia	Bacteroidales	NA	NA	NA	0	0	0	0	0	0	0	0	0	0	0	0	0	0	0	0	0	0	0	0	0	0	0	0	0	0	0	0	0	0	0	0	0	0	0	0	0	0	0	0	0	0	0
1000f5add80b6085265c4695d1cbf1a3	Firmicutes	Clostridia	Clostridiales	Ruminococcaceae	Ruminococcaceae UCG-010	NA	0	0	0	0	0	0	0	0	0	0	0	0	0	0	0	0	0	0	0	0	0	0	0	0	0	0	0	0	0	0	0	0	0	0	0	0	0	0	0	0	0	0	0
1006ba3e15742805e7152b81b486a49a	Bacteroidetes	Bacteroidia	Bacteroidales	p-251-o5	uncultured bacterium	uncultured bacterium	0	0	0	0	0	0	0	0	0	0	0	0	0	0	0	0	0	0	0	0	0	0	0	0	0	0	0	0	0	0	0	0	0	0	0	0	0	0	1	0	0	0	0
100b68d7c7e045818af49aa5fc5e112c	Bacteroidetes	Bacteroidia	Bacteroidales	Bacteroidales BS11 gut group	uncultured bacterium	uncultured bacterium	0	0	0	0	46	0	4	0	0	0	0	14	0	27	0	0	0	0	0	0	0	0	0	12	0	0	0	0	0	15	0	0	0	0	0	0	0	0	0	0	0	24	0
100e0e7e5d911b37f1b6647646bcafe8	Firmicutes	Clostridia	Clostridiales	Lachnospiraceae	NA	NA	0	0	0	0	0	0	0	0	0	0	0	3	0	0	0	0	0	0	0	0	0	0	0	0	0	0	0	0	0	0	0	0	49	0	0	0	0	12	0	0	0	0	0
1011d5d44891b84e1d3c3ec44e9e1c5c	Actinobacteria	Coriobacteriia	Coriobacteriales	Coriobacteriales Incertae Sedis	Phoenicibacter	uncultured bacterium	0	0	0	0	0	0	0	0	0	0	0	0	0	0	0	0	0	0	62	0	0	0	37	0	0	0	0	0	0	0	0	0	0	0	0	0	0	0	0	0	0	0	0
102211cc4bbbcf092d93c645fd194635	Bacteroidetes	Bacteroidia	Bacteroidales	p-251-o5	uncultured bacterium	uncultured bacterium	90	18	66	0	0	22	241	0	130	0	169	0	0	63	0	0	0	0	0	0	236	0	26	0	0	0	85	0	19	0	0	0	0	0	89	0	0	0	99	0	0	77	0
10264f726bc3f7ceaccec5bbd311eb58	Bacteroidetes	Bacteroidia	Bacteroidales	p-251-o5	uncultured bacterium	uncultured bacterium	0	0	0	0	0	0	0	0	0	0	0	0	0	0	8	0	0	0	0	0	0	0	0	0	0	0	0	0	0	0	0	0	0	0	0	0	0	0	0	0	11	0	0
10320a7955f7e55ccdd29296ca48dc04	Bacteroidetes	Bacteroidia	Bacteroidales	p-251-o5	uncultured bacterium	uncultured bacterium	0	0	0	0	0	0	0	0	51	0	0	0	0	0	0	0	0	0	0	0	0	0	0	0	0	0	0	0	0	0	0	0	0	0	0	0	0	0	0	0	0	0	0
10330fed33cc10c2eb5b9bf4d48808b3	Bacteroidetes	Bacteroidia	Bacteroidales	Rikenellaceae	Rikenellaceae RC9 gut group	uncultured bacterium	0	0	0	0	0	0	0	0	0	0	0	0	0	0	0	0	0	0	0	0	0	0	0	0	0	0	0	0	0	0	0	0	0	0	0	0	0	0	0	0	0	0	0
10488e8f202b4a7015fdd69dcacb2ccd	Bacteroidetes	Bacteroidia	Bacteroidales	Rikenellaceae	Rikenellaceae RC9 gut group	uncultured bacterium	0	0	0	0	0	0	0	0	0	0	0	0	0	0	0	0	0	0	0	0	0	0	0	0	0	0	0	0	0	0	0	0	0	0	0	0	0	0	0	0	0	0	0
1049b9240a0f6fddc73ab74169508031	Firmicutes	Clostridia	Clostridiales	Ruminococcaceae	Ruminococcaceae UCG-010	NA	0	0	0	10	0	0	0	0	0	0	0	0	0	0	16	0	0	18	0	0	0	0	0	0	0	0	0	0	0	0	0	0	0	0	0	0	0	0	0	0	0	0	0
104caf23df0f6668f71e03bdfa8b2fb5	Firmicutes	Clostridia	Clostridiales	Lachnospiraceae	Lachnospiraceae UCG-008	uncultured rumen bacterium	0	0	0	0	0	0	0	0	0	0	0	0	0	0	0	0	0	0	0	0	0	0	0	0	0	0	0	0	0	0	0	0	0	0	0	0	0	0	0	0	0	0	0
1051b7bfcd69a7d9b816f473936174fe	Firmicutes	Clostridia	Clostridiales	Lachnospiraceae	NA	NA	0	0	0	0	0	39	0	0	0	0	0	0	0	0	0	0	0	0	0	0	48	0	0	0	76	0	0	0	0	0	0	0	0	0	0	0	0	0	0	0	0	0	0
1052b8b16636000c08e281de3d9eab89	Firmicutes	Clostridia	Clostridiales	Ruminococcaceae	Ruminococcaceae UCG-005	uncultured rumen bacterium	0	0	0	0	0	0	0	0	0	0	0	10	0	0	13	0	0	0	0	0	0	0	0	0	0	0	0	0	0	0	0	0	0	0	0	0	0	0	0	0	0	0	0
105a4f1e1255a0eeb2934c320bb8d434	Firmicutes	Erysipelotrichia	Erysipelotrichales	Erysipelotrichaceae	Dubosiella	uncultured bacterium	0	0	0	0	0	0	0	0	0	0	0	0	0	0	0	0	0	0	0	0	0	0	0	0	0	0	0	0	0	0	0	0	11	0	0	0	0	0	0	0	0	0	0
105e3ebc297f6d927069a55c2457ac2c	Proteobacteria	Alphaproteobacteria	Rhodospirillales	uncultured	uncultured rumen bacterium	uncultured rumen bacterium	0	0	0	0	0	0	0	0	0	0	0	0	0	0	0	0	0	0	0	37	0	0	0	0	0	0	0	0	0	0	0	0	0	0	0	0	0	0	0	0	0	0	0
106427eebd684b5cd6f2cc6ad5d247b9	Firmicutes	Clostridia	Clostridiales	Christensenellaceae	Christensenellaceae R-7 group	NA	0	0	0	0	0	0	0	0	0	0	0	0	0	0	0	0	0	0	0	0	0	0	0	0	0	0	0	0	0	0	0	0	0	0	0	0	0	0	0	26	0	0	0
106b73a22ed2e3df433cff5c769fcf5b	Bacteroidetes	Bacteroidia	Bacteroidales	p-251-o5	uncultured bacterium	uncultured bacterium	47	48	0	0	0	0	0	0	0	0	0	55	0	0	0	13	0	0	0	0	0	0	21	0	0	0	0	0	0	0	0	0	0	0	0	0	0	0	0	34	0	0	0
107484eabc1b7cf6a40c93068ba25b73	Bacteroidetes	Bacteroidia	Bacteroidales	Rikenellaceae	Rikenellaceae RC9 gut group	uncultured bacterium	0	0	9	0	0	0	0	0	0	0	0	0	0	0	0	0	0	0	0	0	0	0	0	0	0	0	0	0	0	0	0	0	0	0	0	0	0	0	0	0	0	0	0
108fd114bb5dae7f40b4dcaa11b27a38	Firmicutes	Clostridia	Clostridiales	Ruminococcaceae	Ruminococcaceae UCG-005	uncultured rumen bacterium	0	0	0	0	0	0	0	0	0	0	0	0	0	0	0	0	0	0	0	0	0	0	0	0	0	0	0	0	0	0	0	0	0	0	0	0	0	0	0	0	0	0	0
10930f982e2ccaa7e519c72eca69ac16	Bacteroidetes	Bacteroidia	Bacteroidales	Bacteroidales UCG-001	uncultured bacterium	uncultured bacterium	0	0	0	0	0	0	1	0	0	0	0	0	0	0	0	0	0	0	0	0	0	0	0	7	0	0	0	0	0	0	0	0	0	0	0	0	10	0	0	0	0	0	0
109eb5800fbf4364271c9df673510dfc	Firmicutes	Clostridia	Clostridiales	Ruminococcaceae	Ruminococcaceae UCG-010	uncultured bacterium	0	0	0	0	0	0	0	0	0	0	0	0	0	0	0	0	0	0	0	0	0	0	0	0	0	0	0	0	0	0	0	0	0	0	0	0	0	0	0	0	0	0	0
10a2fbab7366485cae767e07aaa43c7a	Bacteroidetes	Bacteroidia	Bacteroidales	NA	NA	NA	0	0	0	0	0	0	0	0	0	0	0	0	52	0	0	0	0	0	0	0	0	0	0	0	0	0	0	0	0	0	25	0	0	0	0	0	0	8	0	0	0	0	0
10a368f5851b4aec653b98cd210df778	Bacteroidetes	Bacteroidia	Bacteroidales	Rikenellaceae	Rikenellaceae RC9 gut group	uncultured bacterium	0	0	0	0	0	0	0	0	0	0	0	0	0	0	0	0	0	0	18	0	0	0	0	0	0	0	0	0	0	0	0	0	0	45	0	0	0	0	0	0	0	42	0
10a38b3eefa202eff63f1f54c270e54d	Fibrobacteres	Fibrobacteria	Fibrobacterales	Fibrobacteraceae	Fibrobacter	NA	0	0	0	0	0	0	33	0	0	0	0	0	33	0	0	0	0	0	0	0	0	0	0	0	0	0	29	0	0	0	0	0	0	0	0	0	0	0	0	0	0	0	0
10a57224c3ea2ab2848b3300c2b12d28	Bacteroidetes	Bacteroidia	Bacteroidales	Rikenellaceae	Rikenellaceae RC9 gut group	uncultured bacterium	0	0	0	0	0	0	0	0	0	0	0	0	0	0	0	0	0	0	0	0	0	0	0	0	0	5	0	0	0	0	0	0	0	0	0	0	0	0	0	0	0	0	0
10b1a2a1bb83faf5f05ad23f79958b23	Firmicutes	Clostridia	Clostridiales	Lachnospiraceae	NA	NA	0	0	0	0	0	0	0	0	0	0	0	12	0	0	0	0	0	0	0	0	0	0	0	0	0	0	0	0	0	0	0	0	0	0	0	0	0	0	0	0	0	0	0
10b5904cb2d533830a13cfe615ba7b0f	Bacteroidetes	Bacteroidia	Bacteroidales	NA	NA	NA	0	0	0	0	0	0	0	0	0	0	0	0	0	0	0	0	0	0	0	0	0	0	0	0	0	0	0	0	0	0	0	0	0	0	0	8	0	0	0	0	0	0	0
10b6873d66ab3b172d91765602a59a08	Firmicutes	Clostridia	Clostridiales	Lachnospiraceae	Lachnospiraceae XPB1014 group	uncultured bacterium	0	0	0	0	0	0	0	0	0	45	0	0	0	0	0	0	0	0	0	0	0	0	0	0	0	0	0	18	0	0	0	0	0	0	40	0	48	0	48	0	0	0	0
10bcd811aa0390a8d3ed8d611d460794	Firmicutes	Clostridia	Clostridiales	Christensenellaceae	Christensenellaceae R-7 group	NA	0	0	0	0	0	0	0	0	0	0	0	0	0	0	0	0	0	0	0	0	0	0	0	0	0	0	0	0	0	0	0	0	0	0	0	0	0	0	0	0	0	0	0
10e2f663cad8b4919456c51ccc1ac880	Bacteroidetes	Bacteroidia	Bacteroidales	Rikenellaceae	Rikenellaceae RC9 gut group	uncultured bacterium	0	15	11	0	0	0	0	0	0	0	11	0	0	0	0	0	0	0	0	0	0	0	0	0	0	0	0	0	0	0	0	0	0	0	0	0	0	0	6	0	0	0	0
10ec7b2408e74bca557a4e7419aa2b44	Bacteroidetes	Bacteroidia	Bacteroidales	NA	NA	NA	0	0	0	0	0	0	0	0	0	0	0	0	0	0	48	0	0	0	30	0	0	0	0	0	0	0	0	0	0	0	0	0	0	0	0	0	0	0	0	0	0	0	0
10ed8ed29d95a9bceadf8b76e3768ea3	Bacteroidetes	Bacteroidia	Bacteroidales	p-251-o5	uncultured bacterium	uncultured bacterium	0	0	0	0	0	0	0	0	0	0	0	0	0	0	0	0	0	0	0	0	0	0	0	0	0	0	0	0	0	0	0	0	0	0	0	0	0	0	0	0	0	0	0
10f3d21e1c0a338ee79e5a05a8546430	Bacteroidetes	Bacteroidia	Bacteroidales	NA	NA	NA	0	0	0	0	0	0	0	0	0	0	0	0	0	0	0	0	0	10	0	0	0	0	0	0	0	0	0	0	0	0	0	0	0	0	0	0	0	0	0	0	0	0	0
10f4d4f1a22ffc30c731f3e5da88f5e0	Spirochaetes	Spirochaetia	Spirochaetales	Spirochaetaceae	Treponema 2	uncultured bacterium	0	0	0	0	0	0	0	0	0	0	0	0	0	0	0	0	0	0	0	0	0	0	0	0	0	0	0	0	0	0	0	0	0	0	0	0	0	0	0	0	0	0	0
10fc85adb75f234e54c74f7de41f81f9	Tenericutes	Mollicutes	Izimaplasmatales	unidentified rumen bacterium RFN82	unidentified rumen bacterium RFN82	unidentified rumen bacterium RFN82	0	0	0	0	0	0	0	0	0	0	0	0	13	0	0	0	0	0	0	0	0	0	0	0	0	0	0	0	0	0	0	0	0	0	0	0	0	0	0	0	0	0	0
10fdf9a77da3c190da984e5d0d2588be	Bacteroidetes	Bacteroidia	Bacteroidales	p-251-o5	uncultured bacterium	uncultured bacterium	0	0	0	0	0	0	0	0	0	0	0	0	0	0	0	0	0	0	0	0	0	0	0	0	0	0	0	0	0	0	0	0	0	0	0	0	0	0	0	0	0	0	0
11130515c044a6a117d1c25511922ea3	Bacteroidetes	Bacteroidia	Bacteroidales	p-251-o5	uncultured bacterium	uncultured bacterium	59	0	0	0	0	0	138	0	44	0	60	0	0	48	0	0	0	0	0	0	148	0	0	0	0	0	50	0	0	0	0	0	0	0	66	0	0	0	0	0	0	0	0
1122f26040b1a7834e8b89a974c328b7	Bacteroidetes	Bacteroidia	Bacteroidales	Rikenellaceae	Rikenellaceae RC9 gut group	NA	0	0	0	0	0	0	0	16	0	0	0	0	0	0	0	0	0	0	0	0	0	44	0	0	0	24	0	0	0	0	0	0	0	0	0	0	0	0	0	0	0	0	0
112d538aca09b47e33dc57c89f5f47d2	Firmicutes	Clostridia	Clostridiales	Family XIII	Anaerovorax	NA	6	0	0	0	0	0	0	0	0	0	0	0	0	0	0	0	0	0	0	8	0	0	0	0	0	0	0	0	0	0	0	0	0	0	0	0	0	0	0	0	0	0	0
112e8e3d4d55b7c09ba76e25529a2edd	Firmicutes	Clostridia	Clostridiales	Lachnospiraceae	Lachnospiraceae UCG-006	uncultured rumen bacterium	0	0	0	0	0	0	0	0	0	0	0	26	0	0	0	0	0	0	22	7	0	0	0	0	0	0	0	0	0	0	0	0	0	0	0	0	0	0	0	15	0	0	0
112eb87d8456a6cbe4dbbb399779b557	Bacteroidetes	Bacteroidia	Bacteroidales	p-251-o5	uncultured bacterium	uncultured bacterium	0	0	0	0	0	0	0	0	0	0	0	0	0	0	0	0	0	0	0	0	0	0	0	0	0	0	0	0	0	0	0	0	0	0	0	0	0	0	0	0	0	0	0
112ebf6639012fed1a7972faf3b53ae7	Firmicutes	Clostridia	Clostridiales	Family XIII	NA	NA	0	0	0	0	0	0	0	0	0	0	0	0	0	0	0	0	0	0	0	0	0	0	0	0	0	0	0	0	0	0	0	0	0	0	0	0	0	0	0	0	0	0	0
1143507f280a5aaba893724f824ccb6a	Firmicutes	Clostridia	Clostridiales	Ruminococcaceae	NA	NA	0	0	0	0	0	0	0	0	0	0	0	22	0	0	0	0	0	0	0	0	0	0	0	0	0	0	0	0	0	0	0	0	0	0	0	0	0	0	0	0	0	0	0
11461a2914225e431cf8ada152c6448d	Firmicutes	Clostridia	Clostridiales	Lachnospiraceae	NA	NA	0	0	0	0	18	0	0	0	0	0	0	0	0	0	0	0	0	0	0	0	0	0	0	0	0	25	0	0	0	0	0	0	0	0	0	0	0	0	0	0	0	0	0
115c446f345f974cd99ebecc1328b6a3	Firmicutes	Clostridia	Clostridiales	Ruminococcaceae	Ruminococcaceae UCG-010	uncultured rumen bacterium	0	0	0	0	0	13	0	0	0	0	0	0	0	0	0	0	0	0	0	0	0	0	0	0	0	0	0	0	0	0	0	0	0	0	0	0	0	0	0	0	0	0	0
1171047efe47134bd56f5d0a222c96ec	Firmicutes	Clostridia	Clostridiales	Lachnospiraceae	Marvinbryantia	uncultured Lachnospiraceae bacterium	0	0	0	0	0	0	0	0	0	0	0	0	0	0	0	0	0	0	0	0	0	0	0	0	0	0	0	0	0	0	32	0	0	0	44	0	0	0	0	0	0	0	0
11716a6233be46e2c1ce8c722035f5bc	Bacteroidetes	Bacteroidia	Bacteroidales	Rikenellaceae	Rikenellaceae RC9 gut group	uncultured bacterium	0	0	0	0	0	0	0	0	0	17	0	0	0	0	0	0	0	0	0	0	0	0	0	0	0	0	0	0	0	0	0	0	0	29	0	0	0	0	0	0	0	0	0
1174762a217af8c902ce79fab6797924	Firmicutes	Clostridia	Clostridiales	Ruminococcaceae	Ruminococcus 2	NA	0	0	0	0	0	0	0	0	0	25	0	0	0	0	0	0	0	0	0	0	0	0	0	0	0	0	0	0	0	0	0	0	0	0	0	0	0	0	0	0	0	0	0
11779feb676ec015feb5f4fbbeeb8f75	Firmicutes	Clostridia	Clostridiales	Ruminococcaceae	Ruminococcaceae UCG-010	uncultured bacterium	0	0	0	0	0	0	0	0	0	0	0	0	0	4	0	0	0	0	0	0	0	0	0	20	0	0	0	0	0	0	0	0	0	0	0	0	0	0	0	0	18	13	0
11829e069f427652c20f9234f35fa622	Spirochaetes	Spirochaetia	Spirochaetales	Spirochaetaceae	Treponema 2	uncultured bacterium	0	0	0	0	0	0	0	0	0	0	0	0	0	0	0	0	0	0	0	0	0	0	0	0	0	1	0	0	0	0	0	0	0	0	0	0	0	0	0	0	0	0	0
1184fe50dbf45c4e167242b039da2fca	Bacteroidetes	Bacteroidia	Bacteroidales	Bacteroidales UCG-001	NA	NA	0	0	0	0	0	0	0	0	0	0	0	0	0	0	0	0	0	0	0	0	0	0	0	0	0	0	0	0	0	0	0	0	0	0	0	0	0	0	0	0	0	0	0
11915708957c96c51fb31d7826baee74	Bacteroidetes	Bacteroidia	Bacteroidales	Paludibacteraceae	uncultured	uncultured bacterium	0	0	0	0	0	0	0	0	0	0	0	0	0	0	0	0	0	0	0	0	0	0	0	0	0	0	0	0	0	0	0	0	0	0	0	0	0	0	0	23	0	0	0
1198ed00a3fd98fbb61406b497c4e1b7	Firmicutes	Clostridia	Clostridiales	Christensenellaceae	Christensenellaceae R-7 group	NA	0	0	0	0	0	0	0	0	0	0	0	0	0	0	0	0	0	0	0	0	0	26	0	0	0	0	0	0	0	0	0	0	0	0	0	0	0	0	0	0	0	0	0
11a1caab1b83f705d177728c9ae68787	Bacteroidetes	Bacteroidia	Bacteroidales	Bacteroidales UCG-001	uncultured bacterium	uncultured bacterium	0	0	0	0	0	0	0	0	0	0	0	0	0	0	0	0	0	0	0	0	0	0	0	0	0	0	0	0	0	0	0	0	0	0	0	0	0	0	0	0	0	0	0
11a5c833b84e91189352193429c56ecb	Bacteroidetes	Bacteroidia	Bacteroidales	Muribaculaceae	uncultured bacterium	uncultured bacterium	0	0	0	0	0	0	0	0	0	0	0	0	0	0	0	0	0	0	0	0	0	0	0	0	0	0	0	0	0	0	0	0	0	0	0	0	0	0	0	0	0	0	0
11a7edd3431369ceffa401f7b006ebcd	Firmicutes	Clostridia	Clostridiales	Family XIII	Anaerovorax	NA	25	0	0	0	0	0	0	0	0	0	0	0	0	0	0	0	0	0	0	0	0	0	0	0	0	0	0	0	0	0	0	0	0	0	0	0	0	0	0	0	33	0	13
11ba15568d97f4e35ea1d5baf498acdd	Firmicutes	Clostridia	Clostridiales	Clostridiales vadinBB60 group	NA	NA	0	0	0	0	9	0	0	0	8	0	0	0	0	0	0	0	0	0	0	0	0	0	0	0	0	0	0	0	0	0	0	0	0	0	0	0	0	0	0	0	0	0	0
11f6661a9bb23c9928c8af805e9796d0	Firmicutes	Bacilli	Lactobacillales	Streptococcaceae	Streptococcus	NA	0	0	0	0	0	0	0	0	0	0	0	0	0	0	0	0	0	0	0	0	0	0	0	0	0	0	0	0	0	0	0	0	0	0	0	0	0	0	0	0	0	0	0
11f9c08e949fef8d50b888944a2a4afc	Firmicutes	Clostridia	Clostridiales	Lachnospiraceae	[Eubacterium] hallii group	NA	0	0	0	0	0	0	0	0	0	0	0	0	0	0	0	0	0	0	0	0	0	0	0	0	0	0	0	0	0	0	0	0	0	0	0	0	0	0	29	0	0	0	0
1213ef45a83e083ab932e97d5a4fb841	Bacteroidetes	Bacteroidia	Bacteroidales	Bacteroidales UCG-001	uncultured bacterium	uncultured bacterium	0	0	0	0	0	0	0	0	0	0	0	0	0	0	0	0	0	0	0	0	5	0	4	0	0	0	0	0	0	0	0	0	0	0	0	0	0	0	0	0	0	0	0
12151c66c165c07ea6d9d0854d256b6c	Bacteroidetes	Bacteroidia	Bacteroidales	Bacteroidales RF16 group	uncultured bacterium	uncultured bacterium	0	0	0	0	0	0	0	0	0	0	0	0	0	0	0	0	0	0	0	0	0	0	0	0	0	0	0	0	0	0	0	0	0	0	0	0	0	0	0	0	0	0	0
121ed246c1a505a53bbe3903eebe77bf	Bacteroidetes	Bacteroidia	Bacteroidales	p-251-o5	uncultured bacterium	uncultured bacterium	0	0	0	0	27	0	0	26	0	0	0	0	0	0	0	0	0	0	0	0	0	0	0	0	0	0	0	0	0	0	0	0	0	0	0	0	0	0	0	52	0	0	0
122e633ff6aea88ff985b4750dc82f4f	Firmicutes	Clostridia	Clostridiales	Ruminococcaceae	Ruminococcaceae UCG-010	NA	0	0	0	0	0	0	0	0	0	0	0	0	0	0	0	0	0	0	0	0	14	0	0	0	0	0	0	0	0	0	0	0	0	0	0	0	0	0	0	0	0	0	0
1231f623f94ba0aa213f90e9fbb4afda	Bacteroidetes	Bacteroidia	Bacteroidales	Prevotellaceae	Prevotellaceae UCG-003	NA	0	0	0	0	0	6	0	0	0	0	0	0	0	0	0	0	0	0	0	8	0	0	0	3	0	0	0	0	0	0	0	8	0	0	4	0	0	0	0	7	11	0	0
12333ae87991f1b3fe8a3b2181b056d9	Bacteroidetes	Bacteroidia	Bacteroidales	p-251-o5	uncultured bacterium	uncultured bacterium	0	0	0	6	0	0	0	0	0	0	0	0	0	0	0	0	0	0	0	0	0	0	0	0	0	0	0	0	0	0	0	0	0	0	0	0	0	0	0	0	0	0	0
123d0284b4c957e32b7bed61488e59ac	Fibrobacteres	Fibrobacteria	Fibrobacterales	Fibrobacteraceae	Fibrobacter	NA	0	0	0	0	0	0	0	0	0	0	0	0	0	0	0	0	0	0	0	0	0	0	0	0	0	0	0	0	0	0	0	0	0	0	0	0	0	0	0	0	0	0	0
123dba1354207a640d4489f2b3e3e493	Bacteroidetes	Bacteroidia	NA	NA	NA	NA	0	0	0	0	0	0	0	0	0	0	0	0	0	0	0	0	0	0	0	0	0	0	0	0	0	0	0	0	0	0	0	0	0	0	0	0	0	0	0	5	0	0	0
12422fa91c891adf30c4d46dbfdb1a24	Bacteroidetes	Bacteroidia	Bacteroidales	Rikenellaceae	Rikenellaceae RC9 gut group	uncultured bacterium	0	0	0	0	0	0	0	0	0	0	0	0	0	0	0	0	25	0	0	0	0	0	0	0	0	0	0	0	0	0	0	0	0	0	0	0	0	0	0	0	0	0	0
1275f2f6ea6a6c84afd6e9e31018e3a4	Bacteroidetes	Bacteroidia	Bacteroidales	Prevotellaceae	Prevotellaceae UCG-003	NA	0	1	7	0	9	2	0	0	0	0	0	0	0	0	0	0	0	0	0	4	0	0	0	1	0	0	0	0	0	6	0	0	9	0	0	0	0	0	0	0	0	0	0
1288fea65b75a495ade51a75f7de3674	Bacteroidetes	Bacteroidia	Bacteroidales	p-251-o5	uncultured bacterium	uncultured bacterium	0	0	0	0	0	0	0	0	0	0	0	0	0	0	0	0	0	0	0	0	0	0	0	0	0	0	0	0	0	0	0	0	0	0	0	0	0	0	9	0	0	0	0
128f82ebacc5f4159f59406231989044	Firmicutes	Clostridia	Clostridiales	Ruminococcaceae	Saccharofermentans	NA	36	0	41	48	0	0	0	0	0	31	38	42	0	57	0	0	20	54	0	0	13	40	0	51	0	42	0	0	0	0	0	0	42	0	47	0	0	76	85	0	0	0	0
128fe36a3d50ebccac08b9752d51447f	Bacteroidetes	Bacteroidia	Bacteroidales	Rikenellaceae	Rikenellaceae RC9 gut group	NA	0	0	0	0	0	0	0	0	0	0	0	0	0	0	0	0	0	0	0	0	0	0	0	0	0	0	0	0	0	0	0	0	0	0	0	0	0	0	0	0	0	0	0
12a661538a1bc314fface508aea8efec	Bacteroidetes	Bacteroidia	Bacteroidales	Bacteroidales RF16 group	uncultured bacterium	uncultured bacterium	0	0	0	0	0	0	0	0	0	0	0	0	0	0	12	0	0	0	0	0	0	0	0	0	0	0	0	0	0	0	0	0	0	0	0	0	0	0	0	0	0	0	0
12aad98427a0e5fbde0ef1d186cf9984	Bacteroidetes	Bacteroidia	Bacteroidales	F082	uncultured bacterium	uncultured bacterium	11	0	0	0	0	0	0	0	0	0	0	0	0	0	0	0	0	0	0	0	0	0	0	0	0	0	0	0	0	0	0	0	0	0	0	0	13	16	0	0	0	0	0
12b694c4a19d5152b441b9b015d25376	Bacteroidetes	Bacteroidia	Bacteroidales	p-251-o5	uncultured bacterium	uncultured bacterium	0	0	0	0	0	0	0	0	0	0	0	0	0	0	0	0	0	0	0	0	0	0	0	0	0	0	0	0	0	0	0	0	0	0	0	0	0	0	0	0	0	0	0
12b783d223be8420c70967e64e6f6dfb	Firmicutes	Clostridia	Clostridiales	Ruminococcaceae	Ruminococcus 1	NA	0	0	64	0	0	0	0	19	0	0	0	41	0	0	52	0	0	0	0	31	0	0	0	0	0	15	0	0	0	0	0	0	0	0	0	0	23	0	0	0	19	0	0
12bc0a2ab0c3172bfcb1446c367a621c	Firmicutes	Clostridia	Clostridiales	Ruminococcaceae	Ruminococcaceae NK4A214 group	NA	0	0	0	0	0	0	0	0	0	0	0	0	0	0	0	0	0	0	0	0	0	0	0	0	0	0	0	0	0	0	0	0	0	0	0	0	0	0	0	0	2	0	0
12bd9555523268fe7a6c61ff38f51ea6	Spirochaetes	Spirochaetia	Spirochaetales	Spirochaetaceae	Treponema 2	uncultured bacterium	61	0	0	0	0	0	0	0	0	52	0	0	0	18	14	0	0	0	21	0	0	0	0	64	25	30	0	0	0	0	0	0	0	0	0	0	0	2	0	0	0	0	0
12c66d373bcd4b548d47e631ad7dbb31	Bacteroidetes	Bacteroidia	Bacteroidales	Prevotellaceae	Prevotellaceae UCG-003	NA	0	0	0	0	0	0	0	2	0	0	0	0	0	0	0	0	0	0	0	0	0	0	0	0	0	0	0	0	0	0	0	0	0	0	0	0	0	0	0	0	1	0	0
12cc7d20a6e2c15d9e8e165ef6f5cea2	Firmicutes	Clostridia	Clostridiales	Ruminococcaceae	Ruminococcaceae UCG-013	uncultured bacterium	0	0	0	0	0	0	0	0	0	0	0	0	0	0	5	0	0	0	0	0	0	0	0	0	0	0	0	0	0	0	0	0	0	0	0	0	0	0	0	0	0	0	0
12d797b308b077481793730463442877	Firmicutes	Clostridia	Clostridiales	Ruminococcaceae	Ruminiclostridium 9	uncultured rumen bacterium	0	0	36	25	0	0	0	0	0	0	34	0	0	12	15	31	0	0	0	0	46	0	0	42	0	0	0	0	0	17	0	0	0	0	0	0	23	60	16	0	0	0	0
12d814648d464e45a5099c451dd6522b	Spirochaetes	Spirochaetia	Spirochaetales	Spirochaetaceae	Treponema 2	NA	0	0	0	0	0	0	0	0	0	35	0	0	0	0	0	0	0	0	0	0	0	0	0	0	0	0	0	0	0	0	0	0	0	0	0	0	0	0	0	0	0	0	0
12db4098e9fdbf5aed22b2759f07ccf2	Bacteroidetes	Bacteroidia	Bacteroidales	Rikenellaceae	Rikenellaceae RC9 gut group	uncultured bacterium	0	0	0	0	0	0	0	0	0	0	0	0	0	0	0	16	20	0	0	21	0	0	0	0	48	0	0	0	0	0	0	0	0	97	0	0	23	53	30	0	40	0	55
12e7e7ead56870d8116f7a061cc33e2a	Spirochaetes	Spirochaetia	Spirochaetales	Spirochaetaceae	Treponema 2	uncultured bacterium	0	0	0	0	0	0	0	0	0	0	0	0	0	0	0	0	25	0	0	0	0	0	0	0	0	22	0	0	0	0	0	0	0	0	0	0	0	0	0	0	0	0	0
12ee73de5ebd13d0956b2bd6b3b3443f	Bacteroidetes	Bacteroidia	Bacteroidales	Prevotellaceae	Alloprevotella	uncultured bacterium	0	0	0	0	0	0	0	0	0	0	0	0	0	0	0	0	29	0	0	0	0	0	0	0	0	0	0	24	0	0	0	0	0	0	0	0	0	0	0	0	0	0	0
12ef3921f64acde229ab7c5b970518ea	Firmicutes	Clostridia	Clostridiales	Lachnospiraceae	NA	NA	0	0	0	0	0	0	0	0	0	0	0	0	0	0	0	0	0	0	0	0	0	0	0	0	0	0	0	0	0	0	0	0	0	0	0	0	0	0	0	0	0	0	0
12f1c9594c03863b9e79826fd461dcaf	Proteobacteria	Alphaproteobacteria	Rickettsiales	uncultured	uncultured alpha proteobacterium	uncultured alpha proteobacterium	0	0	0	0	0	0	0	0	0	0	0	0	0	0	0	0	0	0	0	0	0	0	0	0	0	0	0	0	0	0	0	0	0	0	0	0	0	0	0	0	0	0	0
12f2e0901aefd8c0f00148f98eae063f	Firmicutes	Clostridia	Clostridiales	Lachnospiraceae	NA	NA	0	0	0	0	0	0	0	0	0	0	0	0	0	0	0	0	0	0	0	0	0	0	0	0	0	0	0	0	0	0	0	0	0	0	0	0	0	0	0	0	0	0	0
12fc2f40f9146e1035235213c86ef38c	Firmicutes	Clostridia	Clostridiales	Lachnospiraceae	NA	NA	0	0	0	0	0	0	0	0	0	0	0	0	0	0	0	0	0	0	0	0	0	0	0	0	0	0	0	0	0	0	0	0	0	0	0	0	0	0	23	0	0	0	0
12fdcc682286678148d589dda05465f3	Firmicutes	Clostridia	Clostridiales	Ruminococcaceae	Saccharofermentans	uncultured bacterium	13	0	0	0	0	0	0	0	0	0	0	0	0	0	0	15	0	0	0	0	0	0	0	0	0	0	0	0	0	0	0	0	0	0	0	0	0	0	0	33	0	0	0
12ff914d3011eb3bc9b9d26a6dfd356c	Firmicutes	Clostridia	Clostridiales	Lachnospiraceae	NA	NA	0	24	0	0	0	0	0	0	0	0	0	0	0	0	0	0	0	0	33	32	0	0	24	0	0	0	0	0	0	0	0	0	0	0	0	0	0	0	0	0	0	0	0
131e76fe2ce27255fc564927f3937ccc	Proteobacteria	Gammaproteobacteria	Betaproteobacteriales	Burkholderiaceae	NA	NA	0	0	0	0	0	0	0	0	0	0	0	0	0	0	0	0	0	0	0	0	0	0	0	0	0	0	0	0	0	0	0	0	0	0	0	0	0	0	9	0	0	0	0
131ed74fae12f9a69eba1fd8297d98f9	Firmicutes	Clostridia	Clostridiales	Lachnospiraceae	Lachnospiraceae ND3007 group	uncultured Lachnospiraceae bacterium	0	0	0	0	0	0	0	0	0	0	0	0	0	0	0	0	0	0	0	0	0	0	0	0	0	0	0	9	0	0	0	0	0	0	0	0	0	0	0	0	0	0	0
1327490b729c58f8f4eabccae2dbe042	Bacteroidetes	Bacteroidia	Bacteroidales	p-251-o5	uncultured bacterium	uncultured bacterium	0	0	0	0	0	0	0	0	0	0	0	0	0	0	0	0	0	0	0	0	0	0	0	0	0	0	8	0	0	0	0	0	0	0	0	0	0	0	6	0	0	0	0
1329e636dd2df37338bcf6167ef265ea	Firmicutes	Clostridia	Clostridiales	Christensenellaceae	Christensenellaceae R-7 group	NA	0	0	0	0	0	0	0	0	0	0	0	0	0	0	0	0	0	0	0	0	0	0	0	0	0	0	0	0	0	0	0	0	0	0	0	25	0	0	0	0	0	0	0
1333d67842a5da4fd806d23e5a3c22e7	Firmicutes	Clostridia	Clostridiales	Ruminococcaceae	[Eubacterium] coprostanoligenes group	NA	0	0	0	0	0	0	0	0	0	0	0	0	0	0	0	0	0	0	0	0	0	0	0	0	0	0	0	0	0	0	0	0	0	0	0	0	0	0	0	0	0	0	0
1346130549da3bec3265de06684ac780	Proteobacteria	Deltaproteobacteria	NA	NA	NA	NA	0	0	0	0	0	0	0	0	0	0	0	0	0	0	0	0	0	0	0	0	0	0	0	0	0	0	0	0	0	0	0	0	0	0	0	0	0	0	0	0	0	0	0
134709aaccd8f6527d2ebe7a8e29790a	Bacteroidetes	Bacteroidia	Bacteroidales	Bacteroidales RF16 group	uncultured bacterium	uncultured bacterium	0	0	0	0	0	0	0	0	0	0	0	0	0	0	0	0	0	0	0	0	0	0	8	0	0	0	0	0	0	0	0	0	0	0	0	0	0	0	0	0	0	0	0
135bb302c3a0de0e8131051872628638	Proteobacteria	Deltaproteobacteria	Desulfovibrionales	Desulfovibrionaceae	Mailhella	NA	0	0	0	0	0	0	0	0	0	0	0	0	0	0	0	0	0	0	0	0	0	0	0	0	0	0	0	0	0	0	0	0	0	0	0	0	0	0	0	0	0	0	0
135eb45ae4e10322d1dfa98a208263b7	Firmicutes	Clostridia	Clostridiales	Lachnospiraceae	NA	NA	0	0	0	0	0	0	0	0	0	0	0	0	0	0	0	0	0	0	0	0	0	0	0	0	0	0	0	0	0	0	0	0	0	0	0	0	0	0	0	0	0	0	0
13625328a5a45d395f8d6c97caa71800	Spirochaetes	Spirochaetia	Spirochaetales	Spirochaetaceae	Treponema 2	NA	0	0	0	0	0	0	0	0	0	0	0	0	0	0	0	0	0	0	0	0	0	0	0	0	0	0	0	0	0	0	0	0	0	0	0	0	0	0	0	0	0	0	0
1366bb8b461f0b1f657b41ce2647fcd5	Firmicutes	Clostridia	Clostridiales	Lachnospiraceae	Lachnospiraceae XPB1014 group	uncultured bacterium	0	0	0	0	0	0	0	0	0	0	0	0	0	0	0	0	0	0	0	0	0	0	0	0	0	0	0	0	0	0	0	0	0	0	0	0	0	0	0	0	0	0	0
137df93ac8f28ff984ea95113fabdbb9	Spirochaetes	Spirochaetia	Spirochaetales	Spirochaetaceae	Treponema 2	uncultured bacterium	0	0	0	0	0	0	61	0	0	0	0	0	0	0	0	0	0	0	0	0	0	0	0	0	0	0	0	0	0	0	0	0	0	0	0	0	0	0	0	0	0	0	35
137fd88189714a5d2627061778ec5230	Spirochaetes	Spirochaetia	Spirochaetales	Spirochaetaceae	Treponema 2	uncultured bacterium	0	1	0	0	0	0	0	0	0	4	0	0	0	0	0	0	0	0	0	0	0	41	0	0	0	0	0	0	0	0	0	0	0	0	0	0	0	0	0	0	0	0	0
1381f0776db6457adb3b00b85ccedb67	Bacteroidetes	Bacteroidia	Bacteroidales	Bacteroidales UCG-001	uncultured bacterium	uncultured bacterium	0	0	0	0	0	0	0	0	0	0	0	0	0	0	0	0	0	0	0	0	0	0	0	0	0	0	0	0	0	0	0	0	0	0	0	0	0	0	0	0	0	0	0
139e3a409e16bdfe414b664a8c78f390	Bacteroidetes	Bacteroidia	Bacteroidales	p-251-o5	uncultured bacterium	uncultured bacterium	0	0	0	0	0	0	11	0	0	0	0	0	0	0	0	0	0	0	0	0	0	0	0	0	0	0	0	0	0	0	0	0	0	0	0	0	0	1	0	0	0	0	0
13a00529561e740aed105b404b77e99a	Firmicutes	Clostridia	Clostridiales	Ruminococcaceae	Ruminococcaceae UCG-014	NA	0	0	0	0	0	0	0	0	0	0	0	0	0	0	0	0	0	0	0	0	0	0	0	0	0	0	0	0	0	0	0	0	0	0	0	0	0	0	0	0	0	0	0
13a0f52116412f8570ff78d880c1c447	Firmicutes	Clostridia	Clostridiales	Ruminococcaceae	Ruminococcaceae NK4A214 group	uncultured bacterium	0	0	0	0	0	0	0	0	0	0	0	0	0	0	0	0	0	0	0	0	0	0	0	0	0	0	0	0	0	0	0	0	0	0	0	0	0	0	0	0	0	0	0
13a6985c5721661efb06ad6abfb935fe	Firmicutes	Clostridia	Clostridiales	Ruminococcaceae	Ruminococcaceae UCG-010	uncultured bacterium	0	0	0	0	0	0	0	0	0	0	0	0	0	0	0	0	0	0	0	0	0	0	0	0	0	0	0	0	0	0	0	0	0	0	0	0	0	0	0	0	0	0	0
13ad8a57f3c063c6a70e446cdfb2de94	Firmicutes	Clostridia	Clostridiales	Lachnospiraceae	Lachnospiraceae UCG-009	NA	0	0	0	0	0	0	0	0	0	0	0	0	0	0	0	0	0	0	0	0	0	0	0	0	0	0	0	0	0	0	0	0	0	0	0	0	0	0	0	0	0	0	0
13b24d17a70d6b439b89555c9dd6f4a2	Firmicutes	Clostridia	Clostridiales	Ruminococcaceae	Ruminococcus 1	NA	0	0	0	0	0	0	0	0	0	0	0	0	0	0	0	0	0	41	54	0	0	0	0	0	0	0	0	0	0	0	0	0	0	0	0	0	0	0	0	0	0	0	0
13b2f5a2470840cb67361b26f003f812	Firmicutes	Clostridia	Clostridiales	Lachnospiraceae	NA	NA	0	0	0	0	0	0	0	0	0	0	78	0	0	0	0	0	0	0	0	0	142	0	0	0	0	0	0	0	0	0	0	0	0	0	0	0	0	0	0	0	0	74	0
13ca2bc6f4498b3c070a23a466da7ab2	Bacteroidetes	Bacteroidia	Bacteroidales	Bacteroidales RF16 group	uncultured bacterium	uncultured bacterium	0	0	0	0	0	0	0	0	0	0	0	0	29	0	0	0	0	0	0	0	0	0	0	0	0	19	0	0	0	0	0	0	0	0	0	0	0	0	0	0	0	0	0
13cb332426963e735b73d85c5fade745	Bacteroidetes	Bacteroidia	Bacteroidales	Rikenellaceae	Rikenellaceae RC9 gut group	uncultured bacterium	0	0	0	0	0	0	0	0	0	0	0	0	0	0	0	0	0	0	0	0	0	0	0	0	0	0	0	0	0	0	0	0	0	0	0	0	0	0	0	0	0	0	0
13d61f329cc66c36d2014a2ced1505af	Bacteroidetes	Bacteroidia	Bacteroidales	Rikenellaceae	Rikenellaceae RC9 gut group	NA	0	0	0	0	0	0	0	0	0	0	0	0	12	0	0	0	0	0	0	0	0	0	0	0	0	0	0	0	0	0	0	0	0	0	0	0	0	0	0	0	0	0	0
13dac14bed9bb2e6f61ea66a123e811c	Firmicutes	Clostridia	Clostridiales	Ruminococcaceae	[Eubacterium] coprostanoligenes group	uncultured bacterium	0	0	25	0	0	0	31	15	0	24	0	17	0	0	0	0	0	0	0	0	0	0	0	0	0	0	10	0	0	0	0	0	0	0	0	0	0	0	13	0	0	40	0
13e7bb27dde0fe5735fd1540f68315ce	Bacteroidetes	Bacteroidia	Bacteroidales	Rikenellaceae	Rikenellaceae RC9 gut group	NA	0	0	0	0	0	0	0	0	0	0	0	0	0	0	0	0	0	0	0	0	0	0	0	0	0	0	0	0	0	0	0	0	0	0	0	0	0	0	0	0	0	0	0
13e9f10d525b73ece3acdcf91d8f968b	Firmicutes	Clostridia	Clostridiales	Christensenellaceae	Christensenellaceae R-7 group	NA	0	0	0	0	0	0	0	0	0	0	0	0	0	0	0	0	0	0	0	0	0	0	0	0	0	0	0	0	0	0	0	0	0	0	0	0	0	0	0	0	0	0	0
13f36402cbb4e71787235b2111a0637f	Firmicutes	Clostridia	Clostridiales	Lachnospiraceae	Lachnospira	NA	0	0	0	0	0	0	0	0	0	0	0	0	0	0	0	0	0	0	0	0	0	0	0	0	0	0	0	0	0	0	0	0	0	0	0	0	0	0	7	0	0	0	0
13f71a41eb3d88d1657806e4902ef459	Firmicutes	Clostridia	Clostridiales	Peptococcaceae	uncultured	NA	0	0	0	0	0	0	0	0	0	0	0	0	0	0	0	0	0	0	0	0	0	0	0	0	4	0	0	0	0	0	0	0	0	0	0	0	0	0	0	0	0	0	0
14041ed38797dc5570496ad4fde7e113	Firmicutes	Clostridia	Clostridiales	Ruminococcaceae	Ruminococcaceae NK4A214 group	NA	0	0	0	0	0	0	0	0	0	0	0	0	0	0	0	0	0	0	38	0	0	0	0	0	0	0	0	0	0	0	0	0	0	0	0	0	0	0	0	0	0	0	0
140efd6db87362dcfd6d3962a424752a	Firmicutes	Clostridia	Clostridiales	Lachnospiraceae	NA	NA	0	0	0	0	0	0	0	14	0	0	0	45	0	0	0	0	0	0	0	0	0	0	0	0	0	21	0	0	0	0	0	0	0	26	0	0	0	0	0	33	68	72	0
1427e1a84bd64fa86c543a993b592fa4	Firmicutes	Clostridia	Clostridiales	Ruminococcaceae	NA	NA	0	0	0	0	0	0	0	0	0	0	9	0	0	0	0	0	0	0	0	0	0	0	0	0	0	0	0	0	0	0	0	0	0	0	0	0	0	0	0	0	0	0	0
142cfc302402a0203fcbee722cee0fff	Firmicutes	Clostridia	Clostridiales	Christensenellaceae	Christensenellaceae R-7 group	NA	0	0	0	0	0	0	0	0	0	0	0	0	0	0	0	0	0	0	0	0	0	0	0	0	0	0	0	0	0	0	0	0	0	0	0	0	0	0	0	0	0	0	0
14311b8bf9fa8e3cd98dafd09f919e06	Firmicutes	Clostridia	Clostridiales	Ruminococcaceae	Ruminococcaceae NK4A214 group	uncultured bacterium	0	79	0	0	0	0	0	0	0	0	0	0	0	0	76	0	0	0	0	0	0	0	0	0	0	0	0	0	0	0	0	0	0	0	0	0	0	0	0	0	0	0	0
14356701c74e709b799d959ac6cd8079	Bacteroidetes	Bacteroidia	Bacteroidales	Prevotellaceae	Prevotellaceae UCG-001	NA	0	0	0	85	0	0	0	0	0	0	0	0	0	0	0	0	0	0	0	0	6	38	25	0	39	0	0	0	0	0	0	0	0	0	0	0	0	0	19	0	0	0	22
143af47e033931f97f14ecac5b39ad35	Bacteroidetes	Bacteroidia	Bacteroidales	p-251-o5	uncultured bacterium	uncultured bacterium	0	0	0	0	0	0	66	0	0	0	0	0	0	0	0	0	0	0	0	0	0	0	0	0	0	0	0	0	0	0	0	8	0	0	0	0	0	0	0	0	0	0	0
144e7c1551d10e677dc554315117f146	Bacteroidetes	Bacteroidia	Bacteroidales	NA	NA	NA	0	6	0	0	0	0	0	0	0	0	0	0	0	0	0	0	0	0	0	0	0	0	22	19	0	0	6	0	0	0	0	0	0	0	16	0	0	0	0	0	0	0	0
144e80c6724c0dcbe23946bf41f57cd2	Bacteroidetes	Bacteroidia	Bacteroidales	p-251-o5	uncultured bacterium	uncultured bacterium	0	0	0	0	0	0	0	0	0	0	0	0	0	0	0	0	0	0	0	0	0	0	0	0	0	0	0	0	0	0	0	0	0	0	0	0	0	0	0	0	0	0	0
1455a2684be1f0c161dd7aca5fee9a50	Firmicutes	Clostridia	Clostridiales	Lachnospiraceae	NA	NA	0	0	0	0	0	0	0	0	0	0	0	0	0	0	0	0	0	0	0	0	0	0	0	0	0	0	0	0	0	0	0	0	0	0	0	0	0	0	0	0	0	0	0
147e427c920561a90d035a789feb53ae	Tenericutes	Mollicutes	Anaeroplasmatales	Anaeroplasmataceae	Anaeroplasma	uncultured bacterium	0	0	0	0	4	0	0	0	0	9	6	0	0	0	0	0	0	0	0	0	0	7	0	0	0	14	0	0	0	0	0	0	0	0	0	0	0	0	0	0	0	0	0
1487d6fd999e9b2b1c79da02ee718436	Bacteroidetes	Bacteroidia	Bacteroidales	Paludibacteraceae	uncultured	uncultured bacterium	0	0	0	0	0	0	0	0	36	0	0	0	0	0	0	0	0	0	0	0	0	0	0	0	0	0	0	0	0	0	0	0	0	0	0	0	0	0	0	0	0	0	0
1489f8c003b20060733c178d5bd1e2ec	Firmicutes	Clostridia	Clostridiales	Family XIII	NA	NA	0	7	0	0	0	0	0	0	0	0	0	0	0	0	0	0	0	0	0	0	0	0	0	0	0	11	0	0	0	0	0	0	0	0	13	0	0	0	38	0	0	0	0
149308da48ac93e3e656dbecd0dc7a70	Firmicutes	Clostridia	Clostridiales	Ruminococcaceae	Ruminococcus 1	Ruminococcus sp. HUN007	166	104	238	121	111	122	181	147	76	102	275	445	108	160	181	100	148	137	0	123	133	92	128	157	159	201	82	0	62	124	337	132	152	207	53	78	271	195	245	426	575	548	112
149f1b5ac8e9e5e2ff5ce9a92dd43b92	Bacteroidetes	Bacteroidia	Bacteroidales	uncultured	uncultured bacterium	uncultured bacterium	0	0	0	0	0	0	0	0	0	0	0	0	0	0	0	0	0	0	0	0	0	0	0	0	11	0	0	0	0	0	0	0	0	0	0	0	0	0	0	0	0	0	0
14af428b8a0621e701b54d9fe5101549	Firmicutes	Clostridia	Clostridiales	Syntrophomonadaceae	uncultured	NA	0	0	0	0	0	0	0	0	0	0	0	4	0	0	0	0	0	6	0	0	0	0	0	0	0	0	0	0	0	0	0	0	0	0	0	0	0	0	0	0	0	0	0
14b36d71b2ed9e9f6637b3a6c585ffc7	Bacteroidetes	Bacteroidia	Bacteroidales	p-251-o5	uncultured bacterium	uncultured bacterium	0	0	0	0	0	0	0	0	0	0	0	0	0	0	0	0	0	0	0	0	0	0	0	0	0	0	0	0	0	0	0	0	0	0	0	0	0	0	0	0	0	0	0
14b6615f34e0f9de1e9c6c7ff62c5522	Bacteroidetes	Bacteroidia	Bacteroidales	Rikenellaceae	Rikenellaceae RC9 gut group	uncultured bacterium	0	0	0	0	13	0	0	0	0	0	0	0	0	0	26	0	0	0	0	17	32	0	0	0	0	0	21	0	0	0	0	0	0	25	0	16	36	0	42	0	0	0	0
14b97fa845088c483664d6b0423f5e9d	Firmicutes	Clostridia	Clostridiales	Ruminococcaceae	Ruminococcaceae UCG-010	NA	0	0	0	0	0	0	0	0	0	0	0	0	0	0	0	0	0	0	0	0	0	0	0	0	0	0	0	0	0	0	0	0	0	0	0	0	0	0	0	0	0	0	0
14bca61ebb0776da7f13661c738f5f61	Bacteroidetes	Bacteroidia	Bacteroidales	NA	NA	NA	0	0	0	0	0	0	0	0	0	0	0	0	0	0	0	0	0	0	0	0	0	0	0	0	0	0	0	0	0	0	0	0	0	0	0	0	0	0	0	0	0	0	0
14d7350c9f1bfb6c7cad7f5ff51d0061	Bacteroidetes	Bacteroidia	Bacteroidales	p-251-o5	uncultured bacterium	uncultured bacterium	0	0	0	0	0	0	0	2	0	0	0	0	2	0	0	0	0	0	0	0	0	0	0	0	0	0	0	0	0	0	0	0	0	0	0	0	0	0	0	0	0	0	0
14d8616450d6141bcfe3b70c591847de	Fibrobacteres	Fibrobacteria	Fibrobacterales	Fibrobacteraceae	Fibrobacter	NA	0	0	0	0	0	0	0	0	0	0	128	0	0	0	0	0	0	0	0	0	0	0	0	0	0	0	0	17	0	0	0	0	0	0	0	0	0	0	27	0	0	0	0
14e9321fe7eaaccd61528fbf4991a035	Firmicutes	Clostridia	Clostridiales	Lachnospiraceae	Blautia	NA	0	29	13	55	0	0	0	0	0	0	23	0	30	0	0	0	10	0	0	0	0	0	0	0	0	0	0	0	0	0	98	0	0	69	0	0	28	0	0	0	0	56	0
14f5cbaab9d77eda8dc779410ea466d1	Bacteroidetes	Bacteroidia	Bacteroidales	Rikenellaceae	Rikenellaceae RC9 gut group	uncultured bacterium	0	0	0	0	0	0	0	0	0	0	0	0	0	0	0	0	0	0	0	0	0	0	17	0	0	0	0	0	0	0	0	0	16	0	0	0	0	0	0	0	0	0	0
14ff977667e3f18c6f844acd65919f4d	Spirochaetes	Spirochaetia	Spirochaetales	Spirochaetaceae	Treponema 2	NA	0	0	0	0	28	0	0	0	0	0	0	0	0	0	0	0	0	0	0	38	0	0	0	0	0	0	0	0	0	0	0	0	0	0	0	0	0	0	0	0	0	0	0
150b2eaeb0d88d0c4212a730e550d7ed	Bacteroidetes	Bacteroidia	Bacteroidales	Bacteroidales RF16 group	uncultured bacterium	uncultured bacterium	0	0	0	0	0	0	0	0	0	0	0	0	0	0	0	0	0	0	0	0	0	0	0	0	0	0	0	0	0	0	0	0	0	0	0	0	0	0	0	0	0	0	0
15132f94d8545069adee4f3f672cfcda	Bacteroidetes	Bacteroidia	Bacteroidales	p-251-o5	uncultured bacterium	uncultured bacterium	0	0	0	0	0	0	0	0	0	0	0	0	0	0	0	0	0	0	0	0	0	0	0	0	0	0	0	0	0	0	0	0	0	0	0	0	0	0	7	0	0	0	0
1517d0e3ec24ed0bc4fa26a0f762f479	Firmicutes	Clostridia	Clostridiales	Ruminococcaceae	Ruminococcaceae UCG-010	uncultured bacterium	0	0	0	0	0	0	0	0	0	0	0	0	0	0	0	0	0	0	0	0	0	0	0	0	0	0	0	0	0	0	0	0	0	0	0	0	0	0	0	0	0	0	0
1523bcc1cc0dc75db9ac41a3e802ce2c	Firmicutes	Clostridia	Clostridiales	Lachnospiraceae	Lachnospiraceae UCG-009	uncultured bacterium	0	0	0	0	0	0	0	0	0	0	21	0	0	0	0	0	0	0	0	0	0	0	0	0	0	0	0	0	0	0	0	0	0	0	0	0	0	0	0	0	0	0	0
1534998ff7903de6a69f957f26dd91b7	Bacteroidetes	Bacteroidia	Bacteroidales	Prevotellaceae	Prevotella 1	uncultured Prevotellaceae bacterium	0	0	0	0	0	0	0	0	0	0	0	0	0	0	0	0	0	0	0	0	0	0	0	0	0	0	0	0	0	0	0	0	0	0	0	0	0	0	0	0	0	0	0
153c4fb67cda16df740d4600b1e2f0ad	Bacteroidetes	Bacteroidia	Bacteroidales	NA	NA	NA	15	0	0	0	0	0	0	0	0	0	0	0	0	0	0	0	0	0	10	0	0	0	0	0	0	0	0	0	0	0	0	0	0	0	0	0	0	0	0	16	17	0	0
153fe5c55ce67553f560099a6d68102d	Firmicutes	Clostridia	Clostridiales	Ruminococcaceae	Ruminococcaceae UCG-010	uncultured bacterium	0	0	0	0	0	0	0	0	0	0	0	0	0	0	0	0	0	0	0	0	23	0	0	0	0	0	0	0	0	0	0	0	0	0	0	0	0	0	0	0	0	0	0
154539fca85870a95596a886a810574b	Firmicutes	Clostridia	Clostridiales	Ruminococcaceae	[Eubacterium] coprostanoligenes group	NA	0	0	0	0	0	0	0	0	0	0	0	0	0	0	0	0	0	0	0	0	0	0	0	0	0	0	0	0	0	0	0	0	0	0	0	0	0	0	0	0	0	0	0
155a042ea4b2c583f50892a3bf6eff91	Bacteroidetes	Bacteroidia	Bacteroidales	Rikenellaceae	Rikenellaceae RC9 gut group	NA	0	0	0	0	0	0	0	0	0	0	0	0	0	0	0	0	0	0	0	0	5	0	0	0	0	0	0	0	0	0	0	0	0	0	0	0	0	0	0	0	0	0	0
15684ef2df31bbc6d9ffb1f4dd3c7df9	Firmicutes	Clostridia	Clostridiales	Lachnospiraceae	Lachnospiraceae XPB1014 group	uncultured bacterium	0	0	0	0	0	0	0	0	0	0	0	0	0	0	0	0	0	0	0	0	0	0	0	0	0	0	0	0	0	0	0	0	0	0	0	0	0	0	0	0	0	0	0
15685c004782cd09cbe44c0f2f3878d6	Firmicutes	Clostridia	Clostridiales	Ruminococcaceae	Ruminococcaceae UCG-013	uncultured bacterium	0	0	0	0	0	0	0	0	0	0	0	0	0	0	0	0	0	0	0	0	0	0	0	0	0	0	0	0	0	0	0	0	0	0	0	0	0	0	0	0	0	0	0
15687d6e29b412e6112342cb1e4f753e	Proteobacteria	Deltaproteobacteria	Desulfovibrionales	Desulfovibrionaceae	Desulfovibrio	NA	0	0	0	0	0	0	0	0	0	0	0	0	0	0	0	0	0	0	21	0	0	0	0	0	0	0	0	0	0	0	0	0	0	0	0	0	0	0	0	0	0	0	0
156930a40020b642d72a3fa22f109578	Bacteroidetes	Bacteroidia	Bacteroidales	Rikenellaceae	hoa5-07d05 gut group	uncultured bacterium	10	35	0	0	0	0	0	21	0	20	227	0	19	10	0	20	31	3	0	0	0	0	29	0	0	0	0	0	0	0	0	0	0	0	22	0	66	41	0	3	9	38	0
156c4e7a5bab2d25f9c9d6b1d60596dc	Firmicutes	Clostridia	Clostridiales	Christensenellaceae	Christensenellaceae R-7 group	NA	0	0	0	0	0	0	0	0	0	0	26	0	0	0	0	0	0	0	0	0	0	0	0	0	0	0	14	0	0	0	0	45	0	0	25	0	0	0	0	0	0	35	0
15715e76cf06b6028368509a18a5cf22	Firmicutes	Clostridia	Clostridiales	Ruminococcaceae	NA	NA	0	0	0	0	0	0	0	0	0	0	0	0	0	0	0	0	0	0	0	0	0	0	0	0	0	0	0	0	0	0	0	0	0	0	0	0	0	0	0	0	0	0	0
15745aae4722e289e8703130bea5ba43	Firmicutes	Clostridia	Clostridiales	Lachnospiraceae	NA	NA	0	0	0	0	0	0	0	0	0	0	0	0	0	0	0	0	0	0	0	0	0	0	0	0	0	0	0	0	0	0	0	0	0	0	0	0	0	44	0	0	0	0	0
157cda56fe29b8b8a67a4ff289d146a7	Bacteroidetes	Bacteroidia	Bacteroidales	F082	uncultured bacterium	uncultured bacterium	0	0	0	0	0	0	19	0	0	0	0	0	0	0	0	0	0	0	0	0	0	0	0	0	0	0	0	0	0	0	0	0	0	0	0	0	0	0	0	0	0	29	0
157e82961803cabdb47727bfca2db69c	Bacteroidetes	Bacteroidia	Bacteroidales	Bacteroidales RF16 group	uncultured bacterium	uncultured bacterium	0	0	13	0	0	0	0	0	0	0	0	0	0	0	0	0	0	0	0	0	0	0	0	0	0	0	0	0	0	0	0	0	0	0	0	0	0	0	0	0	0	0	0
158796595df57f92a699e6996946e2a9	Bacteroidetes	Bacteroidia	Bacteroidales	p-251-o5	uncultured bacterium	uncultured bacterium	0	0	0	0	0	0	0	0	0	0	0	0	0	0	0	0	0	0	0	0	0	0	0	0	0	0	0	0	0	0	0	0	0	0	0	0	0	0	0	2	0	0	0
15892e320f71c72fdb20afb36a325a27	Bacteroidetes	Bacteroidia	Bacteroidales	Rikenellaceae	Rikenellaceae RC9 gut group	NA	0	0	0	0	0	0	0	0	0	0	0	0	0	0	0	0	0	0	0	0	0	0	0	0	0	0	0	0	0	0	0	0	0	0	0	0	0	0	0	0	0	0	0
159f899b9fd1ab0da961762d835cbe07	Bacteroidetes	Bacteroidia	Bacteroidales	p-251-o5	uncultured bacterium	uncultured bacterium	0	0	0	0	0	0	0	0	0	0	0	37	0	0	0	0	0	0	0	0	0	0	0	0	0	0	0	0	0	0	0	0	0	0	0	0	0	0	0	0	0	0	0
15b05fd5381b526e415461b72551b9f4	Bacteroidetes	Bacteroidia	Bacteroidales	Bacteroidales RF16 group	uncultured bacterium	uncultured bacterium	0	0	0	0	0	0	0	0	0	0	0	0	0	0	0	0	0	0	0	0	0	0	0	0	0	0	12	0	0	0	0	0	13	0	0	0	0	13	0	0	21	0	0
15c116e1fb9b6f955db3cd33d6361796	Bacteroidetes	Bacteroidia	Bacteroidales	p-251-o5	uncultured bacterium	uncultured bacterium	0	0	0	0	0	0	0	0	0	0	0	0	0	0	0	0	0	0	0	0	0	0	0	0	0	0	0	0	0	0	0	40	0	0	0	0	0	0	33	0	0	0	0
15c4a4a84b051af1eace6785277a54d2	Bacteroidetes	Bacteroidia	Bacteroidales	Rikenellaceae	Rikenellaceae RC9 gut group	uncultured bacterium	0	0	0	0	0	0	0	0	0	0	0	0	0	0	0	0	0	0	0	0	0	0	0	0	0	0	0	0	0	0	0	0	0	0	0	0	0	0	0	0	0	0	0
15caf12430a8916ffb69f76d2c320b24	Firmicutes	Clostridia	Clostridiales	Lachnospiraceae	NA	NA	0	0	0	0	0	0	0	0	0	0	0	0	0	0	0	0	0	0	0	0	34	0	0	0	0	0	0	0	0	0	0	0	0	0	0	0	0	0	0	0	0	0	0
15da66045e94818225ce7315cd6deb5c	Firmicutes	Clostridia	Clostridiales	Ruminococcaceae	Ruminococcaceae UCG-010	NA	0	0	0	0	19	0	0	0	0	0	0	0	0	0	0	0	0	0	0	0	0	0	0	0	0	0	0	0	0	0	0	0	0	0	0	0	0	0	0	0	0	0	0
15de7397f613bc3a473b64e4043dd95e	Bacteroidetes	Bacteroidia	Bacteroidales	Rikenellaceae	Rikenellaceae RC9 gut group	uncultured bacterium	0	0	0	0	0	0	0	0	0	0	0	0	0	0	0	0	0	0	0	0	0	0	0	0	0	0	0	0	0	0	0	0	0	0	0	0	0	0	0	0	0	0	0
15df037f11cf641d3cf22a2ef0d19365	Firmicutes	Clostridia	Clostridiales	Ruminococcaceae	Ruminococcaceae UCG-013	uncultured rumen bacterium	0	0	0	0	0	0	0	0	0	0	0	0	0	0	0	0	0	0	0	0	0	0	0	0	0	0	0	0	0	0	0	0	0	0	0	0	0	0	0	0	0	0	0
15e0ce22a1d64abb835722c917dac611	Bacteroidetes	Bacteroidia	Bacteroidales	p-251-o5	uncultured bacterium	uncultured bacterium	0	0	0	0	0	0	0	0	0	0	0	23	0	0	0	0	0	0	0	0	0	0	0	0	13	30	0	0	0	0	0	0	0	0	0	0	0	0	33	0	0	0	0
15e706208360674494cbe04a8926240c	Firmicutes	Bacilli	Lactobacillales	Lactobacillaceae	Lactobacillus	Lactobacillus equi DPC 6820	0	0	0	0	0	0	0	0	0	0	0	0	0	0	0	0	0	0	0	0	0	0	0	0	0	0	0	0	0	0	0	0	0	0	0	0	0	59	0	42	0	0	37
15ebe001454592804f16bdaf6c337419	Firmicutes	Clostridia	Clostridiales	Lachnospiraceae	Coprococcus 1	uncultured bacterium	0	0	0	0	0	0	0	0	0	0	0	0	0	0	0	0	0	0	0	0	0	0	0	0	0	0	0	0	0	0	0	0	0	0	0	0	0	0	0	0	0	0	0
15f051e66682c6229ea67681dc94a2ed	Firmicutes	Clostridia	Clostridiales	Lachnospiraceae	NA	NA	0	0	0	0	0	0	0	0	0	0	0	0	0	0	0	0	0	0	0	0	0	0	0	0	0	8	0	0	0	0	0	0	0	0	0	0	0	0	0	0	0	0	0
1604179a949811e6438d155b1b367117	Spirochaetes	Spirochaetia	Spirochaetales	Spirochaetaceae	Treponema 2	uncultured bacterium	0	0	0	0	0	0	0	0	7	0	0	0	0	0	0	0	0	0	0	0	0	0	0	0	0	0	0	0	0	0	0	0	0	0	0	0	0	0	0	0	0	0	0
1606809fb712bdea77fa5d896647c625	Firmicutes	Clostridia	Clostridiales	Lachnospiraceae	NA	NA	0	0	0	0	0	0	0	0	0	0	0	0	0	0	0	0	0	0	0	0	0	0	0	0	0	0	0	0	0	0	0	0	0	0	0	0	0	0	0	0	0	0	0
1609e9a99a19575094c5a8d956c107ab	Bacteroidetes	Bacteroidia	Bacteroidales	Bacteroidales RF16 group	uncultured bacterium	uncultured bacterium	0	0	0	0	0	0	0	0	0	0	0	0	0	0	0	0	0	0	0	0	0	0	0	0	0	14	0	0	0	0	0	0	0	0	0	0	0	0	0	0	0	0	0
1632b82322091fabd0b0b707e0b67ff4	Firmicutes	Clostridia	Clostridiales	Lachnospiraceae	NA	NA	0	0	0	0	0	0	0	0	0	0	0	0	0	0	0	0	0	0	0	0	0	0	0	0	0	0	0	0	0	0	0	0	0	0	0	0	0	0	0	0	0	0	0
1633c0bbac351c6fb4a931a32a6c3e76	Firmicutes	Clostridia	Clostridiales	Ruminococcaceae	Ruminococcaceae UCG-010	uncultured bacterium	0	0	0	0	0	0	0	0	0	0	0	0	0	0	0	0	0	0	0	21	0	0	0	0	0	0	0	0	0	0	0	0	0	0	0	0	0	0	0	0	0	0	0
163fbf80bd758db5b49b95a3b542e985	Bacteroidetes	Bacteroidia	Bacteroidales	F082	NA	NA	0	0	0	0	0	0	0	0	0	0	0	0	0	0	0	0	0	0	0	0	0	0	0	0	0	0	0	0	0	0	0	0	0	0	0	0	0	15	0	0	0	0	0
16447ad46b1d415143ddb1605ea5f687	Bacteroidetes	Bacteroidia	Bacteroidales	Rikenellaceae	Rikenellaceae RC9 gut group	NA	0	0	4	0	0	0	0	0	0	0	0	0	0	0	0	0	0	0	0	0	0	0	0	0	0	0	0	0	0	0	0	0	0	0	0	0	0	0	0	0	0	0	0
16465f2fe759e14cd044c257b8b1851a	Proteobacteria	Alphaproteobacteria	Rhodospirillales	uncultured	uncultured rumen bacterium	uncultured rumen bacterium	0	0	0	0	0	0	0	0	0	0	0	0	0	0	0	0	0	0	0	0	0	0	0	0	0	0	0	0	0	0	0	0	0	0	0	0	0	0	0	0	0	0	0
165485463daf70363d92ddeb737954c7	Firmicutes	Clostridia	Clostridiales	Ruminococcaceae	Ruminococcaceae UCG-014	NA	0	0	0	0	0	0	0	0	0	0	0	0	0	0	0	0	0	0	0	0	0	0	0	0	0	0	0	0	0	0	0	0	0	0	0	0	0	0	0	0	0	0	0
1659dac563a7224813f5154768ed8b18	Firmicutes	Clostridia	Clostridiales	Ruminococcaceae	Ruminococcaceae NK4A214 group	NA	31	0	0	39	0	0	0	0	0	0	0	0	0	0	55	0	0	0	0	0	47	38	0	0	0	0	19	0	34	0	0	37	0	0	0	0	0	19	0	0	0	30	65
165b05f5307b8885ce1ab86dcf341618	Firmicutes	Clostridia	Clostridiales	Clostridiales vadinBB60 group	uncultured bacterium	uncultured bacterium	0	0	0	0	0	0	0	0	0	0	27	0	0	0	0	0	0	0	0	0	0	0	0	0	0	0	0	0	0	0	0	0	0	0	0	0	0	0	0	0	0	0	0
165bc88aabddfe4bcf692f4c252cd115	Bacteroidetes	Bacteroidia	Bacteroidales	Prevotellaceae	NA	NA	0	0	0	0	0	0	0	0	0	0	0	0	0	0	0	0	0	0	0	0	0	40	0	0	0	0	0	0	0	0	0	0	0	0	0	0	0	0	0	0	0	0	0
166875914226b0745604b6aa1200513a	Bacteroidetes	Bacteroidia	Bacteroidales	p-251-o5	uncultured bacterium	uncultured bacterium	0	0	0	0	0	0	0	0	0	0	0	0	0	0	0	0	0	0	0	0	0	0	60	0	0	0	0	0	0	0	0	0	0	0	0	0	0	0	0	0	15	0	0
166a0176e65641f004d097b9ed07b6db	Bacteroidetes	Bacteroidia	Bacteroidales	Rikenellaceae	hoa5-07d05 gut group	uncultured bacterium	0	0	0	0	0	0	0	0	0	0	0	0	0	0	0	0	0	0	0	0	0	0	0	0	1	0	0	0	0	0	0	0	0	0	0	0	0	0	0	0	0	0	4
166fbf1a23e7d3653c0daac9af44acab	Firmicutes	Clostridia	Clostridiales	Lachnospiraceae	NA	NA	0	0	0	0	0	0	0	0	0	0	21	0	0	0	0	0	0	0	0	0	0	0	0	0	0	16	0	0	0	0	0	0	0	0	0	0	0	0	0	0	0	0	0
1684103a7b86f42c645b55b9918dbd55	Bacteroidetes	Bacteroidia	Bacteroidales	Rikenellaceae	Rikenellaceae RC9 gut group	NA	0	0	0	0	0	0	0	0	0	0	0	0	0	0	0	0	0	0	0	0	0	0	0	0	0	0	0	0	0	0	0	0	0	0	0	0	0	0	2	0	0	0	0
1684d75c16330d8ec80d59773c1e41d5	Tenericutes	Mollicutes	Izimaplasmatales	uncultured bacterium	uncultured bacterium	uncultured bacterium	0	0	0	0	0	0	0	0	0	0	0	0	0	0	0	0	0	0	0	0	0	0	0	0	0	0	0	0	0	0	0	0	0	0	0	0	0	0	0	0	0	0	0
1685af00540b308cd5aae833be09c9fa	Bacteroidetes	Bacteroidia	Bacteroidales	p-251-o5	uncultured bacterium	uncultured bacterium	0	0	0	0	0	0	0	0	0	0	0	0	0	0	0	0	0	0	0	0	0	0	0	0	0	0	0	0	0	0	0	0	0	0	0	0	0	0	0	0	0	0	0
1689404dbc125fca50bbeadbd997e885	Bacteroidetes	Bacteroidia	Bacteroidales	p-251-o5	uncultured bacterium	uncultured bacterium	0	0	0	0	0	0	0	0	0	0	0	0	0	0	31	0	0	0	0	0	0	0	0	0	7	0	0	0	0	0	0	0	0	0	0	0	0	0	0	0	0	0	0
168edc423a94aede5fbfa727ef0d4ddb	Bacteroidetes	Bacteroidia	Bacteroidales	F082	uncultured bacterium	uncultured bacterium	0	0	0	0	0	0	17	0	0	0	0	0	0	0	0	0	0	0	0	0	0	0	0	0	0	0	0	0	0	0	0	0	0	0	0	0	0	0	0	0	0	0	0
1695df7c356e7b86731bdf3189faf219	Firmicutes	Clostridia	Clostridiales	Family XIII	Anaerovorax	uncultured rumen bacterium	0	0	0	0	0	0	0	0	0	0	0	0	0	0	0	0	0	0	0	0	0	0	0	0	0	0	0	0	0	0	0	9	0	0	0	0	0	0	0	0	0	0	0
16ac491a4deda109201c68a6c8036d40	Firmicutes	Clostridia	Clostridiales	Ruminococcaceae	Ruminiclostridium 9	uncultured rumen bacterium	0	0	0	0	0	98	0	0	0	0	0	0	0	0	0	0	0	0	0	0	0	0	0	0	0	0	0	0	0	0	0	0	0	0	0	0	0	0	0	0	0	0	0
16b4c72523864c52699e725fd675c650	Spirochaetes	Spirochaetia	Spirochaetales	Spirochaetaceae	Treponema 2	uncultured bacterium	0	0	0	0	0	0	0	0	0	0	0	0	0	0	0	0	0	0	0	0	0	0	0	22	0	0	0	0	0	0	0	0	0	0	0	0	0	0	0	0	0	0	0
16b843be5f6b2f7de046b1297e7ac69d	Firmicutes	Clostridia	Clostridiales	Ruminococcaceae	Ruminococcus 1	bacterium XPD3003	0	0	0	0	0	0	0	0	0	0	0	0	0	0	0	0	0	0	0	0	0	0	0	0	0	0	0	0	0	0	0	0	0	0	0	0	0	0	0	0	0	0	0
16b8f91db097f020773ca939456ae76e	Firmicutes	Clostridia	Clostridiales	Ruminococcaceae	NA	NA	0	0	0	0	0	0	0	0	0	0	0	0	0	0	0	0	0	0	0	0	0	0	0	0	0	0	0	0	0	0	0	0	0	0	0	0	0	0	0	0	0	0	0
16ba12aec52f0c051322c62ff872e85c	Spirochaetes	Spirochaetia	Spirochaetales	Spirochaetaceae	Treponema 2	uncultured bacterium	0	0	0	0	0	0	0	0	0	0	0	0	0	0	0	0	0	0	0	0	0	0	0	0	0	0	0	0	0	0	0	0	0	0	0	0	0	0	0	0	0	13	0
16bb14894cb4a37e5d2ef4771254c366	Firmicutes	Clostridia	Clostridiales	Ruminococcaceae	Ruminococcaceae NK4A214 group	uncultured bacterium	0	0	0	0	0	0	0	0	0	0	0	0	0	0	0	0	0	14	0	0	0	0	0	0	0	0	0	0	0	0	0	0	0	0	0	0	0	0	0	0	0	0	0
16bd37cb9060f02d1fcc4f5b954d8e2c	Bacteroidetes	Bacteroidia	Bacteroidales	p-251-o5	uncultured bacterium	uncultured bacterium	0	0	0	0	0	0	0	0	0	0	0	0	0	0	0	0	0	0	0	0	0	0	0	0	0	0	0	0	0	0	0	0	0	0	0	0	0	0	0	0	0	0	0
16be8e8adefbe5888c927e3005272e24	Firmicutes	Clostridia	Clostridiales	Ruminococcaceae	Ruminococcaceae UCG-010	NA	6	0	0	15	0	0	0	0	0	15	0	0	0	0	0	0	0	0	0	0	0	0	0	0	0	0	0	0	0	0	0	0	0	0	0	0	0	0	0	0	0	0	0
16c690622f2f29a3969f4bfba72161ee	Bacteroidetes	Bacteroidia	Bacteroidales	p-251-o5	uncultured bacterium	uncultured bacterium	0	0	0	0	0	0	0	0	0	0	0	0	0	0	0	0	0	0	0	0	0	0	0	0	0	0	0	0	0	0	0	0	0	0	0	0	0	0	0	0	0	0	0
16cc0d3aaf4b42ff1acda35d089451db	Firmicutes	Clostridia	Clostridiales	Peptococcaceae	uncultured	NA	0	0	0	0	0	0	0	0	0	0	0	11	0	0	0	0	0	0	0	0	0	0	0	0	0	0	0	0	0	0	0	0	0	6	0	0	0	0	0	0	0	0	0
16dfddb050c1aef7201f9f7979ba4fb7	Bacteroidetes	Bacteroidia	Bacteroidales	NA	NA	NA	0	0	0	0	0	0	0	0	0	0	0	0	0	0	0	0	0	0	0	0	0	98	0	0	0	0	0	0	0	0	0	0	0	0	0	0	0	0	0	0	0	0	0
16e8e4876f2be82dd7fa804e88d7d8fc	Bacteroidetes	Bacteroidia	Bacteroidales	p-251-o5	uncultured bacterium	uncultured bacterium	0	0	0	0	0	0	0	0	0	0	0	0	0	0	0	0	0	0	0	0	0	0	0	0	0	1	0	0	0	0	0	0	0	0	0	0	0	0	0	2	0	1	0
16fd5eba19f80c935122e25da98caf9c	Firmicutes	Clostridia	Clostridiales	Lachnospiraceae	NA	NA	0	0	0	0	0	0	0	0	0	0	0	0	0	0	0	0	0	0	0	0	0	0	0	0	0	0	0	0	0	0	0	0	0	0	0	0	0	0	0	0	0	0	0
1700f4ac41d37e583e19af5ee07b7bb5	Firmicutes	Clostridia	Clostridiales	Ruminococcaceae	Ruminococcus 1	NA	9	0	0	0	0	0	0	0	0	0	0	0	0	0	0	0	0	0	0	0	0	0	0	0	0	0	0	0	0	0	0	0	0	0	0	0	0	0	0	43	0	13	0
17013a1f51209b4b342dd0700cd27671	Firmicutes	Clostridia	Clostridiales	Ruminococcaceae	Ruminococcaceae UCG-010	uncultured bacterium	0	0	0	0	0	0	0	0	0	0	0	0	0	0	0	0	0	0	0	0	0	0	0	0	0	0	0	0	0	0	0	0	0	0	0	0	0	0	0	0	0	0	0
170185cd7271e64426c66156cfb80f52	Firmicutes	Clostridia	Clostridiales	Lachnospiraceae	NA	NA	0	0	0	0	0	0	0	0	0	0	0	0	0	0	0	0	0	0	0	0	0	0	0	0	0	0	0	0	0	0	0	0	0	0	0	0	0	0	0	0	0	0	0
17024fa4d2a28d21c8886d4e69dd7dc2	Spirochaetes	Spirochaetia	Spirochaetales	Spirochaetaceae	Treponema 2	NA	0	0	0	0	0	0	0	0	0	0	0	0	0	0	0	0	0	0	0	0	0	0	0	0	0	0	0	0	0	0	0	0	0	0	0	0	0	0	0	0	0	0	0
1706a919ea3a6419cc9f002b7cc9ac2e	Firmicutes	Bacilli	Bacillales	Planococcaceae	Kurthia	uncultured bacterium	0	0	0	0	0	0	0	0	0	0	0	0	0	0	0	0	0	0	0	0	0	3	0	0	0	0	3	0	0	0	0	0	0	0	2	0	0	0	0	0	0	0	0
1709366b540591a6dcf7840a6214b333	Bacteroidetes	Bacteroidia	Bacteroidales	Rikenellaceae	Rikenellaceae RC9 gut group	uncultured bacterium	0	0	0	0	0	0	0	0	0	0	0	0	0	0	0	0	0	0	0	0	0	0	0	0	0	0	0	0	0	0	0	0	0	0	0	0	0	0	0	0	0	0	0
170a4dc67eb90a9caf81943e0139f849	Spirochaetes	Spirochaetia	Spirochaetales	Spirochaetaceae	Treponema 2	uncultured bacterium	0	0	0	0	0	0	0	0	0	0	0	0	0	0	0	0	0	0	0	0	0	0	0	0	0	0	0	0	0	0	0	0	0	0	0	0	0	24	0	0	0	0	0
1719d1ca67775d28a9bd344504ae0c04	Bacteroidetes	Bacteroidia	Bacteroidales	Paludibacteraceae	uncultured	uncultured bacterium	0	0	0	0	0	0	0	0	23	0	0	0	0	0	0	0	0	0	0	0	0	0	0	0	0	0	0	0	0	0	0	0	0	0	0	0	0	0	0	0	0	0	0
1728c5ecf57713c233c1021654655e55	Firmicutes	Clostridia	Clostridiales	Ruminococcaceae	Ruminococcaceae UCG-002	uncultured bacterium	0	0	0	0	0	0	0	0	0	0	0	0	0	0	0	0	0	0	0	0	0	0	0	0	0	0	0	0	0	0	0	0	0	34	0	0	0	0	0	0	0	0	0
1736576c5b0c5b118bcbec0383a640fe	Bacteroidetes	Bacteroidia	Bacteroidales	p-251-o5	uncultured bacterium	uncultured bacterium	0	0	0	0	0	0	0	0	0	0	0	0	0	0	0	0	0	0	0	0	0	0	0	0	0	0	0	0	0	0	0	0	0	0	0	0	0	0	0	0	0	0	0
1736cf8aa14030e205291a74bf3768b6	Bacteroidetes	Bacteroidia	Bacteroidales	Prevotellaceae	Prevotellaceae UCG-003	NA	0	0	0	0	0	0	0	0	0	0	0	0	0	0	0	0	0	0	0	0	0	0	0	0	0	0	0	0	0	0	0	0	0	0	0	0	0	0	0	7	0	0	5
173fac82ad7653b679397ae265e399d0	Firmicutes	Clostridia	Clostridiales	Ruminococcaceae	Ruminiclostridium 6	NA	0	0	0	0	0	0	0	0	0	0	0	0	0	0	0	0	0	0	0	0	0	0	0	0	0	0	0	0	0	0	0	0	0	0	0	0	0	0	0	0	0	0	0
17403f6309143dbbc90a2b2213ce60eb	Bacteroidetes	Bacteroidia	Bacteroidales	p-251-o5	uncultured bacterium	uncultured bacterium	0	0	0	0	0	0	0	0	0	0	0	0	0	0	0	0	0	0	11	0	0	7	0	0	0	0	0	0	0	0	0	0	0	24	0	0	0	0	0	40	0	0	0
17490094cdd3f41466d30336ceda52f9	Firmicutes	Clostridia	Clostridiales	Ruminococcaceae	Ruminococcaceae UCG-005	NA	0	0	0	39	0	0	0	0	0	0	0	0	0	0	0	0	0	0	0	0	0	0	0	0	0	0	0	0	0	0	52	0	0	0	0	0	0	0	0	0	0	0	0
17523496f3cd1b7e0783c4c7e875730b	Firmicutes	Clostridia	Clostridiales	Ruminococcaceae	NA	NA	0	0	0	0	0	3	0	0	0	0	0	0	0	0	0	0	0	0	0	0	0	0	0	0	0	0	0	0	0	0	0	0	0	0	0	0	0	0	0	0	0	0	0
176050dcf9cfd7a936158ca588cf2889	Firmicutes	Clostridia	Clostridiales	Ruminococcaceae	Ruminococcaceae UCG-005	uncultured bacterium	0	0	0	0	0	0	0	0	0	0	0	0	25	0	0	0	0	0	0	0	0	0	0	0	0	0	0	0	0	0	46	0	0	0	11	0	0	0	0	0	0	0	0
176d05d7cae3d5f45a8306fe0df432f9	Bacteroidetes	Bacteroidia	Bacteroidales	Bacteroidetes BD2-2	NA	NA	0	0	0	0	0	0	0	0	0	0	0	0	0	0	0	0	0	0	0	0	0	0	0	0	0	0	0	0	0	0	0	0	0	0	0	0	0	0	0	0	0	0	0
1780656cf4e8cf39608935c629608855	Proteobacteria	Deltaproteobacteria	Bradymonadales	uncultured rumen bacterium	uncultured rumen bacterium	uncultured rumen bacterium	0	0	0	0	0	0	0	0	0	0	0	0	0	0	0	0	0	0	0	0	0	0	0	0	0	0	0	0	0	0	0	0	0	0	0	0	0	0	0	0	0	0	0
1780e63ace0e9ddb42f7c3e9b9d19c66	Firmicutes	Clostridia	Clostridiales	Lachnospiraceae	NA	NA	0	0	0	0	0	0	0	0	0	0	0	0	0	0	0	0	0	0	0	0	0	0	0	0	0	0	0	0	0	0	0	0	0	0	0	0	0	0	0	0	0	0	0
1786805102bd2a09c8f6b4cb8f4e3b90	Firmicutes	Clostridia	Clostridiales	Ruminococcaceae	Ruminiclostridium 9	uncultured rumen bacterium	0	0	0	0	0	69	0	0	0	0	0	0	0	0	0	0	0	0	0	0	0	0	0	0	0	0	0	0	0	0	0	0	0	0	0	0	0	0	0	0	0	0	0
17a0b09eed5f89eb6ccbdffecdddb4c2	Bacteroidetes	Bacteroidia	Bacteroidales	p-251-o5	uncultured bacterium	uncultured bacterium	0	0	0	0	0	0	0	0	0	0	0	0	0	0	0	0	0	0	0	0	0	0	0	0	0	0	0	0	0	0	0	0	0	0	0	0	0	0	0	0	0	0	0
17a58287c6de90d6afcbbb70c2e49d00	Bacteroidetes	Bacteroidia	Bacteroidales	Bacteroidales RF16 group	uncultured bacterium	uncultured bacterium	0	84	19	0	0	18	0	0	0	0	0	0	0	0	22	0	60	0	0	0	91	73	0	0	9	16	0	0	0	0	0	0	0	97	0	0	0	0	0	0	0	0	0
17b89f392e72812bf162f94a957bd140	Bacteroidetes	Bacteroidia	Bacteroidales	Prevotellaceae	Prevotellaceae UCG-001	uncultured bacterium	0	0	0	0	0	5	0	0	0	0	0	0	0	0	0	0	0	0	0	0	0	0	0	0	0	15	0	0	0	0	0	23	11	26	0	0	0	0	0	0	24	0	0
17b9e239c8b241cb411924101f4698ad	Bacteroidetes	Bacteroidia	Bacteroidales	F082	uncultured bacterium	uncultured bacterium	0	16	0	0	0	0	0	0	0	0	0	0	0	0	0	0	0	0	0	0	0	0	0	0	0	0	0	0	0	0	0	0	0	0	0	0	0	0	0	0	0	0	0
17bc785fe2e5e9df612c3d099482611a	Bacteroidetes	Bacteroidia	Bacteroidales	Prevotellaceae	Prevotellaceae UCG-001	NA	0	0	0	0	0	0	0	12	0	0	0	0	12	0	0	0	0	0	0	0	0	0	0	0	0	0	0	0	0	0	0	0	0	0	0	0	0	0	0	0	0	0	0
17c2d0153628f6b5114e9c82e16ecb48	Proteobacteria	Gammaproteobacteria	NA	NA	NA	NA	0	0	0	0	0	0	0	0	8	0	0	0	0	0	0	0	0	0	0	0	0	0	0	0	0	0	0	0	0	0	0	0	0	0	0	0	0	0	0	0	0	0	0
17c34437bf51e931166cf5c232c8bee8	Firmicutes	Clostridia	Clostridiales	Ruminococcaceae	Ruminococcaceae UCG-010	uncultured bacterium	0	0	0	0	0	0	0	0	0	0	9	0	0	0	0	0	0	0	0	14	0	0	0	0	0	0	0	0	0	0	0	0	0	0	0	0	0	0	0	0	0	0	0
17cfdcfff99d9d6be2715280925f9cb9	Spirochaetes	Spirochaetia	Spirochaetales	Spirochaetaceae	Treponema 2	NA	0	0	0	0	0	0	0	0	0	0	0	0	0	0	0	6	0	0	0	0	0	0	0	0	0	0	0	0	0	0	0	0	0	0	0	0	0	0	0	0	0	0	0
17d8809dad0eef729594827e4b8a339c	Bacteroidetes	Bacteroidia	Bacteroidales	F082	uncultured bacterium	uncultured bacterium	0	35	0	0	0	0	0	0	0	0	32	0	0	0	0	0	0	14	0	0	0	0	0	0	0	0	0	0	0	0	22	0	0	0	0	0	0	0	0	0	0	32	0
17db020a4bdadde3df2a153421721eab	Firmicutes	Clostridia	Clostridiales	Lachnospiraceae	Lachnospiraceae XPB1014 group	NA	0	0	0	0	0	0	0	0	0	0	0	0	0	0	0	0	0	0	0	0	0	0	0	0	0	50	0	0	0	0	0	0	0	0	0	0	0	50	0	0	0	0	0
17e04091cc71f70b6a16644b8d0ba559	Bacteroidetes	Bacteroidia	Bacteroidales	Rikenellaceae	Rikenellaceae RC9 gut group	uncultured bacterium	0	0	0	0	0	0	0	35	0	0	0	0	0	0	0	0	0	0	0	0	0	0	0	0	0	0	0	0	0	0	0	0	0	0	0	0	0	0	0	0	0	0	0
17ed0e54b611a477758dc4e9f1ee18e5	Spirochaetes	Spirochaetia	Spirochaetales	Spirochaetaceae	Treponema 2	uncultured bacterium	0	0	0	0	0	0	0	0	0	0	0	0	0	0	0	0	0	0	0	0	1	0	0	0	0	0	3	0	0	0	0	0	0	0	0	0	0	12	0	0	0	0	0
17fbbbebe208305049edb79c67e24d99	Bacteroidetes	Bacteroidia	Bacteroidales	Prevotellaceae	Prevotellaceae UCG-001	NA	0	0	0	0	0	0	0	0	0	0	0	0	0	0	0	0	0	0	0	0	0	0	0	0	0	0	0	0	0	0	0	0	0	0	0	0	0	0	0	0	0	0	0
17fcbd6715f28739a124ea2ba475689a	Firmicutes	Bacilli	Bacillales	Planococcaceae	Solibacillus	NA	0	0	0	0	0	0	97	0	0	0	0	0	0	0	0	0	0	0	0	0	0	47	0	104	0	0	65	0	0	0	0	0	0	0	0	0	0	0	0	0	0	0	0
1803dce2af1e0d6b4e04ba2d5f3f348a	Firmicutes	Clostridia	Clostridiales	NA	NA	NA	0	0	0	0	0	0	0	0	0	0	0	0	0	0	0	0	0	0	0	0	0	0	0	0	0	0	0	0	0	0	0	0	0	0	0	0	0	0	0	0	0	0	0
18079247e6ac545e6a5fd1d2afb50bb9	Bacteroidetes	Bacteroidia	Bacteroidales	Rikenellaceae	Rikenellaceae RC9 gut group	NA	0	0	0	0	0	0	0	0	0	0	0	0	0	0	0	0	0	0	0	0	0	0	0	0	0	0	0	0	0	0	0	0	0	0	0	0	0	0	0	22	0	0	0
180862af0cadca160fdc016812541aed	Bacteroidetes	Bacteroidia	Bacteroidales	Rikenellaceae	Rikenellaceae RC9 gut group	uncultured bacterium	0	0	0	0	0	0	0	0	0	0	0	0	0	0	0	0	67	0	0	0	0	0	57	0	0	0	0	0	0	0	0	0	0	0	0	0	0	0	0	0	0	0	0
181b36b40556d4ab70c72380667f080d	Bacteroidetes	Bacteroidia	Bacteroidales	uncultured	uncultured bacterium	uncultured bacterium	0	0	0	0	0	0	0	8	0	0	0	0	0	0	0	0	0	0	0	0	0	0	0	0	0	0	0	0	0	0	0	0	0	0	0	0	0	0	0	0	0	0	0
1822d2dab0b22770a6dcfe20fd0eca48	Firmicutes	Clostridia	Clostridiales	Lachnospiraceae	Lachnospiraceae ND3007 group	uncultured Lachnospiraceae bacterium	0	0	0	0	0	0	0	0	0	0	0	0	0	0	0	0	0	0	0	0	0	0	0	0	0	0	0	0	0	0	0	0	0	0	0	0	84	0	0	0	0	0	0
18370846cbc5db385be2a3b5d99686f3	Firmicutes	Clostridia	Clostridiales	Ruminococcaceae	uncultured	NA	0	0	0	0	0	12	0	0	0	0	0	0	0	0	10	0	0	0	0	0	0	0	0	0	7	0	0	0	0	0	0	0	0	0	0	0	0	0	0	0	0	0	0
183ce5646860d05cea752af254a4a650	Firmicutes	Clostridia	Clostridiales	Christensenellaceae	Christensenellaceae R-7 group	NA	0	0	0	0	0	0	0	0	0	0	0	0	0	0	0	0	0	0	0	0	0	0	0	0	0	0	0	0	0	0	0	0	0	0	0	0	0	0	0	0	0	0	0
18467fe386079545ff8bcc7ddc0ea3e9	Spirochaetes	Spirochaetia	Spirochaetales	Spirochaetaceae	Treponema 2	uncultured bacterium	0	0	0	0	0	0	0	0	0	0	0	0	0	0	0	0	0	0	0	0	0	0	0	0	0	0	0	0	0	0	0	0	0	0	0	0	0	36	0	0	0	0	0
184b6faa12aefb4ecf69d96ebb44d045	Firmicutes	Clostridia	Clostridiales	Ruminococcaceae	Ruminococcaceae UCG-013	NA	0	0	0	0	0	0	0	0	0	0	0	0	0	0	0	0	0	0	0	0	0	0	0	0	0	0	0	0	0	0	0	0	0	0	0	0	0	0	0	0	0	0	0
184f4b832cc924f82c9fcff39d85b592	Actinobacteria	Coriobacteriia	Coriobacteriales	Coriobacteriales Incertae Sedis	Phoenicibacter	uncultured bacterium	0	26	0	0	0	0	0	0	0	0	0	0	0	0	0	0	0	0	0	0	0	0	0	0	0	0	0	0	0	0	0	0	0	0	0	0	0	0	0	0	0	0	0
1857345df18bd287c70bce588ad40c04	Firmicutes	Clostridia	Clostridiales	Lachnospiraceae	NA	NA	0	0	0	50	15	0	13	0	0	0	0	0	0	0	0	0	0	0	0	14	0	0	0	0	0	0	0	0	0	0	0	0	0	0	0	0	0	0	0	0	0	0	32
18735315ea96d5ec5c5732fa27cb8b87	Bacteroidetes	Bacteroidia	Bacteroidales	p-251-o5	uncultured bacterium	uncultured bacterium	0	0	0	0	0	0	0	0	0	0	0	0	0	0	0	0	0	0	0	0	0	0	17	0	0	0	0	0	0	0	0	0	0	18	0	0	0	0	0	0	0	0	0
18735ac4e98fc137fbcacbc09eb64f85	Bacteroidetes	Bacteroidia	Bacteroidales	Bacteroidales UCG-001	uncultured bacterium	uncultured bacterium	0	0	0	0	0	0	0	0	0	0	0	0	0	0	0	0	0	0	0	0	0	0	0	0	0	0	0	0	0	0	0	0	0	0	0	0	0	0	0	10	0	0	0
18760bfea9ffbb4f3d5a5132ee4158ca	Bacteroidetes	Bacteroidia	Bacteroidales	p-251-o5	uncultured bacterium	uncultured bacterium	0	0	0	0	0	0	0	0	0	0	0	0	0	0	0	0	25	0	0	0	0	0	19	0	0	0	0	0	0	0	0	21	0	0	0	0	0	0	0	0	0	0	0
1881889354cbe565205751c77d825524	Bacteroidetes	Bacteroidia	Bacteroidales	Prevotellaceae	Prevotellaceae UCG-001	wallaby gut metagenome	0	0	0	0	19	0	0	0	0	18	0	0	0	0	0	0	0	0	0	0	0	0	0	0	0	0	0	0	0	0	0	0	0	0	0	0	0	0	0	27	0	0	0
188958ce6815cc9642399a85fa760933	Firmicutes	Clostridia	Clostridiales	Ruminococcaceae	Ruminococcaceae UCG-005	NA	0	0	0	0	0	0	0	0	0	0	0	0	0	0	22	0	0	0	0	0	0	0	0	0	0	0	0	0	0	0	0	0	0	0	0	0	0	0	0	0	0	0	0
18b8f0cf0bd4e9a51e61b70e0e667e45	Elusimicrobia	Endomicrobia	Endomicrobiales	Endomicrobiaceae	Candidatus Endomicrobium	uncultured rumen bacterium	0	0	0	0	0	0	0	0	0	0	0	0	0	0	0	0	0	0	0	0	0	0	0	0	0	0	0	0	0	0	0	0	0	0	0	0	0	0	0	0	0	0	0
18c48f910d64a7473765a5818f1fe874	Bacteroidetes	Bacteroidia	Bacteroidales	Prevotellaceae	Prevotellaceae UCG-003	NA	0	0	0	0	0	0	0	0	0	0	0	0	0	0	0	0	0	0	0	0	0	0	0	0	0	0	0	0	0	0	0	0	0	0	0	0	0	0	0	0	0	0	0
18d19aead8938feb831c10ebea10c017	Bacteroidetes	Bacteroidia	Bacteroidales	Rikenellaceae	Rikenellaceae RC9 gut group	uncultured bacterium	0	0	0	0	0	0	0	0	0	0	0	0	0	0	0	0	0	0	0	0	0	0	0	0	0	0	0	0	0	0	0	0	0	0	0	0	0	0	0	0	0	0	0
18df97244653a7073c6f64576485dbe0	Bacteroidetes	Bacteroidia	Bacteroidales	Rikenellaceae	Rikenellaceae RC9 gut group	NA	0	5	0	0	0	0	0	0	0	0	0	0	0	0	0	0	0	0	0	17	0	0	6	0	0	0	0	0	0	0	0	0	0	0	0	0	0	0	0	0	0	0	0
18e797c8f463a5904cbda0e6ce58aa99	Proteobacteria	Deltaproteobacteria	Bradymonadales	uncultured rumen bacterium	uncultured rumen bacterium	uncultured rumen bacterium	0	0	0	60	0	0	0	0	0	0	0	0	0	0	0	0	0	0	0	0	0	0	0	0	0	0	0	0	0	0	0	0	0	0	0	0	0	0	0	0	0	0	0
18e81195554d7ceaa2751f00c4502ade	Firmicutes	Clostridia	Clostridiales	Ruminococcaceae	Saccharofermentans	uncultured bacterium	0	0	0	0	0	26	0	0	0	0	0	0	56	0	0	0	0	0	0	0	0	0	0	0	0	0	0	0	0	0	29	0	0	0	0	0	0	0	0	0	0	0	0
18e98173752d3a7cd8041981266df3fe	Spirochaetes	Spirochaetia	Spirochaetales	Spirochaetaceae	Sediminispirochaeta	uncultured Spirochaeta sp.	0	0	0	0	0	0	0	0	0	0	0	0	0	0	0	0	0	0	0	0	0	0	0	0	0	0	0	0	0	0	0	0	0	0	0	0	0	0	0	0	0	0	0
18eb9d39b0fd9e61c21edcc46930b017	Bacteroidetes	Bacteroidia	Bacteroidales	Rikenellaceae	Rikenellaceae RC9 gut group	uncultured bacterium	0	0	0	0	0	0	0	0	0	0	0	0	0	0	0	0	0	0	0	0	0	0	0	0	0	0	0	0	0	0	0	0	0	0	0	0	0	0	0	0	0	0	0
190adf83fb2574b8a372ad33aad37a66	Firmicutes	Clostridia	Clostridiales	Ruminococcaceae	Ruminiclostridium 1	uncultured organism	0	0	0	0	0	0	0	0	0	0	0	0	0	0	0	0	0	0	0	0	0	0	0	0	0	0	0	0	0	0	0	0	0	0	0	0	0	0	0	6	0	0	0
190b9e6d72816a180da3c2189faf21db	Bacteroidetes	Bacteroidia	Bacteroidales	Paludibacteraceae	uncultured	uncultured bacterium	0	0	0	0	0	0	0	0	57	0	0	0	0	0	0	0	0	0	0	0	0	0	0	0	0	0	0	0	0	0	0	0	0	0	0	0	0	0	0	0	0	0	0
190f5c510191a43b76399834a1e71e8b	Bacteroidetes	Bacteroidia	Bacteroidales	p-251-o5	uncultured bacterium	uncultured bacterium	0	0	0	0	0	0	0	0	0	0	0	0	0	0	0	0	0	0	0	0	0	0	0	0	0	0	0	0	0	0	0	0	0	0	0	0	0	0	0	0	0	0	0
1912bb0f982c6c8249d45f28ec27195c	Firmicutes	Clostridia	Clostridiales	Ruminococcaceae	Ruminococcaceae UCG-007	uncultured bacterium	0	0	0	0	0	0	0	0	0	0	0	0	0	0	0	0	0	0	0	0	0	0	0	0	0	0	0	0	0	0	0	21	0	0	16	0	0	0	0	0	0	0	0
194c65e685f733fe1ffce5461d7217e2	Bacteroidetes	Bacteroidia	Bacteroidales	NA	NA	NA	0	0	0	0	0	0	0	0	0	0	0	0	1	0	0	0	0	0	0	0	0	0	0	0	0	0	0	0	0	0	0	0	0	0	0	0	0	0	0	0	0	0	0
19607cc1999ee8ad4e8acc96f53c0291	Bacteroidetes	Bacteroidia	Bacteroidales	Bacteroidales RF16 group	uncultured bacterium	uncultured bacterium	0	0	32	19	0	0	0	35	0	0	0	0	0	0	0	0	23	33	0	0	0	0	0	0	20	0	14	0	0	0	0	0	0	0	0	0	0	0	39	0	0	0	0
19707cf7ee9de2f9b25fa78d41b8fc62	Firmicutes	Clostridia	Clostridiales	Ruminococcaceae	Ruminococcus 1	Ruminococcus flavefaciens	0	0	0	0	0	0	0	0	0	0	0	0	0	0	0	0	0	0	0	0	0	0	0	0	0	0	0	0	0	0	0	0	27	0	0	0	0	50	0	0	0	0	0
19712f9fcf69e3ec0458c32c14a0a961	Tenericutes	Mollicutes	Izimaplasmatales	gut metagenome	gut metagenome	gut metagenome	0	0	0	0	0	0	0	0	0	0	0	0	0	0	0	0	0	0	0	0	0	0	0	0	0	0	0	0	0	0	0	0	0	0	0	0	12	0	0	0	0	0	0
197138615776ab8e6fc4ade52edd6287	Spirochaetes	Spirochaetia	Spirochaetales	Spirochaetaceae	Treponema 2	uncultured bacterium	24	0	39	0	0	0	55	0	0	0	23	38	0	17	0	0	29	0	0	0	0	0	0	0	0	15	0	0	0	0	0	0	0	0	32	0	29	0	0	39	80	33	32
19742b35b179910186ba0fdfaa0fd7c0	Firmicutes	Clostridia	Clostridiales	Ruminococcaceae	Ruminococcaceae UCG-013	uncultured bacterium	0	0	0	0	0	0	0	0	0	0	0	0	0	0	0	0	0	0	0	0	0	0	0	0	0	0	0	0	0	0	0	0	0	0	0	0	0	0	0	0	0	0	0
1974f2eaf2af58b8fae97bdf75cadc05	Firmicutes	Clostridia	Clostridiales	Ruminococcaceae	Ruminococcaceae UCG-010	uncultured bacterium	0	0	0	0	0	0	0	0	0	0	0	0	0	0	0	0	0	0	0	0	0	0	0	0	0	0	0	0	0	0	0	0	0	0	0	0	0	0	0	0	0	0	0
197aa2cc0914c036333af14e53b1a795	Firmicutes	Clostridia	Clostridiales	Ruminococcaceae	Ruminococcaceae NK4A214 group	NA	0	0	0	0	0	0	0	0	0	0	0	0	0	0	0	0	0	0	0	0	0	0	0	0	0	0	0	0	0	0	0	0	0	0	0	0	0	0	0	0	0	0	0
197e65fac70bdb42bbe99aa06e7d5d43	Bacteroidetes	Bacteroidia	Bacteroidales	p-251-o5	uncultured bacterium	uncultured bacterium	0	0	0	0	0	0	0	0	0	0	0	0	0	0	0	0	0	0	0	0	0	0	0	0	0	0	0	0	0	0	0	0	0	0	0	0	0	0	0	0	0	0	0
1988fc360ed2954619fd3534eaefeae5	Actinobacteria	Coriobacteriia	Coriobacteriales	Atopobiaceae	NA	NA	0	0	0	0	0	0	0	0	0	0	0	0	0	3	0	0	0	0	0	0	0	0	0	0	0	0	0	0	0	0	0	0	0	0	0	0	0	0	0	0	0	0	0
198af91ecf23919cf1b9628b2fc94280	Firmicutes	Clostridia	Clostridiales	Lachnospiraceae	Lachnospiraceae XPB1014 group	uncultured bacterium	0	0	0	0	0	0	0	0	0	75	0	0	0	85	0	0	0	0	0	0	0	0	0	0	0	0	0	0	0	0	0	0	0	0	0	0	0	0	0	0	0	0	0
198dd68c18011ff2cf35ad47c7421722	Tenericutes	Mollicutes	Izimaplasmatales	unidentified rumen bacterium RFN82	unidentified rumen bacterium RFN82	unidentified rumen bacterium RFN82	0	9	0	0	0	0	0	0	0	0	0	0	0	0	0	0	0	0	0	0	0	0	0	0	0	0	0	0	0	0	0	0	0	0	0	0	0	0	0	0	0	0	0
199ca37af0d03afbac5e4ed3e7378a3b	Bacteroidetes	Bacteroidia	Bacteroidales	p-251-o5	uncultured bacterium	uncultured bacterium	118	74	81	0	59	57	65	0	31	25	102	56	102	0	55	0	0	0	0	0	39	0	108	0	0	391	0	54	70	36	143	170	38	0	0	53	77	0	158	129	76	154	307
19a5c474dd300ef2a6c1d83bac66dd0c	Firmicutes	Clostridia	Clostridiales	Eubacteriaceae	Anaerofustis	uncultured bacterium	0	0	0	0	0	0	0	5	0	0	0	0	0	0	0	0	0	0	0	0	0	0	0	0	3	0	0	0	0	10	0	21	0	0	0	0	0	0	0	0	0	19	0
19ae1e8f744780c70eb4d60798ffa132	Bacteroidetes	Bacteroidia	Bacteroidales	Prevotellaceae	NA	NA	0	0	0	0	0	0	0	0	0	0	0	0	0	0	0	0	0	0	0	0	0	0	0	0	0	0	0	0	0	0	0	0	0	0	0	0	0	0	0	0	0	0	0
19ae31e76f839b328e6702d937d509ec	Firmicutes	Clostridia	Clostridiales	Christensenellaceae	Christensenellaceae R-7 group	NA	0	0	0	0	0	0	0	0	0	0	0	0	0	0	0	0	0	0	0	0	0	0	0	0	0	0	0	0	0	0	0	0	0	0	0	0	0	0	0	0	0	0	0
19b6f7d085b8206398f5fa7c293339df	Bacteroidetes	Bacteroidia	Bacteroidales	Rikenellaceae	dgA-11 gut group	uncultured bacterium	0	0	0	0	20	0	0	0	0	0	0	0	0	0	0	0	0	0	0	0	0	0	0	0	0	0	0	0	0	0	0	0	0	0	0	0	0	0	0	0	0	0	0
19b9033e4c9ea952e699654bfd7ee615	Bacteroidetes	Bacteroidia	Bacteroidales	Rikenellaceae	Rikenellaceae RC9 gut group	uncultured bacterium	0	0	0	0	0	0	0	0	0	0	0	0	0	0	0	0	0	0	0	0	0	0	0	0	0	0	0	0	0	0	0	0	0	22	0	0	0	0	0	0	0	0	0
19c9feed22f122547a3351e3a3f80379	Proteobacteria	Gammaproteobacteria	NA	NA	NA	NA	0	0	0	0	0	0	0	0	0	0	0	21	0	0	0	0	0	0	0	0	0	0	0	0	0	13	0	0	0	0	0	0	0	0	0	0	8	0	0	0	0	0	0
19d2ff0fc1896f09b096cae12342cba4	Bacteroidetes	Bacteroidia	Bacteroidales	p-251-o5	uncultured bacterium	uncultured bacterium	0	0	0	0	0	0	0	0	0	0	0	0	0	0	0	0	0	0	0	0	0	0	0	0	0	0	0	0	0	0	0	0	0	0	0	0	0	0	0	0	0	0	0
19d48ff4e90a9c920533875427b9a66a	Firmicutes	Clostridia	Clostridiales	Christensenellaceae	Christensenellaceae R-7 group	NA	0	0	0	17	0	0	0	0	0	0	0	0	0	0	0	0	0	0	0	0	0	0	0	0	0	0	0	0	0	0	0	0	0	0	0	0	0	10	0	0	0	0	0
19d73cb6f03f577bd38ab7195dff49b4	Firmicutes	Clostridia	Clostridiales	Ruminococcaceae	Ruminococcaceae NK4A214 group	NA	0	0	0	0	0	0	0	0	0	0	0	0	0	0	0	0	0	0	0	0	0	0	0	0	0	6	0	0	0	0	6	0	0	0	24	0	0	0	0	0	0	0	0
19e33f4ec90dce34cfc9ceb983da6181	Bacteroidetes	Bacteroidia	Bacteroidales	Prevotellaceae	Prevotellaceae UCG-001	uncultured bacterium	16	0	0	0	0	0	0	21	0	0	0	0	0	0	27	0	0	0	0	27	0	0	0	0	0	0	0	0	0	0	0	16	0	0	0	0	0	0	0	0	0	0	0
19e6e1918e211f33de0f9c204f80bb40	Bacteroidetes	Bacteroidia	Bacteroidales	p-251-o5	uncultured bacterium	uncultured bacterium	0	0	0	0	0	0	0	0	0	0	0	2	0	0	0	0	0	0	0	0	0	0	0	0	0	0	0	0	0	0	0	0	18	0	0	0	0	0	0	18	0	0	0
19e93d0abb917e38bfb9b6ab6dc54351	Firmicutes	Clostridia	Clostridiales	Family XIII	Anaerovorax	NA	0	0	0	0	0	0	0	0	0	0	0	0	0	0	0	0	0	0	0	13	0	0	0	0	0	0	0	0	0	0	0	0	0	0	0	0	0	0	0	0	0	0	0
19f58438943136d49c16b4fafe449d26	Firmicutes	Clostridia	Clostridiales	Ruminococcaceae	Ruminococcus 1	NA	0	0	0	0	0	0	0	0	0	0	0	0	0	0	0	0	0	0	0	0	0	0	0	0	0	0	0	0	0	11	0	56	0	0	0	0	0	0	0	0	0	21	0
19f6ec48c70ca479442fbb8eb33663de	Firmicutes	Clostridia	Clostridiales	Lachnospiraceae	NA	NA	54	27	62	31	0	0	40	76	36	30	59	67	0	32	53	23	45	35	72	47	0	0	53	60	0	0	0	0	0	0	64	0	45	39	75	100	53	156	57	82	107	107	88
19f96934857432f95899a30b2c7901cf	Firmicutes	Clostridia	Clostridiales	Lachnospiraceae	Acetitomaculum	NA	0	0	0	0	0	0	0	0	0	0	0	0	0	0	0	0	0	0	0	0	0	0	0	0	0	0	0	0	0	0	0	0	0	0	0	0	0	0	0	0	0	0	9
19fb07f99b390fd3168a944ac1c109ab	Firmicutes	Clostridia	Clostridiales	Ruminococcaceae	Ruminococcaceae NK4A214 group	NA	0	0	0	0	0	0	0	0	0	0	0	0	0	0	0	0	0	0	0	0	0	0	0	0	0	0	0	0	0	0	0	0	0	0	0	0	0	0	0	0	0	0	0
1a1faa39c3704d24634d83fe5ef18c3c	Bacteroidetes	Bacteroidia	Bacteroidales	p-251-o5	uncultured bacterium	uncultured bacterium	0	0	0	0	0	0	0	0	0	0	0	0	0	0	0	0	0	0	0	0	0	0	0	0	0	1	0	0	0	0	0	0	0	0	0	0	0	0	0	0	0	0	0
1a2921c186f0411e8b754b9dda24cd8b	Firmicutes	Clostridia	Clostridiales	Family XIII	Anaerovorax	uncultured rumen bacterium	0	13	0	0	0	0	0	0	8	0	0	0	0	0	0	0	0	0	0	0	0	0	0	0	0	0	0	0	0	0	0	0	0	0	0	0	0	0	0	0	0	0	0
1a30d7fc7a378e6ac9d6c332cf905ceb	Actinobacteria	Coriobacteriia	Coriobacteriales	Coriobacteriales Incertae Sedis	uncultured	uncultured bacterium	0	0	0	0	0	8	0	5	6	14	5	0	10	11	6	0	7	0	0	0	8	0	9	13	17	0	0	7	0	0	0	0	9	0	31	9	0	0	22	0	13	0	0
1a35125bdcc09ce483a5524fb7a5f6ac	Firmicutes	Bacilli	Bacillales	Planococcaceae	NA	NA	0	0	0	0	0	0	119	0	0	0	0	0	0	0	0	0	0	0	0	0	0	0	0	4	0	0	0	0	0	0	0	0	0	0	0	0	0	0	0	0	0	0	0
1a3a430b3f5ad82f7b6ddc00cf88f5e1	Firmicutes	Clostridia	Clostridiales	Christensenellaceae	uncultured	uncultured bacterium	0	0	0	0	0	0	0	0	0	0	0	0	0	0	0	0	0	0	0	0	0	0	0	0	0	0	0	0	0	0	0	0	0	0	0	0	0	0	0	0	0	0	0
1a433787647ea4758e77f89e10dc49ce	Bacteroidetes	Bacteroidia	Bacteroidales	Prevotellaceae	Prevotellaceae UCG-003	uncultured bacterium	0	0	0	0	0	0	0	0	0	0	15	46	0	0	0	0	0	0	0	0	8	0	0	17	0	0	0	0	0	0	0	28	0	0	0	0	0	0	0	0	0	0	0
1a49178dfe83ad4d6d024240a7088f0f	Bacteroidetes	Bacteroidia	Bacteroidales	F082	uncultured bacterium	uncultured bacterium	0	40	0	0	0	0	0	0	0	0	0	0	0	26	74	0	0	0	0	0	0	0	44	16	0	0	12	7	23	0	103	0	0	64	77	0	38	0	0	90	58	0	0
1a512dd878813630e26fae816176735f	Bacteroidetes	Bacteroidia	Bacteroidales	Rikenellaceae	Rikenellaceae RC9 gut group	uncultured bacterium	0	0	0	0	0	0	0	0	0	0	0	0	0	0	0	0	0	0	0	0	0	0	0	0	0	0	0	0	0	0	0	0	0	0	0	0	0	0	0	0	0	0	0
1a5799dc7fe8eceb7f891443bd54fc91	Bacteroidetes	Bacteroidia	Bacteroidales	Rikenellaceae	Rikenellaceae RC9 gut group	uncultured bacterium	0	0	0	0	0	0	0	0	0	0	0	0	0	0	0	0	0	0	0	0	0	0	0	0	0	0	0	0	0	0	0	0	0	0	0	0	0	0	0	0	0	0	0
1a5f796823052550883ede5c7999f5c6	Spirochaetes	Spirochaetia	Spirochaetales	Spirochaetaceae	Treponema 2	uncultured bacterium	0	0	0	0	0	0	0	0	0	0	2	0	0	0	0	14	0	0	0	0	0	0	0	0	0	0	0	0	0	0	0	0	0	0	0	0	0	0	0	0	0	0	0
1a7cae92f5b4c9d05b7f73c28689b938	Spirochaetes	Spirochaetia	Spirochaetales	Spirochaetaceae	Treponema 2	NA	0	0	0	0	0	0	0	0	0	40	0	0	0	0	0	0	0	0	0	0	0	0	42	0	0	0	0	0	0	0	42	0	0	0	0	0	19	0	0	0	0	0	0
1a899188c2db2e8087a80b58597a7956	Bacteroidetes	Bacteroidia	Bacteroidales	Prevotellaceae	NA	NA	0	0	0	0	0	0	0	0	0	0	0	0	0	0	0	0	0	0	0	0	0	0	0	0	0	0	0	0	0	0	16	0	0	0	0	0	0	0	0	0	0	0	0
1a9628c55ce841725aa86fd51f57e0ea	Proteobacteria	Deltaproteobacteria	Desulfovibrionales	Desulfovibrionaceae	Desulfovibrio	NA	0	0	0	0	0	0	0	0	53	0	0	0	0	0	0	0	0	0	0	0	0	0	0	0	0	44	0	0	0	0	0	0	0	0	0	0	0	0	0	0	0	0	0
1a97ebd190df120d9b3b24a935f972cf	Spirochaetes	Spirochaetia	Spirochaetales	Spirochaetaceae	Treponema 2	uncultured bacterium	0	0	0	0	0	0	0	0	0	0	0	0	0	0	0	0	0	0	0	0	0	0	0	0	0	0	0	0	0	0	0	0	0	0	0	0	0	0	0	0	0	0	0
1a9f766747cde836b8e48a1cac9f4bc8	Bacteroidetes	Bacteroidia	Bacteroidales	Paludibacteraceae	uncultured	uncultured bacterium	0	9	0	0	0	0	0	0	0	0	0	0	0	0	0	0	0	0	0	0	0	0	0	0	0	0	0	0	0	0	0	0	0	0	0	0	0	0	0	0	0	0	0
1aa137f449f3a51e3cc757c019d64db5	Bacteroidetes	Bacteroidia	Bacteroidales	p-251-o5	uncultured bacterium	uncultured bacterium	0	0	0	0	0	0	0	0	0	0	0	0	0	0	0	0	0	0	0	0	0	0	0	0	0	0	0	0	0	0	0	0	0	0	0	0	0	0	0	0	0	0	0
1aa6cbb70e400619de39c3746a96593b	Bacteroidetes	Bacteroidia	Bacteroidales	Bacteroidales UCG-001	uncultured bacterium	uncultured bacterium	0	0	0	0	0	0	0	0	0	0	0	0	0	0	0	0	0	0	0	0	0	0	0	0	0	0	0	0	0	0	0	0	0	57	0	0	0	0	0	0	0	0	0
1aa8fd1b631e0cd9e7b9d7429081007e	Firmicutes	Clostridia	Clostridiales	Ruminococcaceae	[Eubacterium] coprostanoligenes group	uncultured bacterium	0	0	0	0	0	0	0	0	0	0	0	0	0	0	0	0	0	0	0	0	0	0	0	0	0	0	0	0	0	0	0	0	0	0	0	0	0	0	0	0	0	0	0
1aaaea99a7bb482951aebaa16828719c	Bacteroidetes	Bacteroidia	Bacteroidales	Bacteroidales RF16 group	uncultured bacterium	uncultured bacterium	0	0	13	0	0	0	0	0	0	0	0	0	0	0	0	0	0	0	0	0	0	0	13	2	0	130	0	0	0	0	0	0	0	0	0	0	0	0	0	0	0	0	0
1aab910a56e52b1cfbe624e11957bb53	Bacteroidetes	Bacteroidia	Bacteroidales	p-251-o5	uncultured bacterium	uncultured bacterium	0	0	0	0	0	0	0	17	0	0	0	25	4	0	0	0	0	0	0	0	0	0	0	0	0	0	0	0	0	0	0	0	0	0	0	0	0	0	0	0	0	0	0
1aabaa622a29fd26d73d68b18ddc58e0	Firmicutes	Clostridia	Clostridiales	Christensenellaceae	NA	NA	0	0	0	0	0	0	0	0	0	0	0	0	0	0	0	0	0	0	0	0	0	0	0	0	0	0	0	0	0	0	0	0	0	0	0	0	0	6	0	0	0	0	0
1aafabb3499489533b18df4c91b14ac7	Firmicutes	Clostridia	Clostridiales	Lachnospiraceae	Lachnospiraceae AC2044 group	uncultured bacterium	0	0	0	0	0	0	0	0	0	0	0	0	0	0	0	0	0	0	0	0	0	0	0	0	0	0	0	0	0	0	0	0	0	0	0	0	0	0	0	0	0	21	0
1ab0b836583b00fa7b08088a1a154a0d	Firmicutes	Clostridia	Clostridiales	Ruminococcaceae	Ruminiclostridium 9	uncultured Clostridia bacterium	0	0	0	0	0	0	0	0	0	0	0	0	0	0	0	0	0	0	0	0	0	0	0	0	0	0	0	0	0	0	0	0	0	0	0	0	0	0	0	0	0	0	0
1aba1c64b11d3bb00fe6d185f891f920	Firmicutes	Clostridia	Clostridiales	Family XIII	Mogibacterium	uncultured bacterium	0	0	0	0	0	0	0	0	0	0	0	0	0	0	0	0	0	0	0	0	0	0	0	0	0	0	0	0	0	0	0	0	0	0	0	0	0	0	0	0	0	0	0
1ad9e7efdad257f120e0f12c8f70793e	Firmicutes	Clostridia	Clostridiales	NA	NA	NA	0	0	0	0	0	0	0	0	0	0	0	0	0	0	0	0	0	0	0	0	0	0	0	0	0	0	0	0	0	0	0	0	0	0	0	0	0	0	0	0	0	0	0
1ae0d169538d0f43232a689631eb0066	Bacteroidetes	Bacteroidia	Bacteroidales	Prevotellaceae	Prevotellaceae UCG-001	uncultured Prevotellaceae bacterium	0	0	0	0	0	0	0	0	0	0	0	0	0	0	0	0	0	0	0	0	0	0	0	0	0	0	0	0	0	0	0	0	0	0	0	0	0	0	0	0	0	0	0
1aeaab8da85addf71130c0d0a3cf1a24	Bacteroidetes	Bacteroidia	Bacteroidales	Rikenellaceae	Rikenellaceae RC9 gut group	uncultured bacterium	0	0	0	0	0	0	0	0	0	0	0	0	0	0	0	0	0	0	0	0	0	0	0	0	0	0	0	0	0	0	0	0	0	0	0	0	0	0	0	0	0	0	0
1af142cb93b458f7215b58dbc39f05d4	Firmicutes	Clostridia	Clostridiales	Lachnospiraceae	Lachnospiraceae XPB1014 group	uncultured bacterium	0	0	0	0	0	0	0	0	0	0	0	0	0	0	0	0	0	0	0	0	0	0	0	0	0	0	0	0	0	0	0	0	0	0	0	0	0	0	0	0	0	0	0
1af45fc688b8a64e40d4ac920a96fe5e	Firmicutes	Clostridia	Clostridiales	Ruminococcaceae	Ruminococcus 1	NA	0	0	0	0	0	0	0	0	0	0	0	0	0	0	0	0	0	0	0	0	0	0	0	0	0	0	0	0	0	0	0	0	0	0	0	0	0	0	0	25	0	0	0
1b0622e78bbcbf086d59cf363264a63d	Firmicutes	Clostridia	Clostridiales	Ruminococcaceae	Ruminiclostridium 5	uncultured bacterium	0	0	0	9	0	5	0	0	0	0	0	0	0	0	0	0	0	0	0	0	0	0	7	0	0	0	0	0	0	0	0	0	0	0	0	0	0	0	0	0	0	0	6
1b0f3cd9943cd4a68eed9446b5f15195	Spirochaetes	Spirochaetia	Spirochaetales	Spirochaetaceae	Treponema 2	uncultured bacterium	0	0	0	0	0	0	0	42	0	66	44	0	25	0	0	14	0	0	26	22	0	0	29	0	0	50	0	0	0	0	21	0	0	0	0	0	0	82	31	83	25	60	0
1b0f8a53622cde3772d0bab560b4eef6	Bacteroidetes	Bacteroidia	Bacteroidales	Prevotellaceae	Alloprevotella	uncultured bacterium	0	0	0	0	0	0	0	0	0	0	0	0	0	0	0	0	0	0	0	0	0	0	0	0	0	0	0	0	0	0	0	0	0	0	0	0	0	0	0	0	0	0	0
1b0ffc9dd71a9cfb39d8f6c190d283a5	Bacteroidetes	Bacteroidia	Bacteroidales	Rikenellaceae	Rikenellaceae RC9 gut group	uncultured bacterium	0	0	0	0	0	0	0	0	0	0	0	0	0	0	0	0	0	0	0	0	0	0	0	0	0	0	0	0	0	0	0	0	0	0	0	0	0	0	0	0	0	0	0
1b11c7e47b85aafb665c55087a2ef63a	Bacteroidetes	Bacteroidia	Bacteroidales	p-251-o5	uncultured bacterium	uncultured bacterium	0	0	0	0	0	0	0	0	0	0	0	0	0	0	0	0	0	0	0	0	0	0	0	0	0	0	0	0	0	0	0	0	0	0	0	0	0	0	0	0	0	0	0
1b289b1ad31033aa821ce39608d6a966	Spirochaetes	Spirochaetia	Spirochaetales	Spirochaetaceae	Treponema 2	uncultured bacterium	0	0	0	0	0	0	0	0	0	0	0	0	0	0	0	0	0	0	0	0	0	0	0	0	0	0	0	0	0	0	0	0	0	0	0	0	0	1	0	0	0	0	8
1b2e7720778b27b37f642a01769f735e	Firmicutes	Negativicutes	Selenomonadales	Veillonellaceae	Anaerovibrio	NA	0	0	0	0	0	0	0	0	0	15	0	0	0	0	0	0	0	0	0	0	0	0	0	0	0	0	0	0	0	0	0	0	0	0	0	0	0	0	0	0	0	0	0
1b79bef2667de5ed12a699ca191c2699	Bacteroidetes	Bacteroidia	Bacteroidales	p-251-o5	uncultured bacterium	uncultured bacterium	0	0	0	0	0	0	0	0	0	0	0	0	0	0	0	0	0	0	0	0	0	0	0	0	0	0	0	0	0	0	0	0	0	0	0	0	0	0	0	0	0	0	0
1b8fcd48fcecbad17d303d0aca3ef6e9	Tenericutes	Mollicutes	Anaeroplasmatales	Anaeroplasmataceae	Anaeroplasma	uncultured bacterium	0	0	0	0	0	0	0	0	0	0	12	9	0	0	0	0	0	0	0	0	0	0	0	31	0	0	0	0	0	0	0	0	0	0	0	0	0	0	0	0	0	0	0
1b9864fcb980b82dc52c405ba2b68fb8	Bacteroidetes	Bacteroidia	NA	NA	NA	NA	0	0	0	17	0	0	0	0	0	0	0	50	0	0	38	0	0	0	0	0	0	0	0	0	14	0	0	0	0	0	0	0	0	0	0	0	69	0	0	46	0	0	0
1b987ab249f383b81b52085a71a3cde8	Bacteroidetes	Bacteroidia	Bacteroidales	Prevotellaceae	NA	NA	0	0	0	0	0	0	0	0	0	0	0	0	0	0	0	0	29	0	0	0	0	0	0	0	0	0	0	0	0	0	0	0	0	0	0	0	0	0	0	0	0	0	0
1b9891089560e5936058a8b838ec3d4c	Proteobacteria	Deltaproteobacteria	Bradymonadales	uncultured rumen bacterium	uncultured rumen bacterium	uncultured rumen bacterium	0	0	0	0	0	0	0	0	0	0	0	0	0	0	0	0	0	0	0	0	0	0	0	0	0	0	0	0	0	0	0	0	0	0	0	0	0	0	0	0	0	0	0
1b9d08f8ee8c6d90cc70053d747ecc6f	Firmicutes	Clostridia	Clostridiales	Christensenellaceae	Christensenellaceae R-7 group	NA	0	0	0	0	0	0	0	0	0	0	0	0	0	0	0	0	0	12	0	0	0	0	0	0	0	0	0	0	0	0	0	0	0	0	0	0	0	0	0	0	0	0	0
1ba5c311c7437762df01568a6c68e266	Bacteroidetes	Bacteroidia	Bacteroidales	p-251-o5	uncultured bacterium	uncultured bacterium	14	41	0	0	0	0	0	0	0	0	0	27	0	0	0	0	0	0	15	0	0	0	0	0	0	0	0	0	0	0	0	0	0	0	0	0	40	0	0	0	0	0	0
1ba71b715093d72f6fcf394cd1585553	Spirochaetes	Spirochaetia	Spirochaetales	Spirochaetaceae	Treponema 2	NA	0	0	0	0	0	0	0	0	0	0	0	0	0	0	0	0	0	0	0	0	0	0	0	0	0	0	0	0	0	0	0	0	0	0	0	0	0	0	0	0	0	0	0
1baf253b77adee77816a8c7ca455a621	Firmicutes	Clostridia	Clostridiales	Ruminococcaceae	NA	NA	0	0	0	0	0	0	0	0	0	0	1	0	0	0	0	0	0	0	0	0	0	0	0	0	0	0	0	0	0	0	0	0	0	0	0	0	0	0	0	0	3	0	0
1bb0f62a50328cc5315c2e1b230f4ae1	Bacteroidetes	Bacteroidia	Bacteroidales	Prevotellaceae	Prevotellaceae UCG-001	NA	0	0	0	0	0	0	0	0	0	0	0	0	0	0	0	0	0	0	0	0	0	0	0	0	0	0	0	0	0	0	0	0	0	0	0	0	0	0	0	0	0	0	0
1bb1c029a3fd0411c5f8380661d30353	Bacteroidetes	Bacteroidia	Bacteroidales	Rikenellaceae	Rikenellaceae RC9 gut group	NA	0	0	13	0	0	0	0	0	0	0	0	0	0	0	0	0	0	0	0	15	0	0	0	0	0	0	0	0	0	0	0	0	0	0	0	0	0	0	0	0	0	0	0
1bbad292a6bd7628cbb397389af25c36	Bacteroidetes	Bacteroidia	Bacteroidales	Prevotellaceae	Prevotellaceae UCG-003	NA	0	0	8	0	0	0	0	0	0	0	0	0	0	0	0	0	0	0	0	0	0	0	0	0	12	0	0	0	0	0	0	0	0	0	0	0	0	0	0	0	4	0	0
1bc2818eb4f87b6d2fc86ba95005b0e1	Bacteroidetes	Bacteroidia	Bacteroidales	Prevotellaceae	Prevotellaceae UCG-004	uncultured bacterium	0	0	0	0	0	0	0	0	0	0	0	0	0	0	0	0	0	0	0	0	0	0	0	0	0	0	0	0	0	0	0	0	0	0	0	0	0	0	0	0	0	0	0
1bc4deebc03a2da2cc8a37d0f4b38966	Bacteroidetes	Bacteroidia	Bacteroidales	p-251-o5	uncultured bacterium	uncultured bacterium	0	0	0	0	0	0	0	0	0	0	0	0	0	0	0	0	0	0	0	0	0	0	0	0	0	0	0	0	0	0	0	0	0	0	0	0	0	0	0	0	0	0	0
1bc62e3b95c5ef2c85536ddf1cdc6c4c	Spirochaetes	Spirochaetia	Spirochaetales	Spirochaetaceae	Treponema 2	uncultured bacterium	0	0	0	0	0	0	42	21	0	0	0	0	0	30	0	0	0	0	0	0	0	0	0	0	0	0	0	0	0	0	0	0	0	0	0	0	0	0	0	0	0	0	0
1bc8232c046b31dd8e0afc7d5716e907	Spirochaetes	Spirochaetia	Spirochaetales	Spirochaetaceae	Treponema 2	uncultured bacterium	0	58	0	0	0	0	0	0	0	131	0	0	0	0	0	0	0	0	0	0	83	32	0	0	0	0	216	0	0	0	74	0	0	25	0	47	0	212	52	0	56	0	0
1bd35d3c9d538111a37baaa6d549f006	Tenericutes	Mollicutes	Izimaplasmatales	Izimaplasmataceae	unidentified rumen bacterium RF3	unidentified rumen bacterium RF3	0	0	0	0	0	0	0	0	0	0	0	0	0	0	5	0	0	0	0	0	0	0	0	0	0	0	0	0	0	0	0	0	0	0	0	0	0	0	0	0	0	0	0
1bd71ed4e1af6893191495827eaf1c09	Firmicutes	Clostridia	Clostridiales	Ruminococcaceae	Ruminococcaceae UCG-010	uncultured bacterium	0	0	0	0	0	0	0	0	9	0	0	0	0	0	0	0	0	0	0	0	0	0	0	0	0	0	0	0	0	0	0	0	0	0	0	0	0	0	0	0	0	0	0
1be6a3e1df73ae9f57af7e83b465bef2	Fibrobacteres	Fibrobacteria	Fibrobacterales	Fibrobacteraceae	Fibrobacter	NA	0	0	0	0	0	0	0	0	0	0	18	0	0	0	0	0	0	0	0	0	0	0	0	0	0	0	0	0	0	0	0	0	0	0	0	0	0	0	0	0	0	0	0
1bea606e30d25582c32252b0948e5fe9	Bacteroidetes	Bacteroidia	Bacteroidales	Prevotellaceae	Prevotellaceae UCG-004	uncultured bacterium	0	0	0	0	0	0	0	0	0	0	0	0	0	0	0	0	0	0	0	0	0	0	0	0	0	0	0	0	0	0	0	0	0	0	0	0	0	7	0	0	0	0	0
1bf5f90477470ca95f7d5d4db8515c1a	Firmicutes	Clostridia	Clostridiales	Family XIII	Anaerovorax	NA	0	0	0	0	0	18	0	25	0	0	0	0	0	0	0	0	0	0	0	0	0	0	0	0	0	0	0	0	0	34	0	0	38	0	0	0	0	0	0	0	0	0	0
1bf752b7f94df80fd98b0d5fafc35508	Tenericutes	Mollicutes	Izimaplasmatales	unidentified rumen bacterium RFN82	unidentified rumen bacterium RFN82	unidentified rumen bacterium RFN82	0	0	0	0	0	0	0	0	0	0	0	0	0	0	0	0	0	0	0	0	0	0	0	0	0	0	0	0	0	0	0	0	0	0	0	0	0	0	0	0	0	0	0
1c0840fdb232205ace71b3cef9706708	Firmicutes	Clostridia	Clostridiales	Ruminococcaceae	Ruminococcaceae UCG-010	NA	0	0	0	0	0	0	0	0	0	0	0	0	0	0	0	0	0	0	0	0	0	0	0	0	0	0	0	0	0	0	0	0	0	0	0	0	0	0	0	0	0	0	0
1c152882e6c53e84f73e9c9138d4a7b9	Firmicutes	Clostridia	Clostridiales	Christensenellaceae	NA	NA	0	0	0	0	0	0	0	0	0	0	0	0	0	0	0	0	0	0	0	0	0	0	0	0	0	0	0	0	0	0	0	0	0	14	0	0	0	0	0	0	0	5	0
1c25404f40b33fb6b7199ea60567a5a1	Firmicutes	Clostridia	Clostridiales	Ruminococcaceae	Ruminococcaceae UCG-010	NA	0	0	0	0	0	0	0	0	0	0	0	0	0	0	0	0	0	0	0	0	0	0	45	0	0	0	0	0	0	0	0	0	0	0	0	0	0	0	0	0	0	0	0
1c28b77e43a9f4dd8c7240e79cbf8013	Bacteroidetes	Bacteroidia	Bacteroidales	Rikenellaceae	Rikenellaceae RC9 gut group	uncultured bacterium	0	0	0	0	0	0	0	0	0	0	0	0	0	0	0	0	0	0	0	0	0	0	0	0	0	0	0	0	0	0	0	0	0	0	0	0	0	0	0	0	0	0	0
1c5ad72ff6bff795a5a955fa2901b17a	Firmicutes	Clostridia	Clostridiales	NA	NA	NA	0	0	0	0	0	0	0	0	0	0	0	0	0	0	0	0	0	0	0	0	0	0	0	5	0	0	0	0	0	0	0	0	0	0	0	0	0	0	0	0	0	0	0
1c5bb33aef3917a2b318c460710731ff	Bacteroidetes	Bacteroidia	NA	NA	NA	NA	0	0	0	0	7	0	0	0	0	0	0	0	0	0	0	0	0	0	0	0	0	0	0	0	0	0	0	0	0	0	0	0	0	0	0	0	0	0	0	0	0	0	0
1c5c51600e7a22624d4f375c8c41899d	Firmicutes	Clostridia	Clostridiales	Ruminococcaceae	Ruminococcus 1	NA	0	0	0	0	0	0	0	0	0	0	0	0	0	0	0	15	0	0	0	0	0	0	0	0	0	0	0	0	0	0	0	48	0	0	0	0	0	0	0	0	0	0	0
1c6d3e947665101fc584f7d2bac7f305	Bacteroidetes	Bacteroidia	Bacteroidales	Rikenellaceae	Rikenellaceae RC9 gut group	uncultured bacterium	0	0	0	0	0	0	0	0	0	0	0	0	0	0	0	0	0	0	0	0	0	0	0	0	0	0	0	0	0	0	0	0	0	2	0	0	0	0	0	0	0	0	0
1c7159efbc832d7f91b4ce96cf2b33e5	Spirochaetes	Spirochaetia	Spirochaetales	Spirochaetaceae	NA	NA	0	0	0	0	0	0	0	0	0	0	0	0	0	0	0	0	0	0	0	0	0	0	0	0	0	0	0	0	0	0	0	0	0	0	0	0	0	0	0	0	0	0	0
1c7e70580e25d3362f4c982b89e990bd	Proteobacteria	Alphaproteobacteria	Rhodospirillales	uncultured	uncultured rumen bacterium	uncultured rumen bacterium	0	0	0	0	0	0	0	0	0	0	0	0	0	0	0	0	0	0	0	0	0	0	0	0	0	0	0	0	0	0	0	0	0	0	0	0	0	0	0	0	0	0	0
1c88d5c209a3fa4bf9f98d3db6122985	Proteobacteria	Gammaproteobacteria	Aeromonadales	Succinivibrionaceae	Ruminobacter	uncultured Ruminobacter sp.	0	0	0	0	0	0	0	0	0	0	0	0	0	0	0	0	0	0	0	0	0	0	0	0	0	0	0	0	0	0	0	0	0	0	0	0	0	0	0	0	0	0	0
1c8af284e263eff0a6584d0b7bfb3eca	Firmicutes	Clostridia	Clostridiales	Ruminococcaceae	Ruminococcaceae NK4A214 group	uncultured bacterium	0	0	0	0	0	0	0	0	0	0	0	0	0	0	0	0	0	0	0	0	0	0	0	0	0	0	0	0	0	0	0	0	0	0	0	0	0	0	0	0	0	0	0
1c995b20ca811bee514634cc11956cbd	Firmicutes	Clostridia	Clostridiales	Ruminococcaceae	GCA-900066225	uncultured bacterium	0	0	0	0	0	0	0	0	0	0	0	0	0	0	0	0	0	0	0	0	0	0	0	0	0	0	0	0	0	0	0	0	0	0	5	0	0	0	0	0	0	0	0
1ca72e1d6653cf19a68b8db1d711e05b	Bacteroidetes	Bacteroidia	Bacteroidales	Rikenellaceae	Rikenellaceae RC9 gut group	NA	0	0	0	0	0	0	0	0	0	0	0	28	0	0	0	0	0	0	0	0	0	0	0	0	0	0	0	0	0	0	0	0	0	0	0	0	0	0	0	0	0	0	0
1cb20ce22d5c3b05c65cc4d60e3688a1	Bacteroidetes	Bacteroidia	Bacteroidales	Prevotellaceae	Prevotellaceae UCG-001	NA	0	0	0	0	0	0	0	0	0	0	0	0	0	0	0	0	0	0	0	0	0	0	0	0	0	0	0	0	0	0	0	0	0	0	0	0	0	0	0	0	0	0	0
1cb8b927daaaaf01a9dafd2d35df68bb	Firmicutes	Clostridia	Clostridiales	Ruminococcaceae	Ruminococcaceae NK4A214 group	NA	0	0	0	0	0	0	0	0	0	0	0	0	0	0	0	0	0	0	0	0	0	0	0	0	0	0	0	0	0	0	0	0	0	0	0	0	0	0	0	0	0	0	0
1cc7cde1a0a2bd16068e3a1f4456086f	Firmicutes	Clostridia	Clostridiales	Ruminococcaceae	Ruminococcaceae NK4A214 group	NA	0	0	0	0	0	0	0	0	0	0	0	0	0	0	0	0	0	0	0	0	0	0	0	0	0	0	0	0	0	0	0	0	0	0	0	0	0	0	0	0	0	0	0
1cd834810c1db83a691e38e1d6cce004	Bacteroidetes	Bacteroidia	Bacteroidales	Rikenellaceae	dgA-11 gut group	uncultured bacterium	0	0	0	0	0	0	0	0	0	0	0	0	0	0	0	0	0	0	0	0	0	0	0	19	0	0	0	0	0	0	0	0	0	0	34	0	0	0	0	0	0	0	0
1ceef9ace035a7299413032a3e233d54	Firmicutes	Clostridia	Clostridiales	Ruminococcaceae	Ruminococcaceae UCG-014	NA	0	0	0	0	0	0	0	0	0	0	0	0	0	0	0	0	0	19	0	0	0	0	0	0	0	0	0	0	0	0	0	0	0	0	0	0	0	0	0	0	0	0	0
1cf7b6231049ca143f4f2fca9dda9d59	Bacteroidetes	Bacteroidia	Bacteroidales	Rikenellaceae	dgA-11 gut group	uncultured bacterium	0	0	0	0	0	0	0	0	0	0	0	0	0	0	0	0	0	0	0	0	0	0	0	0	0	0	0	0	0	0	0	0	0	0	0	0	0	0	0	0	0	0	0
1cf842085b35e3a239712d2ed52a038c	Bacteroidetes	Bacteroidia	Bacteroidales	Prevotellaceae	Prevotellaceae UCG-001	uncultured bacterium	0	0	0	0	0	0	0	0	0	0	0	0	0	0	0	0	54	5	0	0	0	0	0	0	0	0	0	0	0	0	0	0	0	0	0	0	0	0	0	0	0	0	0
1cf9f35c412ce41735c6c43a6d55211a	Bacteroidetes	Bacteroidia	Bacteroidales	Rikenellaceae	Rikenellaceae RC9 gut group	uncultured bacterium	0	0	0	0	0	0	0	0	0	0	0	0	0	0	0	13	0	0	0	0	0	0	0	0	0	0	0	0	0	0	0	0	0	49	0	0	0	0	0	0	0	0	0
1d05606906ae67ace8a5b04b10eb4836	Firmicutes	Clostridia	Clostridiales	Ruminococcaceae	Ruminococcaceae NK4A214 group	NA	0	0	37	0	0	0	14	0	0	23	0	11	0	0	0	0	0	17	0	0	12	0	12	0	0	0	13	0	0	0	0	0	0	0	0	0	0	0	0	0	0	0	0
1d0750df7963075a92ee6446bfb07bed	Firmicutes	Clostridia	Clostridiales	Lachnospiraceae	NA	NA	0	46	40	71	27	0	0	34	52	0	48	0	14	0	55	0	0	73	63	0	64	0	0	84	72	0	23	28	62	0	80	0	53	0	0	0	71	45	53	52	36	0	0
1d097c384f0a33d5290f228ded5e6d1a	Firmicutes	Clostridia	Clostridiales	Ruminococcaceae	Ruminococcaceae UCG-010	NA	0	0	0	10	14	0	9	0	22	0	0	0	0	0	13	0	16	0	0	34	0	0	0	0	0	10	0	0	0	0	0	13	10	32	8	0	26	0	0	0	0	0	0
1d14e93429515ec2fcc5cb53dc1924d1	Tenericutes	Mollicutes	Izimaplasmatales	Izimaplasmataceae	unidentified rumen bacterium RF3	unidentified rumen bacterium RF3	2	0	0	5	0	0	7	0	0	0	0	11	3	0	0	0	0	0	0	0	0	0	8	5	8	0	0	0	0	0	0	0	0	0	0	0	0	0	0	0	0	0	0
1d1ffa9e5c40b4acba0eeff0b0498dc2	Bacteroidetes	Bacteroidia	Bacteroidales	Prevotellaceae	Prevotellaceae UCG-003	uncultured bacterium	0	0	0	0	0	0	0	0	0	0	0	0	0	0	0	0	0	0	0	0	0	0	0	0	0	0	0	0	0	0	0	0	0	0	0	0	0	0	0	8	0	0	6
1d3df01e9ac1c803e1ed32ce0797338b	Bacteroidetes	Bacteroidia	Bacteroidales	NA	NA	NA	0	0	0	0	0	0	0	0	0	0	0	0	0	0	0	0	0	0	0	0	0	0	0	0	0	0	0	0	0	0	0	0	0	0	0	0	0	0	0	0	0	0	0
1d4345dc99a36aa75584bfec5a2d1f6b	Bacteroidetes	Bacteroidia	Bacteroidales	Prevotellaceae	Alloprevotella	NA	0	0	0	0	0	0	0	0	0	0	0	0	0	0	0	0	0	0	0	0	0	0	0	0	0	0	0	0	0	0	0	0	0	0	0	0	0	0	0	15	0	0	0
1d47775a9a2beb3a99e0a4c93930368a	Firmicutes	Clostridia	Clostridiales	Ruminococcaceae	Ruminococcaceae UCG-005	uncultured bacterium	18	11	20	18	0	0	0	0	0	0	0	0	24	0	15	17	0	15	0	18	0	0	19	0	15	0	0	0	0	0	0	23	0	0	0	0	30	44	0	30	0	0	30
1d4ef12a36ce5225c569a14633184fba	Firmicutes	Clostridia	Clostridiales	Ruminococcaceae	Ruminococcus 1	Ruminococcus sp. HUN007	0	66	111	50	56	0	234	65	0	86	125	0	68	56	0	0	0	0	0	132	66	42	64	45	83	84	0	0	48	0	140	48	0	65	0	46	245	119	98	251	68	92	46
1d554818d15bd7c4bef26de9f8194c5a	Firmicutes	Clostridia	Clostridiales	Christensenellaceae	Christensenellaceae R-7 group	NA	0	0	0	0	0	0	0	0	0	0	0	0	0	0	0	0	0	0	0	0	0	0	0	0	0	0	0	0	0	0	0	0	0	0	0	0	0	0	0	0	0	0	0
1d5b204eb2f6f5563875ed7dc78f4c81	Proteobacteria	Gammaproteobacteria	Betaproteobacteriales	Burkholderiaceae	NA	NA	0	0	0	0	0	0	0	0	0	0	0	0	0	0	0	0	0	0	0	0	0	0	0	0	0	0	0	0	0	0	0	0	0	0	0	0	0	0	0	0	0	0	13
1d67c57013420b4a3888c58190e5b115	Firmicutes	Clostridia	Clostridiales	Clostridiales vadinBB60 group	NA	NA	0	0	0	0	0	0	0	0	0	0	0	0	0	0	0	0	0	0	0	0	0	0	0	0	0	0	0	0	0	0	0	0	0	0	0	0	0	0	0	0	0	0	0
1d6afa89e61b53a54f2446e2e99872d3	Bacteroidetes	Bacteroidia	Bacteroidales	p-251-o5	uncultured bacterium	uncultured bacterium	0	0	0	0	0	0	0	0	12	0	0	0	0	0	0	0	0	0	0	0	0	0	0	0	0	0	0	0	0	0	0	0	0	0	0	0	0	0	0	0	0	0	0
1d73e6342f5962adab13cef718c63db1	Bacteroidetes	Bacteroidia	Bacteroidales	p-251-o5	uncultured bacterium	uncultured bacterium	0	0	0	0	0	0	0	0	0	0	0	0	0	0	0	0	0	0	0	0	0	44	0	0	0	0	43	0	0	0	0	0	0	0	0	0	0	32	0	0	0	0	0
1d7508a6d24ddfa5f9d8b2898f1bb5e4	Bacteroidetes	Bacteroidia	Bacteroidales	Rikenellaceae	Rikenellaceae RC9 gut group	uncultured bacterium	0	0	0	0	0	0	0	0	0	0	0	3	0	0	0	0	0	0	0	0	0	0	0	13	0	0	0	0	0	0	0	0	0	0	0	0	0	0	0	0	0	0	0
1d991056a1bc4e6b1bdd8b73e2391d42	Bacteroidetes	Bacteroidia	Bacteroidales	Prevotellaceae	NA	NA	37	0	0	0	0	22	0	14	0	0	0	0	29	0	0	0	0	0	0	0	0	0	0	5	0	9	0	0	20	0	0	0	0	0	13	0	0	0	0	22	14	0	0
1d991b526d15e0e0023e710b0249cc51	Firmicutes	Clostridia	Clostridiales	Clostridiaceae 1	Clostridium sensu stricto 1	NA	0	0	0	0	0	0	0	0	21	0	0	0	0	0	0	0	13	0	0	0	0	0	0	16	0	0	0	0	0	0	20	0	0	74	10	0	0	0	0	0	0	0	16
1d9acc0c7b4060cbb10846f8c53fa61a	Bacteroidetes	Bacteroidia	Bacteroidales	Rikenellaceae	Rikenellaceae RC9 gut group	NA	0	0	0	0	0	0	0	0	0	9	0	0	0	0	0	0	0	0	0	0	0	0	0	0	0	0	0	0	0	0	0	0	0	0	0	0	0	0	0	0	0	0	0
1da5e2ad02f1ffc68a08d428da308e67	Bacteroidetes	Bacteroidia	Bacteroidales	NA	NA	NA	0	0	0	0	0	0	0	0	0	0	0	0	0	0	0	0	0	0	0	0	0	0	0	0	0	0	0	0	0	0	0	0	0	0	0	0	0	0	0	173	0	0	0
1db48a6e1aea3c2616ff0ce4b080c3f3	Bacteroidetes	Bacteroidia	Bacteroidales	Bacteroidales RF16 group	uncultured bacterium	uncultured bacterium	0	0	0	0	0	0	0	0	0	0	0	0	0	0	0	0	0	0	0	0	0	0	0	0	0	0	0	0	0	0	0	0	0	0	0	0	48	0	0	0	0	0	0
1dbf13063ef74f3c7c19e36ca46adada	Bacteroidetes	Bacteroidia	Bacteroidales	Rikenellaceae	Rikenellaceae RC9 gut group	uncultured bacterium	0	0	0	0	0	0	0	0	0	0	9	0	9	0	0	0	0	0	0	0	0	0	0	0	0	12	0	0	0	1	0	0	0	0	0	0	0	0	0	0	0	0	0
1dc0e456fba00611fd51327af179a063	Firmicutes	Clostridia	Clostridiales	Lachnospiraceae	NA	NA	20	0	0	0	0	12	0	0	0	0	0	0	0	0	0	0	0	0	0	0	0	0	0	0	0	0	0	0	0	0	0	0	0	0	0	0	0	0	0	0	0	0	0
1dc4f6782c9d2744201db5e1ff83a368	Bacteroidetes	Bacteroidia	Bacteroidales	Prevotellaceae	Prevotellaceae UCG-003	NA	0	0	0	0	0	0	0	0	0	0	0	0	0	0	0	0	0	0	0	0	0	0	0	0	0	0	0	0	0	0	5	0	0	0	0	0	0	0	0	0	0	0	0
1dc885110bc20e4bf40d662c37a69e66	Bacteroidetes	Bacteroidia	Bacteroidales	Rikenellaceae	Rikenellaceae RC9 gut group	NA	13	0	0	0	0	0	0	0	0	0	0	0	0	0	0	0	0	0	0	0	0	0	0	0	0	0	0	0	0	0	0	0	0	0	0	0	0	0	0	0	0	0	0
1dca7cbdeba1f3e027329c5c3c547608	Firmicutes	Clostridia	Clostridiales	Ruminococcaceae	Ruminococcaceae UCG-010	uncultured bacterium	0	0	0	0	0	0	0	0	0	0	0	0	0	0	0	0	6	0	0	0	0	0	0	0	0	0	0	0	0	0	0	0	0	0	0	0	0	0	0	0	0	0	0
1ddfa1e08f7191447d51182dc6770a86	Bacteroidetes	Bacteroidia	Bacteroidales	Bacteroidales BS11 gut group	uncultured bacterium	uncultured bacterium	0	0	0	0	0	0	0	0	0	0	0	0	0	0	0	0	0	0	0	0	0	0	0	0	0	0	0	0	0	0	0	0	0	0	0	0	0	0	0	0	0	0	0
1de3e389788c51c724255703643c343c	Bacteroidetes	Bacteroidia	Bacteroidales	F082	uncultured bacterium	uncultured bacterium	0	12	0	0	0	0	0	0	0	0	2	0	0	0	0	0	0	0	0	0	0	0	0	0	0	0	0	0	0	0	0	0	0	0	0	0	0	0	0	0	0	0	0
1de91e8694aaaff835fb242ddb338d40	Firmicutes	Clostridia	Clostridiales	Lachnospiraceae	Lachnospiraceae AC2044 group	uncultured bacterium	0	0	0	24	0	0	0	0	0	0	0	0	0	0	0	0	0	0	0	0	0	0	0	0	27	0	0	0	0	15	0	0	0	0	46	0	0	0	0	0	0	0	14
1dea8cedf52e042499d797b3ff1bfa74	Bacteroidetes	Bacteroidia	Bacteroidales	Bacteroidales RF16 group	uncultured rumen bacterium	uncultured rumen bacterium	0	34	0	0	0	0	0	0	0	0	23	0	0	0	0	0	0	0	0	0	0	0	0	0	0	0	0	0	0	0	0	0	0	0	0	0	0	36	0	0	0	0	0
1e0a57bef86f518941e75ba3c53bfa6e	Fibrobacteres	Fibrobacteria	Fibrobacterales	Fibrobacteraceae	Fibrobacter	Fibrobacter sp. UWH9	0	0	0	0	0	0	0	0	0	0	0	0	0	0	0	0	0	0	0	0	0	0	0	0	0	30	0	0	0	0	0	0	0	0	0	0	0	0	0	0	0	0	0
1e0ec89f86b38d2c8598ab438deb8af4	Bacteroidetes	Bacteroidia	Bacteroidales	p-251-o5	uncultured bacterium	uncultured bacterium	0	0	0	0	0	0	0	0	0	0	0	0	0	0	0	0	0	0	0	0	0	0	0	0	0	0	0	0	0	0	0	0	0	0	0	0	0	0	0	0	0	0	0
1e1ddefeb404308a2f36744043076bdb	Bacteroidetes	Bacteroidia	Bacteroidales	p-251-o5	uncultured bacterium	uncultured bacterium	21	0	0	0	0	0	0	0	0	0	0	29	0	0	0	0	0	0	0	0	0	0	0	0	0	0	0	0	34	0	91	0	0	0	0	0	0	0	0	0	0	0	0
1e1ed259810dc4677eec9de53c231fa9	Bacteroidetes	Bacteroidia	Bacteroidales	Rikenellaceae	Rikenellaceae RC9 gut group	uncultured bacterium	0	0	0	0	0	0	0	0	0	0	0	0	0	0	0	0	0	0	0	0	0	0	0	0	0	0	0	0	0	0	0	0	0	0	0	0	0	0	0	0	3	0	0
1e2b02925ae9f29115bbf2f52fd9aadc	Bacteroidetes	Bacteroidia	Bacteroidales	F082	uncultured bacterium	uncultured bacterium	0	0	0	0	13	0	0	0	0	0	0	0	0	9	0	0	0	0	0	0	0	0	0	0	0	0	0	0	0	0	0	0	0	0	0	0	0	0	0	0	0	0	0
1e2d206498cafe597d15f5efd628e5cf	Firmicutes	Clostridia	Clostridiales	Ruminococcaceae	Ruminococcaceae UCG-013	uncultured bacterium	0	0	0	0	0	0	0	0	0	0	0	0	0	0	0	0	0	0	0	0	0	0	0	0	0	0	0	0	0	0	0	0	0	46	0	0	0	0	0	0	0	18	0
1e3505dbe674d71a39d7b2103b2a0443	Firmicutes	Clostridia	Clostridiales	Lachnospiraceae	Blautia	NA	0	0	0	0	0	30	0	0	0	0	0	0	0	0	0	0	0	0	0	0	0	0	0	16	0	0	0	0	0	0	61	0	0	0	0	0	0	0	0	0	0	0	0
1e3b449e1fe5321174a2abcbec5bedb5	Bacteroidetes	Bacteroidia	NA	NA	NA	NA	0	0	0	0	0	0	0	0	0	0	0	0	0	0	0	0	0	0	0	0	0	0	0	0	0	0	0	0	0	0	0	0	0	0	0	0	0	0	0	0	0	0	0
1e3bb8b5e3c995581a556da6e2b228c2	Firmicutes	Clostridia	Clostridiales	Family XIII	Anaerovorax	NA	0	0	0	0	0	0	0	0	0	0	0	0	0	0	0	0	0	0	0	0	0	0	0	0	0	0	0	0	0	0	0	0	0	0	0	0	0	0	0	0	0	0	0
1e3c855eb536d02964ecadf384d17d08	Firmicutes	Clostridia	Clostridiales	Clostridiales vadinBB60 group	uncultured bacterium	uncultured bacterium	0	0	0	0	0	0	4	0	0	0	0	0	0	0	0	0	0	0	0	0	0	0	0	0	0	0	0	0	0	0	0	0	0	0	0	0	0	0	0	0	0	0	0
1e408f5feb8c2824fa24f9483b0883d9	Spirochaetes	Spirochaetia	Spirochaetales	Spirochaetaceae	Treponema 2	uncultured bacterium	0	0	0	0	0	0	0	0	0	0	0	0	0	0	0	0	0	0	0	0	0	0	0	0	0	0	0	0	0	0	0	0	0	0	0	0	0	0	10	0	0	0	0
1e50ea5e1ddd3a7d955b42ac398037f1	Spirochaetes	Spirochaetia	Spirochaetales	Spirochaetaceae	Treponema 2	uncultured bacterium	0	0	0	0	0	0	0	0	0	0	19	0	0	0	0	0	0	0	0	0	0	0	0	0	0	0	0	0	0	0	0	0	0	0	0	0	0	0	0	0	0	0	0
1e55d0bb84c2deac47738fcbfa037887	Firmicutes	Clostridia	Clostridiales	Christensenellaceae	Christensenellaceae R-7 group	NA	0	0	0	0	0	0	0	0	0	0	0	0	0	20	0	0	0	0	0	0	0	0	0	0	0	0	0	0	0	0	0	0	0	42	0	0	0	0	0	0	0	0	0
1e59fc7a802af257d7d0d260586de789	Firmicutes	Clostridia	Clostridiales	Lachnospiraceae	Lachnospiraceae AC2044 group	NA	0	0	0	0	0	0	0	0	0	0	0	0	0	0	0	0	0	0	0	0	0	0	0	0	0	0	0	0	0	0	0	0	0	0	0	0	0	0	0	0	0	0	0
1e5a3c3ec5ae10b9239359d2e3f68ee3	Firmicutes	Clostridia	Clostridiales	Clostridiales vadinBB60 group	uncultured rumen bacterium	uncultured rumen bacterium	0	0	0	0	0	0	0	0	0	0	0	0	0	0	0	0	0	0	0	0	0	0	11	0	0	0	0	0	0	0	0	0	0	0	0	0	0	44	0	0	0	0	15
1e5ebedbd3ae0a3a86e2e75dea921cc0	Firmicutes	Clostridia	Clostridiales	Christensenellaceae	Christensenellaceae R-7 group	NA	0	0	0	0	0	0	0	0	0	12	0	10	0	0	0	0	0	11	0	8	0	0	12	0	12	0	0	0	0	0	0	0	0	0	0	0	0	0	0	22	0	39	0
1e612427bb0ae3ebbf34ab2640503c9b	Bacteroidetes	Bacteroidia	Bacteroidales	p-251-o5	uncultured bacterium	uncultured bacterium	0	1	1	0	0	0	3	0	0	0	0	0	0	0	0	0	0	0	0	0	6	0	0	3	0	0	0	0	0	0	3	0	0	0	0	0	0	0	0	0	0	0	0
1e61aeabfe76ff5c4864f56fbc716e15	Bacteroidetes	Bacteroidia	Bacteroidales	F082	uncultured bacterium	uncultured bacterium	0	0	0	5	0	0	0	0	0	0	0	0	0	0	0	0	0	0	0	0	0	0	0	0	0	0	0	0	0	0	0	0	0	0	0	0	0	0	16	0	0	0	0
1e6d3fc1fe4a9f78202bafdcb96caa9e	Firmicutes	Clostridia	Clostridiales	Lachnospiraceae	Lachnospiraceae UCG-009	uncultured bacterium	0	0	0	0	0	0	0	0	0	0	0	0	0	0	0	0	0	0	0	0	0	0	0	0	0	0	0	0	0	0	26	0	0	0	0	0	0	0	0	0	0	0	0
1e76e63a1a5fcf2bf83ed57c46babbc0	Firmicutes	Clostridia	Clostridiales	Lachnospiraceae	Lachnospiraceae UCG-008	uncultured rumen bacterium	0	0	0	13	0	0	0	0	0	0	4	9	0	5	0	0	0	0	0	0	0	0	0	0	0	0	0	0	0	0	16	0	0	0	16	0	4	0	0	14	0	0	0
1e7a31b716025480823af293c11ff35d	Firmicutes	Clostridia	Clostridiales	Lachnospiraceae	Lachnospiraceae UCG-009	uncultured bacterium	0	0	0	0	0	0	0	0	0	0	0	0	0	0	0	0	0	0	0	0	0	0	0	55	0	0	0	0	0	0	0	0	0	0	0	0	0	0	0	0	0	0	0
1e7f329979bc2c14ed01bbafa9b421cb	Bacteroidetes	Bacteroidia	Bacteroidales	p-251-o5	uncultured bacterium	uncultured bacterium	0	0	0	0	0	0	0	0	0	0	0	0	0	0	0	0	0	0	0	0	0	0	0	0	0	0	0	0	0	0	0	0	0	0	0	0	0	0	0	0	0	0	0
1e879d26ed6e3e1d4c8171c1984f9f27	Bacteroidetes	Bacteroidia	Bacteroidales	Bacteroidales RF16 group	uncultured bacterium	uncultured bacterium	0	0	0	0	0	0	0	0	0	0	0	0	0	0	0	0	0	0	0	0	0	0	0	0	0	0	0	0	0	0	0	0	0	0	0	0	0	0	0	0	0	0	0
1e8d355c74a42facab3ff7be062dcde8	Firmicutes	Clostridia	Clostridiales	Ruminococcaceae	NA	NA	0	0	0	0	0	0	0	0	0	0	0	0	0	0	0	0	0	0	0	0	0	0	0	6	0	25	0	0	0	0	0	0	0	0	0	0	0	0	0	0	0	0	0
1e906e946328cc7718ac3b337334c2e2	Firmicutes	Clostridia	Clostridiales	Clostridiales vadinBB60 group	NA	NA	0	0	0	0	0	0	0	0	0	0	0	0	0	0	0	0	0	0	0	0	0	0	0	26	0	0	0	0	0	0	0	0	0	0	0	0	0	0	0	0	0	0	0
1e908c50081e8d959d8d9b0186e22481	Bacteroidetes	Bacteroidia	Bacteroidales	Bacteroidales RF16 group	uncultured bacterium	uncultured bacterium	0	0	0	0	0	0	0	0	0	0	0	0	0	0	0	0	0	0	0	0	0	0	0	0	12	17	0	0	0	0	0	0	0	0	0	0	0	0	0	0	0	0	0
1e924858b919438f2efc8b1a96c36d9a	Firmicutes	Clostridia	Clostridiales	Ruminococcaceae	Ruminococcaceae NK4A214 group	uncultured bacterium	0	0	1	0	0	0	0	0	0	0	0	0	0	0	0	0	0	0	0	0	0	0	0	0	0	0	0	0	0	0	0	0	0	0	2	0	0	0	0	0	0	0	0
1e937ba446d98bd1a6c4782b5548eff4	Firmicutes	Clostridia	Clostridiales	Defluviitaleaceae	Defluviitaleaceae UCG-011	uncultured Eubacteriaceae bacterium	0	0	0	0	0	0	0	0	0	0	0	0	0	0	0	0	0	0	0	0	0	0	0	0	0	0	0	0	0	0	0	0	0	0	0	0	0	0	0	0	0	0	0
1e949a3a7663c5b24b1801bb7c9355b6	Bacteroidetes	Bacteroidia	Bacteroidales	NA	NA	NA	0	0	0	0	0	0	0	0	0	0	0	0	0	0	0	0	0	0	0	9	0	0	0	0	0	0	0	0	0	0	0	0	0	0	0	0	0	0	0	0	0	0	0
1e9a0f8548f772681304519d226d1b4e	Firmicutes	Clostridia	Clostridiales	Defluviitaleaceae	Defluviitaleaceae UCG-011	uncultured bacterium	0	0	0	0	0	0	0	0	0	0	0	0	0	0	0	0	0	0	0	0	0	0	0	0	0	0	0	0	0	0	0	0	0	0	0	0	0	0	0	0	0	0	0
1e9c6e23b67bbc7a3e23120699f4f6f4	Bacteroidetes	Bacteroidia	Bacteroidales	Bacteroidales UCG-001	uncultured bacterium	uncultured bacterium	0	0	0	0	0	0	0	0	0	0	0	0	0	0	0	0	0	0	0	0	0	0	0	0	0	0	0	0	0	0	0	0	0	0	0	0	0	0	0	0	0	0	0
1ea095583168653b8595f549d732b42d	Spirochaetes	Spirochaetia	Spirochaetales	Spirochaetaceae	Treponema 2	uncultured bacterium	0	0	0	0	0	0	0	0	0	0	11	0	0	0	0	0	20	0	0	0	0	0	0	0	0	0	0	0	0	0	0	0	0	0	0	32	24	0	0	19	0	0	0
1ea10b1740f9e168ed0ac28726776b6a	Bacteroidetes	Bacteroidia	Bacteroidales	Rikenellaceae	Rikenellaceae RC9 gut group	NA	0	0	0	0	0	0	0	0	0	0	0	0	0	0	0	0	0	0	0	0	0	0	0	0	0	0	0	0	0	0	0	0	0	0	0	0	0	0	0	0	0	0	0
1ea2f8311a4202d3901ef746e8bc9aee	Firmicutes	Clostridia	Clostridiales	Lachnospiraceae	Lachnospiraceae FE2018 group	uncultured bacterium	0	0	0	0	0	0	0	0	0	0	0	0	0	0	0	0	0	0	0	0	0	0	0	0	0	0	0	0	0	0	0	0	0	0	0	0	0	0	20	0	0	0	0
1ea6049222e291307e98c8ab54c81ab2	Bacteroidetes	Bacteroidia	Bacteroidales	p-251-o5	uncultured bacterium	uncultured bacterium	0	0	0	0	0	0	0	0	0	0	0	59	0	7	0	0	0	0	0	0	0	0	18	0	0	68	0	0	0	0	0	0	28	86	0	0	0	0	0	0	72	9	4
1ea63327c34995d306e6396a70ef8003	Bacteroidetes	Bacteroidia	Bacteroidales	p-251-o5	uncultured bacterium	uncultured bacterium	0	0	0	0	0	0	0	0	0	0	0	0	0	0	11	0	0	0	0	0	0	0	0	0	0	0	0	0	0	0	0	0	0	0	0	0	0	0	0	0	6	0	0
1ea79640e841edbd043b32c91eb04657	Bacteroidetes	Bacteroidia	Bacteroidales	p-251-o5	uncultured bacterium	uncultured bacterium	0	0	0	0	0	32	0	0	0	0	0	47	0	43	39	0	0	0	0	0	0	0	0	0	0	0	0	0	0	0	0	0	0	0	0	0	27	0	30	0	0	0	0
1eacff498938a2e66a0d07c630676664	Bacteroidetes	Bacteroidia	Bacteroidales	Bacteroidales RF16 group	uncultured bacterium	uncultured bacterium	0	0	0	0	0	0	0	0	0	0	0	0	0	0	0	0	0	0	0	0	0	0	0	0	0	0	0	0	0	0	0	0	0	0	0	0	0	0	0	0	0	0	0
1eb41a304dd968a7e0e2f2690f7b499c	Firmicutes	Clostridia	Clostridiales	Family XIII	Anaerovorax	NA	0	25	0	0	0	0	0	0	0	0	0	0	0	0	0	0	0	0	0	0	0	0	0	0	0	0	0	0	0	0	49	0	0	0	32	0	0	38	0	0	0	0	0
1eb8fd93a0dada297dc0b82476f5161a	Bacteroidetes	Bacteroidia	Bacteroidales	Prevotellaceae	Prevotellaceae UCG-001	NA	0	0	0	0	0	0	0	0	0	0	12	0	0	0	0	0	0	0	0	0	0	0	0	0	0	0	0	0	0	0	0	0	0	0	0	0	0	0	0	0	0	0	0
1ebf858e0d84fdd25998d70faf1f9da0	Bacteroidetes	Bacteroidia	Bacteroidales	p-251-o5	uncultured bacterium	uncultured bacterium	0	0	0	0	0	0	0	0	0	0	18	0	0	0	0	0	0	0	0	0	0	0	0	0	0	0	0	0	0	0	0	0	0	0	0	0	0	0	0	0	0	0	0
1ecfb4fb4ffe55eb28d0cbbb12f02f8d	Bacteroidetes	Bacteroidia	Bacteroidales	p-251-o5	uncultured bacterium	uncultured bacterium	0	0	0	0	0	0	0	0	0	0	0	0	0	0	0	0	0	0	0	0	0	0	0	0	0	0	0	0	0	0	0	0	0	0	0	0	0	0	0	0	0	81	0
1edd004a086ddd0f8ddc5f1784aa3219	Firmicutes	Clostridia	Clostridiales	Lachnospiraceae	Lachnospiraceae XPB1014 group	NA	0	0	0	0	0	0	0	0	0	0	0	0	0	0	0	0	0	0	0	49	0	0	0	0	0	0	0	0	0	0	0	0	0	0	0	0	0	0	0	97	0	0	0
1ee95e02c231d20c0d5bb8aa5b527f5b	Bacteroidetes	Bacteroidia	Bacteroidales	p-251-o5	uncultured bacterium	uncultured bacterium	0	0	0	0	0	0	0	0	0	0	0	0	0	0	0	0	0	0	0	0	0	0	0	0	0	28	0	0	0	0	0	0	0	0	0	0	0	73	0	0	0	0	0
1eea1e40196f3ab50551b7043bd7acaa	Bacteroidetes	Bacteroidia	Bacteroidales	Paludibacteraceae	uncultured	uncultured bacterium	0	0	0	0	0	0	0	0	0	0	0	0	0	0	0	0	0	0	0	0	0	0	0	0	0	0	0	0	0	0	0	0	0	0	0	0	0	0	0	0	0	0	0
1eebcd9902c27fe18e377dc793a9f25e	Bacteroidetes	Bacteroidia	Bacteroidales	Prevotellaceae	Prevotellaceae UCG-001	NA	0	6	0	0	0	0	0	0	0	0	0	0	0	0	0	0	0	0	0	0	0	0	0	0	0	0	0	0	0	0	0	0	0	0	0	0	0	0	0	0	0	0	0
1ef7d36bc6b8728870a1974e9724446b	Bacteroidetes	Bacteroidia	Bacteroidales	Rikenellaceae	Rikenellaceae RC9 gut group	wallaby gut metagenome	0	0	0	9	0	0	0	0	22	0	8	0	0	0	0	0	0	0	0	0	8	13	0	2	5	4	0	0	0	0	0	0	0	0	0	17	0	0	43	10	0	36	6
1ef820d905906124830ef1ae43ecc397	Firmicutes	Clostridia	Clostridiales	Ruminococcaceae	Ruminococcus 1	NA	0	0	31	0	0	0	19	39	27	0	0	55	25	0	0	0	0	0	0	0	0	0	19	0	22	33	0	0	15	0	0	23	0	48	0	0	31	37	0	89	90	62	27
1f054a341b895d5885088d42aacc4ef5	Firmicutes	Clostridia	Clostridiales	Ruminococcaceae	Ruminococcaceae UCG-010	uncultured bacterium	0	0	0	0	0	0	0	0	0	0	0	0	0	0	0	0	0	0	0	0	0	0	0	0	0	0	0	0	0	0	0	0	0	0	0	0	0	0	0	0	0	0	0
1f080e438fe59ccf214093990e64dc3d	Bacteroidetes	Bacteroidia	Bacteroidales	Prevotellaceae	NA	NA	0	0	0	0	0	0	0	0	0	0	0	0	0	0	0	0	0	0	0	0	0	0	16	0	0	0	0	0	0	0	0	0	0	0	0	0	0	0	0	0	0	0	5
1f0bcebbafcd424d71ca761b7f78b68c	Firmicutes	Clostridia	Clostridiales	Ruminococcaceae	NA	NA	0	0	0	0	0	0	12	0	0	0	0	0	0	0	0	0	0	0	0	0	0	0	0	0	0	0	0	0	0	0	0	0	0	0	0	0	0	0	0	0	0	0	0
1f0ec6e232739fca68e16cb45d926d5b	Spirochaetes	Spirochaetia	Spirochaetales	Spirochaetaceae	Treponema 2	uncultured bacterium	0	0	0	0	0	0	0	0	0	0	0	0	0	0	0	0	0	0	0	0	0	0	0	0	0	0	0	0	0	0	0	0	0	0	0	0	0	0	0	0	0	0	0
1f102f2885eb85bc115928a4ef47e846	Firmicutes	Bacilli	Bacillales	Planococcaceae	Rummeliibacillus	NA	0	0	0	0	0	0	0	0	0	68	0	0	0	0	0	0	0	0	0	0	0	0	0	0	19	0	0	64	26	0	0	0	0	0	252	0	0	24	17	0	0	0	0
1f1c1b83ef1a7191565ed3b94a04027d	Firmicutes	Clostridia	Clostridiales	Lachnospiraceae	uncultured	uncultured rumen bacterium	0	0	26	21	0	0	0	8	17	0	22	0	27	0	0	0	0	0	9	0	0	14	0	0	0	0	20	0	0	0	0	0	0	25	41	53	29	47	0	17	0	0	30
1f1cd70052c71a472decf9f7d016ecb3	Firmicutes	Clostridia	Clostridiales	Lachnospiraceae	[Eubacterium] ruminantium group	uncultured bacterium	0	0	0	0	0	0	0	0	0	0	9	0	0	0	0	0	0	8	8	0	21	0	29	0	0	0	0	6	0	0	0	0	0	0	9	0	0	0	0	0	0	0	23
1f232a4a1982c2f514392d48d35100ca	Bacteroidetes	Bacteroidia	Bacteroidales	Rikenellaceae	Rikenellaceae RC9 gut group	uncultured bacterium	0	0	0	0	0	0	0	0	0	0	0	0	0	0	0	0	0	0	0	0	0	0	0	6	0	0	0	0	0	0	0	0	0	0	0	0	0	0	0	0	0	0	0
1f2348ea888c887831c8ccca0443eb2e	Firmicutes	Clostridia	Clostridiales	Ruminococcaceae	Ruminococcaceae UCG-002	uncultured bacterium	0	0	0	0	0	0	0	0	0	0	0	0	0	0	0	0	0	0	0	0	0	0	0	0	0	0	0	0	0	0	0	0	0	0	0	0	0	0	0	0	0	0	0
1f2446414f6be03bc713f87d81687a0a	Firmicutes	Clostridia	Clostridiales	Syntrophomonadaceae	uncultured	NA	0	0	0	0	0	0	0	0	0	0	0	0	0	0	0	0	0	0	6	0	0	0	0	0	0	5	0	0	0	0	0	0	0	0	0	0	0	0	0	0	0	0	0
1f26ff93d5e611a9e52dc6770c759b29	Firmicutes	Clostridia	Clostridiales	Ruminococcaceae	Saccharofermentans	uncultured bacterium	0	14	0	0	0	0	0	0	0	0	0	0	0	0	0	0	0	0	0	0	0	0	0	0	0	0	0	0	0	0	0	0	0	0	0	0	0	0	0	15	0	0	0
1f2867e4d6363c1f6e02d7f11f31ef46	Bacteroidetes	Bacteroidia	Bacteroidales	p-251-o5	uncultured bacterium	uncultured bacterium	0	0	0	0	0	0	0	0	0	0	0	0	0	0	0	0	0	0	0	0	26	0	0	45	0	0	18	18	0	0	0	0	0	0	39	0	0	0	0	0	0	0	0
1f4d3e0a627d760e1d347c594141450f	Firmicutes	Clostridia	Clostridiales	Ruminococcaceae	Ruminococcaceae NK4A214 group	NA	0	0	0	0	0	0	0	0	46	0	0	0	0	0	0	0	0	0	0	0	0	0	0	0	0	0	0	0	0	0	0	0	0	0	0	0	0	0	0	0	0	0	0
1f50f6a23d494f4cf8b579d3375e063a	Spirochaetes	Spirochaetia	Spirochaetales	Spirochaetaceae	Treponema 2	NA	0	0	0	0	0	0	0	0	0	0	3	0	0	0	0	0	0	0	0	0	0	0	0	0	0	0	0	0	0	0	0	10	0	0	0	0	0	0	0	0	0	0	0
1f5481d3c3e0747a6c962653bc402063	Bacteroidetes	Bacteroidia	Bacteroidales	p-251-o5	uncultured bacterium	uncultured bacterium	0	0	0	0	0	0	0	0	0	0	0	0	0	0	0	0	0	0	0	0	0	0	0	0	0	0	0	0	0	0	0	0	0	0	0	0	0	0	0	0	0	0	0
1f5ac546a3049b03cd08a1a899b56995	Bacteroidetes	Bacteroidia	Bacteroidales	p-251-o5	uncultured bacterium	uncultured bacterium	0	0	0	0	0	0	9	0	0	0	0	0	0	0	0	0	0	0	0	0	0	0	0	0	0	0	0	0	0	0	0	0	0	0	0	0	0	0	0	0	0	0	0
1f69224d83c2e7c9ca9a04621ed568ec	Firmicutes	Clostridia	Clostridiales	Ruminococcaceae	[Eubacterium] coprostanoligenes group	uncultured bacterium	0	0	0	0	0	0	0	0	0	0	0	0	0	0	0	0	0	0	0	0	0	0	0	0	0	0	0	0	0	0	0	0	0	0	0	0	0	0	0	0	0	0	0
1f6f1cfb33f4a08bf0090399b381ea5c	Firmicutes	Clostridia	Clostridiales	Family XIII	Mogibacterium	uncultured bacterium	0	0	0	0	0	17	0	0	0	0	0	0	0	0	0	0	0	0	0	0	0	0	0	0	0	0	0	0	0	0	0	0	0	0	0	0	0	0	0	0	0	0	0
1f81a1b3599061bd1b99284a088c65f4	Spirochaetes	MVP-15	NA	NA	NA	NA	0	0	0	0	0	0	0	0	0	0	0	0	0	0	0	0	0	0	0	8	0	0	0	0	0	0	0	0	0	0	0	0	0	7	0	0	0	0	0	0	0	0	0
1f8762dc5d37493dc438d3625f7238de	Proteobacteria	Deltaproteobacteria	Desulfovibrionales	Desulfovibrionaceae	Desulfovibrio	NA	0	0	0	17	0	0	0	0	0	0	0	0	0	0	0	0	0	0	0	0	0	0	0	0	0	0	0	0	0	0	0	0	0	0	32	0	0	0	0	0	0	54	0
1f97aa79d3665abdd7d1521be941aed9	Proteobacteria	Deltaproteobacteria	Myxococcales	P3OB-42	NA	NA	0	0	0	0	0	0	0	0	0	0	0	0	0	0	0	0	0	0	0	0	0	0	0	0	0	0	0	0	0	0	0	0	0	0	0	0	0	0	0	0	0	0	0
1f9f1dff036f6c1c22049063df221630	Firmicutes	Clostridia	Clostridiales	Lachnospiraceae	NA	NA	0	0	0	0	0	0	0	0	0	0	0	0	0	0	0	0	0	0	0	0	0	0	0	18	0	0	0	0	0	0	0	0	0	0	0	0	0	0	74	27	0	0	0
1fa1c8a4ef2f2e139263f771014e95e0	Bacteroidetes	Bacteroidia	Bacteroidales	Prevotellaceae	Prevotellaceae UCG-001	uncultured bacterium	13	0	0	0	0	0	0	32	29	0	0	0	0	0	0	0	0	0	0	0	0	0	80	0	0	0	0	0	0	0	0	0	0	0	0	0	0	0	0	0	0	58	0
1fa2ef33a6230f64c463720aa00ebc7a	Firmicutes	Clostridia	Clostridiales	Family XIII	Anaerovorax	NA	0	0	0	0	0	0	0	0	0	0	50	0	0	0	0	0	0	0	0	0	33	0	0	0	0	0	0	17	0	0	0	30	0	0	0	51	0	0	0	0	0	20	22
1fa3bafbeab9b6a6e4b834fa33964c0c	Spirochaetes	Spirochaetia	Spirochaetales	Spirochaetaceae	Treponema 2	uncultured bacterium	13	0	35	0	0	0	0	0	11	50	33	17	0	0	0	0	0	0	0	0	0	0	31	18	0	0	0	0	0	0	0	0	0	0	0	0	0	51	0	0	34	14	0
1fb263281ad7b93f403183691dd13bfa	Bacteroidetes	Bacteroidia	Bacteroidales	Bacteroidales RF16 group	uncultured bacterium	uncultured bacterium	0	0	0	0	0	0	0	0	0	0	0	0	0	0	0	0	0	0	0	0	0	0	0	0	0	0	0	0	0	0	0	0	0	0	0	0	0	0	0	0	0	0	0
1fca616703263a876c91b67d7b3cfac3	Firmicutes	Clostridia	Clostridiales	Lachnospiraceae	NA	NA	0	0	0	0	0	0	0	0	0	0	19	0	0	0	0	0	0	0	0	0	0	0	0	0	0	0	0	0	0	0	0	0	0	0	0	0	28	0	0	0	0	0	0
1fe04833c3c21453dbffa9cda9995485	Firmicutes	Clostridia	Clostridiales	Ruminococcaceae	[Eubacterium] coprostanoligenes group	NA	0	0	0	0	0	0	0	0	0	0	0	0	0	0	0	0	0	0	0	0	0	0	0	0	0	0	0	0	0	0	6	0	0	0	0	0	0	0	0	0	0	0	11
1ff10a1025576cfbb4ad74fe8af8e60d	Firmicutes	Clostridia	Clostridiales	Ruminococcaceae	NA	NA	0	0	0	0	0	0	0	0	0	0	0	0	0	0	0	0	0	8	0	0	0	0	0	0	0	0	0	0	0	0	0	0	0	0	0	0	0	0	0	0	0	0	0
1ff5d652359c083bf8ef1194a963c60f	Tenericutes	Mollicutes	Izimaplasmatales	uncultured bacterium	uncultured bacterium	uncultured bacterium	0	0	0	0	0	0	0	0	0	0	0	0	0	0	0	0	0	0	0	0	0	0	0	0	15	0	0	0	0	0	0	0	0	0	0	0	0	0	0	0	0	0	0
1ffe8514466668272fd4015fe03033c2	Bacteroidetes	Bacteroidia	Bacteroidales	Prevotellaceae	NA	NA	0	0	0	0	0	0	0	0	0	0	0	0	0	0	0	0	0	0	0	0	0	0	0	0	0	0	0	0	0	0	0	12	0	0	0	0	0	0	0	0	0	0	0
20003c146d1e8f0a979349e48b303673	Bacteroidetes	Bacteroidia	Bacteroidales	Rikenellaceae	Rikenellaceae RC9 gut group	NA	0	0	0	0	0	0	0	0	0	0	0	0	0	0	0	0	0	0	0	0	0	0	0	0	0	0	0	0	0	0	0	0	0	0	0	0	0	0	0	0	0	0	0
2008383b4c8d5c90a6bab27bbfdf0ac7	Spirochaetes	Spirochaetia	Spirochaetales	Spirochaetaceae	Treponema 2	uncultured bacterium	0	0	0	0	0	0	0	0	0	0	0	0	0	0	0	0	0	0	0	0	0	0	0	0	0	0	0	0	0	0	0	0	0	0	0	0	0	0	0	0	0	0	0
200cbe64e833ad938052d01518c5540b	Bacteroidetes	Bacteroidia	Bacteroidales	p-251-o5	uncultured bacterium	uncultured bacterium	0	0	0	0	0	0	0	0	0	0	0	17	0	0	0	0	0	0	0	0	0	0	0	0	0	0	0	0	0	0	0	0	0	0	0	0	0	0	0	0	0	0	0
200e97c00ee6d987916dab4f16fb7a47	Fibrobacteres	Fibrobacteria	Fibrobacterales	Fibrobacteraceae	Fibrobacter	NA	0	0	0	0	0	0	110	251	26	0	107	0	133	108	0	0	0	0	0	0	0	0	0	0	0	0	15	0	0	0	0	0	26	0	0	0	0	0	0	0	0	207	55
2021a038145f470b7bbe86c507b36904	Bacteroidetes	Bacteroidia	Bacteroidales	p-251-o5	uncultured bacterium	uncultured bacterium	0	0	0	0	0	0	0	0	0	0	0	0	0	23	0	0	0	0	0	0	0	0	0	0	0	0	38	0	0	0	0	0	0	0	0	31	0	0	0	0	21	0	39
202204212c5a8031486aa6c74cd7e5c3	Spirochaetes	Spirochaetia	Spirochaetales	Spirochaetaceae	Treponema 2	NA	0	0	0	0	0	0	0	0	0	0	0	0	0	0	0	0	0	0	0	0	0	0	0	0	0	0	0	0	0	0	0	0	0	0	0	0	0	0	0	0	0	0	0
2031998dba85261c142af686d097e00e	Bacteroidetes	Bacteroidia	Bacteroidales	Prevotellaceae	Prevotellaceae UCG-003	NA	0	0	0	0	0	0	1	0	0	0	0	0	1	0	0	0	0	8	0	0	0	0	0	0	0	0	0	0	0	0	0	0	0	0	0	0	1	0	0	0	11	0	0
2037b9c0afe56401e6a13b7da953f761	Spirochaetes	Spirochaetia	Spirochaetales	Spirochaetaceae	Treponema 2	uncultured bacterium	0	0	0	0	0	0	40	0	0	0	0	0	0	0	0	0	0	0	0	0	0	0	0	0	0	0	0	0	0	0	0	0	0	0	0	0	0	0	0	0	0	0	0
2038b83f85220c918bf4b263470638b7	Bacteroidetes	Bacteroidia	Bacteroidales	Rikenellaceae	Rikenellaceae RC9 gut group	uncultured bacterium	0	59	0	0	0	0	0	0	0	0	0	0	20	0	0	0	59	0	16	0	0	0	22	0	0	15	0	0	0	0	0	37	0	90	0	0	0	37	0	0	74	76	0
203a38d477f9421d16c67848a693ee47	Firmicutes	Clostridia	Clostridiales	Lachnospiraceae	[Eubacterium] hallii group	uncultured bacterium	0	0	0	0	0	0	0	0	0	0	0	0	0	0	0	0	0	0	0	0	0	0	0	0	0	0	0	0	0	0	0	0	0	0	0	0	0	0	41	0	0	0	0
204bba11eee9ce75655898294ea28c50	Spirochaetes	Spirochaetia	Spirochaetales	Spirochaetaceae	Treponema 2	uncultured bacterium	0	0	0	0	0	0	0	0	0	0	0	0	0	0	0	0	0	0	0	0	0	0	0	0	0	0	0	0	0	0	0	0	11	0	0	0	0	0	0	0	0	0	0
205cfa60e5b9101709092febae5944ae	Firmicutes	Clostridia	Clostridiales	Ruminococcaceae	Ruminococcaceae UCG-005	NA	0	0	0	0	0	0	0	0	0	0	0	0	0	0	0	0	0	0	0	0	0	0	0	0	0	0	0	0	0	0	0	0	0	0	0	0	0	0	0	0	0	0	0
2060b77c3c8baaea9749335254bff127	Bacteroidetes	Bacteroidia	Bacteroidales	Prevotellaceae	NA	NA	0	0	0	0	0	0	0	0	0	0	0	0	0	0	0	0	0	0	0	0	0	0	0	0	0	0	0	0	0	0	0	0	0	0	0	0	0	0	0	0	0	0	8
206cdbb956e5ff087418583557b080eb	Firmicutes	Clostridia	Clostridiales	Ruminococcaceae	Ruminococcaceae UCG-010	NA	0	0	0	0	0	0	0	0	0	0	0	0	0	0	0	0	0	0	0	0	0	0	0	0	0	0	0	0	0	0	0	0	0	0	0	0	0	16	0	0	0	0	0
206fc9d2509d7a2d1222f3626acb4579	Firmicutes	Clostridia	Clostridiales	Lachnospiraceae	NA	NA	0	0	0	0	0	0	0	0	0	0	0	0	0	0	0	0	0	0	0	0	0	0	0	0	0	0	0	0	0	0	0	0	0	0	0	0	0	0	0	0	0	0	0
2071835d7751dad9b1fdec79a2d84d43	Firmicutes	Clostridia	Clostridiales	Lachnospiraceae	NA	NA	0	0	0	0	0	0	0	0	0	0	0	0	0	0	0	0	0	0	0	0	0	0	0	0	0	0	0	0	0	0	43	0	0	0	0	0	0	0	0	0	0	0	0
20871909bd3e27dc8f052c28273c49b5	Bacteroidetes	Bacteroidia	Bacteroidales	Rikenellaceae	Rikenellaceae RC9 gut group	NA	0	0	0	0	0	0	0	0	0	0	0	18	0	0	0	0	0	0	0	0	0	0	0	0	0	0	0	0	0	0	0	0	0	0	0	0	0	0	0	0	0	0	0
2097eed104d62c76c945569db2be0787	Firmicutes	Clostridia	Clostridiales	Ruminococcaceae	Ruminiclostridium 6	NA	0	0	0	0	0	0	0	0	0	0	0	0	0	0	0	0	0	0	0	0	0	0	0	0	0	0	0	0	0	0	0	0	0	0	0	0	0	0	0	0	0	0	0
20a0bb272b5caffc36628eb19917da91	Bacteroidetes	Bacteroidia	Bacteroidales	Bacteroidales UCG-001	uncultured bacterium	uncultured bacterium	0	0	0	0	0	0	0	0	0	0	0	0	0	0	0	0	0	0	0	0	0	0	0	0	0	0	0	0	0	0	0	0	0	0	0	0	0	0	0	0	0	0	0
20a353cd53f6072f20801c954014dfbe	Firmicutes	Clostridia	Clostridiales	Clostridiaceae 1	Clostridium sensu stricto 1	NA	0	0	0	0	0	0	0	0	0	0	0	0	0	0	0	0	0	8	0	0	0	0	0	0	0	0	0	0	0	0	0	0	0	0	0	0	0	0	0	0	0	0	0
20a97fba06ff6bf325af50670505ec90	Bacteroidetes	Bacteroidia	Bacteroidales	NA	NA	NA	0	0	0	0	0	0	0	0	0	0	0	0	0	0	0	0	0	0	0	0	0	0	0	0	0	0	0	0	0	0	0	0	0	0	0	0	0	0	0	0	0	0	0
20b44e55b45aead99de4e4ab875f08d2	Bacteroidetes	Bacteroidia	Bacteroidales	F082	uncultured bacterium	uncultured bacterium	0	0	0	0	0	0	0	0	0	0	0	0	0	0	0	0	0	0	0	0	0	0	0	0	0	0	0	0	0	0	0	0	0	0	0	0	0	0	0	0	0	0	0
20b84053b61021910737ad0be5835c74	Tenericutes	Mollicutes	Izimaplasmatales	uncultured bacterium	uncultured bacterium	uncultured bacterium	0	0	0	0	0	0	0	0	0	0	0	0	0	0	0	0	0	0	0	0	0	0	0	0	0	0	0	0	0	0	0	0	0	0	0	0	0	0	0	0	0	0	0
20bc5935d730e3866778a32a0fc4d182	Bacteroidetes	Bacteroidia	Bacteroidales	Muribaculaceae	uncultured bacterium	uncultured bacterium	0	0	0	0	0	0	0	0	0	0	0	0	0	0	0	0	0	0	0	0	0	0	0	0	0	0	0	0	0	0	0	0	0	0	0	0	0	0	0	0	0	0	0
20bf2211843ad5e98ed654159f187477	Bacteroidetes	Bacteroidia	Bacteroidales	Prevotellaceae	Alloprevotella	uncultured bacterium	0	0	0	0	0	0	0	0	0	0	0	0	0	0	0	0	0	0	0	0	0	0	0	0	0	0	0	0	0	0	0	0	0	0	0	0	0	0	0	0	0	0	0
20c7c743b0f9b9a8cbc9aebe044b8cd8	Firmicutes	Clostridia	Clostridiales	Lachnospiraceae	Lachnospiraceae UCG-009	uncultured bacterium	0	0	0	0	0	0	0	0	0	0	0	0	0	0	0	0	0	0	0	0	0	0	0	0	0	0	0	0	0	0	0	0	0	0	0	0	0	0	0	0	0	0	0
20d64eab2c05930cf797b657d3a21771	Firmicutes	Clostridia	Clostridiales	Eubacteriaceae	Eubacterium	uncultured bacterium	0	0	0	0	0	0	0	0	0	0	0	0	0	0	0	0	0	0	0	0	0	0	0	0	0	0	0	0	0	0	0	0	0	0	0	0	0	0	0	0	0	0	0
20db87eaa342855e037a86731de737cc	Bacteroidetes	Bacteroidia	Bacteroidales	Rikenellaceae	Rikenellaceae RC9 gut group	uncultured bacterium	0	0	0	0	0	0	0	0	0	0	0	0	0	0	0	0	0	0	0	0	0	0	28	0	0	0	0	0	0	0	0	0	0	0	0	0	0	0	0	0	0	0	0
2108df6b4e366678910293c427402f94	Bacteroidetes	Bacteroidia	Bacteroidales	p-251-o5	uncultured bacterium	uncultured bacterium	0	0	0	0	0	0	0	0	0	0	0	22	0	43	0	0	0	0	0	26	0	0	0	0	0	0	0	0	0	0	0	0	0	34	0	0	0	0	0	0	0	0	0
2109e762d7d3c4badf1d368c43de136a	Fibrobacteres	Fibrobacteria	Fibrobacterales	Fibrobacteraceae	Fibrobacter	Fibrobacter sp.	0	0	42	0	0	0	56	0	0	0	0	0	34	0	0	0	0	0	0	0	0	0	0	0	0	0	0	0	0	0	29	0	0	0	0	0	0	0	0	0	0	56	7
210aa526cbcedcfe131c96075900b003	Spirochaetes	Spirochaetia	Spirochaetales	Spirochaetaceae	Treponema 2	NA	0	0	0	0	0	0	0	0	0	12	0	13	0	0	0	0	0	0	0	0	0	0	0	0	0	0	0	0	0	0	0	0	0	0	0	0	0	0	0	0	0	0	0
210ddfaebe754eecc93f00a42a9317c1	Firmicutes	Clostridia	Clostridiales	Ruminococcaceae	NA	NA	0	0	0	0	0	0	0	0	0	0	0	0	0	0	0	0	0	0	0	0	0	0	0	0	20	0	0	0	0	0	0	0	0	0	0	0	0	0	0	0	0	0	0
21198c5169f575d1772474fb018fc432	Firmicutes	Clostridia	Clostridiales	Ruminococcaceae	Ruminococcaceae UCG-002	NA	0	0	0	0	0	0	0	0	0	0	0	0	0	0	0	0	0	0	0	0	0	0	0	0	0	0	0	0	0	0	0	0	0	13	0	0	0	0	0	0	0	0	0
2121a14f3cf92d103e26e2ac03dbd28a	Firmicutes	Clostridia	Clostridiales	Ruminococcaceae	NA	NA	0	0	0	0	0	0	0	0	0	0	0	0	0	0	0	0	0	0	0	0	0	0	0	0	0	0	0	0	0	0	0	0	0	0	0	0	0	0	0	0	0	0	0
212d0e03466cfd7fa99eb10051839d21	Firmicutes	Clostridia	Clostridiales	Lachnospiraceae	NA	NA	0	0	0	0	0	0	0	0	0	0	0	0	0	0	0	0	0	0	0	0	0	0	0	0	0	0	0	0	0	0	0	0	0	0	0	0	0	0	0	0	0	17	0
21396c0107daac5fccd1fa3db407fd85	Firmicutes	Clostridia	Clostridiales	Ruminococcaceae	Ruminococcaceae UCG-014	NA	0	0	0	0	0	0	0	0	0	0	0	0	0	0	0	0	0	0	0	0	0	0	0	0	39	0	0	0	0	0	0	0	0	0	0	0	0	0	0	0	0	0	0
2139e0c965e4ace46995f721b255a9bf	Firmicutes	Clostridia	Clostridiales	Ruminococcaceae	Ruminococcaceae UCG-004	uncultured bacterium	0	0	0	0	0	0	0	0	0	0	0	0	0	0	0	0	0	0	0	0	0	0	0	0	0	0	0	0	0	0	0	0	0	0	0	0	0	0	0	0	0	0	0
213e457cf6160c79eecda67410abbeae	Firmicutes	Clostridia	Clostridiales	Ruminococcaceae	NA	NA	0	0	0	0	0	0	0	0	0	0	0	0	0	0	0	0	8	0	0	0	0	0	0	0	0	0	0	0	0	0	0	0	0	0	0	0	0	0	0	0	0	0	0
213fa94b39dcfa5cd80eae85db563a14	Bacteroidetes	Bacteroidia	Bacteroidales	Prevotellaceae	NA	NA	0	0	0	0	0	0	0	0	0	0	0	0	0	0	0	0	0	0	0	0	0	0	0	0	0	0	0	0	0	0	0	0	0	0	0	0	0	0	0	0	0	0	0
21408d67343ae082b2a7ea4da53b7990	Firmicutes	Clostridia	Clostridiales	Ruminococcaceae	[Eubacterium] coprostanoligenes group	NA	0	0	0	0	0	0	0	0	0	0	0	0	0	0	0	0	0	0	0	0	0	0	0	0	0	0	0	0	0	0	0	0	0	0	0	0	0	0	0	0	0	0	0
214746bbb8aef38f56b36d2006e2b668	Firmicutes	Clostridia	Clostridiales	Lachnospiraceae	NA	NA	0	0	0	0	0	0	0	0	0	0	0	0	0	0	0	0	0	0	0	0	0	0	0	0	0	0	0	0	0	0	0	0	0	0	0	0	0	0	0	0	0	0	0
21512b302924a9de546913d3b9022de4	Firmicutes	Clostridia	Clostridiales	Ruminococcaceae	Ruminococcaceae NK4A214 group	NA	0	0	0	0	0	0	0	0	0	0	19	0	0	0	0	0	0	0	0	0	0	0	0	0	0	0	0	0	0	0	0	0	0	0	0	0	0	0	0	0	0	0	3
215afd583562765a5ebc62ac01a09f13	Firmicutes	Clostridia	Clostridiales	Ruminococcaceae	Ruminococcaceae UCG-010	NA	0	0	0	0	0	0	0	0	0	0	0	0	0	0	0	0	0	0	0	0	0	0	0	0	0	0	0	0	0	0	0	0	0	0	0	0	0	0	0	0	0	0	0
21644acd806e1a55ecc94d69feb5c74a	Bacteroidetes	Bacteroidia	Bacteroidales	Rikenellaceae	Rikenellaceae RC9 gut group	NA	0	0	0	0	0	0	0	0	0	0	0	0	0	0	0	0	0	0	0	0	0	0	0	0	0	0	0	0	0	0	0	0	0	0	0	0	0	0	0	0	0	0	0
21661a91a8a485175535f464b2d182be	Bacteroidetes	Bacteroidia	Bacteroidales	p-251-o5	uncultured bacterium	uncultured bacterium	0	0	0	0	0	0	0	0	0	0	0	0	0	0	0	0	0	0	0	0	0	0	0	0	0	0	0	0	2	0	0	0	0	0	0	9	0	0	0	0	0	0	0
216e5d62d8757f0556589c224de620e1	Firmicutes	Clostridia	Clostridiales	Ruminococcaceae	Ruminococcaceae UCG-005	NA	0	0	0	0	0	0	0	0	0	0	0	0	0	0	0	0	0	0	0	0	0	0	0	0	0	0	0	0	0	0	0	0	0	0	0	0	0	0	0	0	0	0	0
2173ea219acb874809fc68341330f82b	Proteobacteria	Deltaproteobacteria	Desulfovibrionales	Desulfovibrionaceae	Desulfovibrio	NA	0	0	0	0	0	0	0	0	0	0	0	0	0	0	0	0	0	0	0	0	0	0	0	0	0	0	0	0	0	0	0	0	0	0	0	0	0	0	0	0	0	0	0
217cf44fc7e8754d71f2159ebaade1a7	Bacteroidetes	Bacteroidia	Bacteroidales	p-251-o5	uncultured bacterium	uncultured bacterium	0	0	0	0	0	0	0	0	0	0	0	0	0	0	0	0	48	0	0	0	0	0	0	19	0	0	0	0	0	0	0	0	0	0	0	0	0	0	0	0	0	0	0
2180a70964298e35495ebfd18a7b9a3f	Firmicutes	Clostridia	Clostridiales	Ruminococcaceae	Ruminococcaceae UCG-014	NA	0	0	0	0	0	0	0	0	0	0	0	0	0	0	0	0	0	0	0	0	0	0	0	0	20	0	0	0	0	0	0	0	0	0	0	0	0	0	0	0	0	0	0
21826fbf627088a5af1ca4181b91520b	Firmicutes	Clostridia	Clostridiales	Lachnospiraceae	NA	NA	0	0	0	0	0	0	0	0	0	0	0	0	0	0	0	0	0	0	0	0	0	0	0	0	14	0	0	0	0	0	0	0	0	0	0	0	0	0	0	0	0	0	0
218c2cee4b25958a71a0cbaeb80dfd45	Firmicutes	Clostridia	Clostridiales	Lachnospiraceae	Oribacterium	uncultured bacterium	0	0	0	0	0	0	0	0	0	0	0	0	0	0	0	0	0	0	0	0	0	0	0	0	0	0	0	0	0	0	0	0	0	0	0	0	0	0	0	0	0	0	0
21913587e9fff5016b9171a97339a9cc	Bacteroidetes	Bacteroidia	Bacteroidales	Rikenellaceae	Rikenellaceae RC9 gut group	uncultured bacterium	0	0	0	0	0	0	0	0	0	0	0	0	0	0	0	0	0	0	0	0	0	0	14	0	0	0	0	0	0	0	0	0	0	0	0	0	0	0	0	0	0	0	0
219e76292515aca36cb109fcb662b8a1	Bacteroidetes	Bacteroidia	Bacteroidales	Rikenellaceae	Rikenellaceae RC9 gut group	NA	0	0	0	0	0	0	0	0	30	0	0	0	0	0	0	0	0	0	0	0	0	0	0	0	0	0	0	0	0	0	0	0	0	54	0	0	0	0	0	0	0	0	0
219f2e74db206f2f3a6abec3aa108191	Firmicutes	Clostridia	Clostridiales	Lachnospiraceae	NA	NA	0	0	0	0	0	0	22	0	0	0	0	0	0	0	0	0	0	0	0	0	0	0	18	0	0	0	0	0	0	0	20	31	0	0	0	0	0	0	0	24	36	0	0
21a2a23ba85a3bd566ff430365472412	Bacteroidetes	Bacteroidia	Bacteroidales	Rikenellaceae	Rikenellaceae RC9 gut group	uncultured bacterium	0	0	0	0	0	0	0	0	0	0	0	0	0	0	0	0	0	0	0	0	2	0	0	0	0	0	0	0	0	0	0	0	0	0	5	0	0	0	0	0	0	0	0
21a80dd4bac0baca682e11e8d78c9ce2	Bacteroidetes	Bacteroidia	Bacteroidales	Prevotellaceae	Prevotellaceae UCG-004	uncultured bacterium	0	0	0	0	0	0	0	0	0	0	0	24	0	0	0	0	0	0	0	0	0	0	0	0	0	0	0	0	0	0	0	22	0	0	0	0	0	0	0	0	0	0	0
21a9b1ec58a3fb70dcbeabd257cd3035	Firmicutes	Bacilli	Bacillales	Planococcaceae	Kurthia	uncultured bacterium	19	61	0	0	0	0	0	0	0	0	0	0	0	0	0	0	0	0	0	0	0	53	0	0	0	0	156	0	0	0	0	0	0	0	70	0	0	83	0	0	0	0	0
21b7347079d2ca379f839842a8bbaf7f	Bacteroidetes	Bacteroidia	Bacteroidales	Rikenellaceae	Rikenellaceae RC9 gut group	uncultured bacterium	0	0	0	0	0	0	0	0	0	0	0	0	0	0	0	0	0	0	0	0	0	0	0	0	0	0	0	0	0	0	0	0	0	0	0	0	0	0	0	0	0	0	0
21bbcd1bcc9b324e4db3be2f2d497810	Bacteroidetes	Bacteroidia	Bacteroidales	Bacteroidales RF16 group	uncultured bacterium	uncultured bacterium	0	0	0	0	0	0	0	0	0	0	0	0	0	0	0	0	0	0	0	0	0	0	0	0	0	0	0	0	0	0	0	0	0	0	0	0	0	0	0	0	0	0	0
21beb75eb0d7c25a5eb3f86ae2a6fc2b	Firmicutes	Clostridia	Clostridiales	Ruminococcaceae	Ruminococcus 1	NA	0	0	0	0	0	0	0	0	0	0	0	0	0	0	0	29	0	0	0	0	0	0	0	0	0	0	0	0	0	0	0	0	0	0	0	0	0	0	0	0	0	0	0
21c0bcac5d984a511bf3114061745b6a	Firmicutes	Clostridia	Clostridiales	Lachnospiraceae	Lachnospiraceae XPB1014 group	NA	0	0	0	0	0	0	0	0	0	19	0	0	0	0	0	0	0	0	11	0	0	0	0	0	14	0	0	0	0	0	46	0	0	0	0	16	0	0	26	33	26	0	0
21c8825e5999141de28474d927ccfb51	Bacteroidetes	Bacteroidia	Bacteroidales	Rikenellaceae	hoa5-07d05 gut group	uncultured bacterium	0	0	0	0	89	0	0	18	0	0	0	0	0	0	0	0	0	0	37	0	0	0	0	0	0	0	0	0	0	0	0	0	0	0	0	0	0	0	0	0	6	24	14
21cd759855afc046e4f112bb7e395c5c	Firmicutes	Clostridia	Clostridiales	Ruminococcaceae	Ruminococcaceae UCG-005	uncultured bacterium	0	0	26	36	0	17	0	0	0	0	26	0	0	13	43	0	0	0	0	0	0	0	0	0	0	0	0	11	0	15	0	0	0	0	0	22	46	0	0	0	38	0	0
21d04be372686a27635e286de9ead3dc	Bacteroidetes	Bacteroidia	Bacteroidales	F082	uncultured bacterium	uncultured bacterium	0	0	0	0	0	0	0	0	0	0	0	0	0	0	0	0	0	0	0	0	0	0	0	0	0	0	0	0	0	0	0	0	0	0	0	0	0	0	0	0	0	0	0
21d2f0b52b6d1a12673b775c0b1fa1bd	Bacteroidetes	Bacteroidia	Bacteroidales	Rikenellaceae	hoa5-07d05 gut group	uncultured bacterium	0	0	0	0	0	0	4	0	0	0	0	0	0	0	0	0	0	0	0	0	6	0	0	0	0	0	0	0	0	0	0	0	0	0	0	0	0	0	0	0	0	0	0
21d37e85cd5931fdf602c63f052fca21	Bacteroidetes	Bacteroidia	Bacteroidales	Rikenellaceae	hoa5-07d05 gut group	uncultured bacterium	0	46	0	0	0	0	0	0	0	12	0	0	55	42	0	16	0	0	0	0	0	0	0	0	0	0	0	0	0	0	0	0	0	0	20	0	20	34	0	22	26	0	0
21d4c1215a3ef22f91b592da4f126a92	Bacteroidetes	Bacteroidia	Bacteroidales	Paludibacteraceae	uncultured	uncultured bacterium	0	0	0	0	0	0	0	0	0	0	0	0	0	0	0	0	0	0	0	0	0	0	0	0	0	0	0	0	0	0	0	0	0	0	0	0	0	0	0	0	0	0	0
21e73c76e5aa68daa7610a3074e0f8f1	Bacteroidetes	Bacteroidia	Bacteroidales	Paludibacteraceae	uncultured	NA	0	0	0	0	0	0	0	0	0	0	2	0	0	0	0	0	0	0	0	0	0	0	0	0	0	0	0	0	0	0	0	0	0	0	0	0	0	0	0	0	0	0	0
21e947058ebb6ee081ec34a8be2c4f2c	Firmicutes	Clostridia	Clostridiales	Ruminococcaceae	Ruminococcaceae NK4A214 group	NA	0	0	0	0	0	0	0	0	0	0	0	0	0	0	0	0	0	0	0	0	0	0	0	0	0	0	0	0	0	0	0	0	0	32	0	0	0	0	0	0	0	0	0
21f4fa80a89f1eeb8ac8a3cf28f4d3a7	Firmicutes	Clostridia	Clostridiales	Christensenellaceae	Christensenellaceae R-7 group	NA	0	14	0	0	0	0	0	0	0	0	0	0	0	0	0	0	0	0	0	0	0	0	0	0	0	0	0	13	0	0	0	0	0	0	37	0	0	16	0	0	0	0	0
21f8b6c99509089098be7762fc68f1b7	Bacteroidetes	Bacteroidia	Bacteroidales	Rikenellaceae	NA	NA	0	0	0	0	0	0	0	0	0	0	0	0	0	0	0	0	0	0	0	0	0	0	0	0	0	0	0	0	0	0	0	0	0	0	0	0	0	0	0	0	0	35	0
220038d1a659d0d9f69e9d94642eaa08	Bacteroidetes	Bacteroidia	Bacteroidales	Bacteroidales RF16 group	uncultured bacterium	uncultured bacterium	0	0	0	29	0	0	0	0	0	0	12	0	0	0	0	0	0	0	0	8	23	0	0	0	0	0	0	0	0	0	0	0	0	21	0	0	0	0	25	0	0	0	0
2206a17fcd512ea07c4110f54a831146	Firmicutes	Clostridia	Clostridiales	Syntrophomonadaceae	NA	NA	0	0	0	0	0	0	0	0	0	0	0	0	0	0	0	0	0	0	0	0	0	0	0	0	0	0	0	0	0	0	0	0	0	0	0	0	0	0	0	0	0	0	0
2207e1f95445acd2ee78954ce67f92a6	Spirochaetes	Spirochaetia	Spirochaetales	Spirochaetaceae	Treponema 2	uncultured bacterium	0	0	0	0	0	0	0	0	0	0	0	9	0	0	0	0	0	0	0	0	0	0	0	0	0	0	0	0	0	0	0	0	0	0	0	0	0	34	0	0	44	0	0
220a87892f06eb0f5bce48e853132805	Firmicutes	Clostridia	Clostridiales	Lachnospiraceae	Lachnospiraceae UCG-009	uncultured bacterium	0	0	0	0	0	0	0	0	0	0	48	0	0	0	0	0	0	0	34	0	0	0	0	24	0	0	0	0	0	0	0	28	0	0	0	0	0	0	0	0	0	0	0
2218addeb83a3628fc9b67e16b89020c	Bacteroidetes	Bacteroidia	Bacteroidales	Rikenellaceae	Rikenellaceae RC9 gut group	uncultured bacterium	0	0	0	0	0	0	0	0	0	0	0	0	0	0	0	0	0	0	0	0	0	0	0	0	0	0	0	0	0	0	0	0	0	0	0	0	0	0	0	0	0	0	0
2219579ab4e2387fa276c12a33e5b064	Firmicutes	Clostridia	Clostridiales	Ruminococcaceae	NA	NA	0	0	0	0	0	0	0	0	15	0	0	0	0	0	0	0	0	0	0	0	0	0	0	0	0	0	0	0	0	0	0	0	0	0	0	0	0	0	0	0	0	14	0
2230dbe34ebfe63c856c93c6dd936473	Bacteroidetes	Bacteroidia	NA	NA	NA	NA	0	0	31	0	0	0	0	0	0	0	0	0	6	0	0	0	0	0	0	0	0	0	0	0	0	0	0	0	0	0	0	0	0	0	0	0	0	0	0	43	0	21	0
22314697903901a341e88df2b870267a	Bacteroidetes	Bacteroidia	Bacteroidales	Rikenellaceae	Rikenellaceae RC9 gut group	uncultured bacterium	0	0	0	0	0	0	0	0	0	0	0	0	0	0	0	0	0	0	14	0	0	0	0	0	0	0	0	0	0	0	0	0	0	0	0	0	0	0	0	0	0	0	0
224232e67da12c7bef6ce682b367e41d	Bacteroidetes	Bacteroidia	Bacteroidales	Bacteroidales RF16 group	uncultured bacterium	uncultured bacterium	0	0	0	0	0	0	0	0	0	0	0	0	0	0	0	0	0	0	0	0	0	0	0	0	0	0	0	0	0	0	0	0	0	0	0	0	0	0	0	0	0	0	13
225781d3575149413ba529d601ae29f3	Proteobacteria	Alphaproteobacteria	Rickettsiales	uncultured	uncultured rumen bacterium	uncultured rumen bacterium	0	0	0	0	0	17	0	0	0	0	0	0	0	0	0	0	0	0	0	0	0	0	0	0	0	0	0	0	0	0	0	0	0	0	0	0	0	0	0	0	0	0	0
225a6f6644a332da860cfb3a7e059c15	Firmicutes	Clostridia	Clostridiales	Ruminococcaceae	Ruminococcaceae NK4A214 group	NA	0	0	0	0	0	0	18	0	0	0	0	0	0	0	0	0	0	0	0	0	0	0	0	0	0	0	0	0	0	0	0	0	0	0	0	0	0	0	0	0	0	0	0
2264708cfc10e66ae0b666a9319ea089	Firmicutes	Clostridia	Clostridiales	Ruminococcaceae	Ruminococcaceae UCG-013	uncultured bacterium	0	0	0	0	0	0	0	0	0	0	0	0	0	0	0	0	0	0	0	0	0	0	0	0	0	0	0	0	0	0	0	0	0	0	0	0	0	0	0	0	0	0	0
2270ac473c46839e5bc4d8f417272158	Firmicutes	Clostridia	Clostridiales	Lachnospiraceae	NA	NA	0	0	0	0	0	0	0	0	0	0	0	0	0	0	0	0	0	0	0	0	0	0	0	0	0	0	0	0	0	0	0	0	0	0	0	0	0	0	0	0	0	0	0
227667afa6dab2f9f1964da190862d4c	Bacteroidetes	Bacteroidia	Bacteroidales	Prevotellaceae	Prevotellaceae Ga6A1 group	unidentified rumen bacterium RFN2	0	0	0	0	0	0	0	0	0	0	0	0	0	0	0	0	0	0	0	0	0	0	0	0	0	0	0	0	0	0	0	0	0	0	0	0	0	0	0	0	0	0	0
227a8694a38156f26174e19655136fa2	Firmicutes	Clostridia	Clostridiales	Ruminococcaceae	Ruminococcaceae NK4A214 group	uncultured bacterium	0	0	0	0	0	0	0	0	0	0	0	0	0	0	0	2	0	0	0	0	0	0	0	14	0	0	0	0	0	0	0	0	0	0	0	0	0	0	0	0	0	0	0
22846b9ac2f1aa0df7015e514fb21f37	Bacteroidetes	Bacteroidia	Bacteroidales	Prevotellaceae	NA	NA	0	0	0	7	0	0	0	0	0	0	0	0	0	0	0	0	8	0	0	0	10	0	0	0	0	0	0	0	0	0	0	0	0	0	0	0	0	0	7	0	0	6	0
2285c82ace11b2e64e5a702000ee9186	Firmicutes	Clostridia	Clostridiales	Lachnospiraceae	Lachnospiraceae UCG-006	uncultured rumen bacterium	0	0	0	0	0	0	0	0	0	0	0	0	0	0	0	0	0	0	0	0	0	0	0	0	0	0	0	0	0	0	0	0	0	0	0	0	0	0	0	0	0	0	0
228e5726ecbb715792dbc287dc5ddc8e	Firmicutes	Clostridia	Clostridiales	Ruminococcaceae	Ruminococcaceae UCG-014	NA	0	0	0	0	0	0	0	0	0	0	0	0	0	0	0	0	0	0	0	0	0	0	0	0	0	0	0	0	0	0	0	0	0	0	0	0	0	0	0	0	0	0	0
2298f28af22835fc070db7597364c663	Firmicutes	Clostridia	Clostridiales	Christensenellaceae	Christensenellaceae R-7 group	NA	0	0	0	0	0	0	0	0	0	0	0	0	0	0	0	0	0	0	0	0	0	0	0	0	0	0	0	0	0	0	0	0	0	0	0	0	0	0	0	0	0	0	0
22a0b58899715f7f3fc06863fd851c4f	Bacteroidetes	Bacteroidia	Bacteroidales	p-251-o5	uncultured bacterium	uncultured bacterium	39	0	14	0	0	0	14	16	0	0	21	0	0	0	0	0	0	0	0	0	0	0	0	0	0	30	0	0	0	0	0	0	0	0	0	0	0	0	0	0	10	0	12
22a850b8ff0997b4d8e103f10423a84d	Firmicutes	Clostridia	Clostridiales	Christensenellaceae	Christensenellaceae R-7 group	NA	0	0	0	0	0	0	0	0	0	0	18	0	0	0	0	0	0	0	0	0	0	0	0	0	0	0	0	0	0	0	0	0	0	0	0	0	0	0	0	0	0	0	0
22ab502ad0b79218e479eb085d1fad63	Bacteroidetes	Bacteroidia	Bacteroidales	Prevotellaceae	Prevotellaceae UCG-001	wallaby gut metagenome	0	0	0	0	0	0	0	0	0	0	0	0	0	0	0	0	0	0	0	0	0	0	0	0	0	0	0	0	0	0	0	0	0	0	0	0	0	0	0	0	0	0	0
22b745364b4e566d431f2d4157396320	Bacteroidetes	Bacteroidia	Bacteroidales	Prevotellaceae	NA	NA	0	0	0	0	0	0	0	0	0	0	0	0	0	0	0	0	0	0	0	0	0	0	0	0	0	0	0	0	0	0	0	0	0	0	0	0	0	0	0	0	0	0	0
22be144c117550ff80ea6180d7e73de5	Tenericutes	Mollicutes	Anaeroplasmatales	Anaeroplasmataceae	Anaeroplasma	uncultured rumen bacterium	0	0	0	0	0	0	0	0	0	0	0	0	0	0	0	0	0	0	0	0	0	0	0	0	0	0	0	0	0	0	0	0	0	0	5	0	0	0	0	0	0	0	0
22bf24ce25a5dc8a1a1a32d9a82b1613	Bacteroidetes	Bacteroidia	Bacteroidales	F082	uncultured bacterium	uncultured bacterium	0	0	0	0	48	0	0	0	0	0	0	0	0	0	0	0	0	0	0	0	0	0	0	0	0	0	0	0	0	0	0	0	0	0	0	0	0	0	0	0	0	0	0
22d6ac4b784123c3a3d2714851493b55	Bacteroidetes	Bacteroidia	Bacteroidales	Bacteroidales RF16 group	uncultured bacterium	uncultured bacterium	0	0	0	0	0	0	0	0	0	0	0	0	0	0	0	0	0	0	0	14	0	0	0	0	0	0	0	0	0	0	0	0	0	0	0	0	0	0	0	0	0	0	0
22da3a338f4659130090a174f4276206	Bacteroidetes	Bacteroidia	Bacteroidales	p-251-o5	uncultured bacterium	uncultured bacterium	0	0	0	0	0	0	0	0	0	0	0	0	0	0	0	0	0	0	0	0	0	0	0	0	0	0	0	0	0	22	0	0	0	0	0	0	0	0	0	0	0	0	0
22f15e8c3735a41f8f85936db2287159	Firmicutes	Clostridia	Clostridiales	Lachnospiraceae	Lachnospiraceae XPB1014 group	uncultured bacterium	0	0	0	0	0	0	0	0	0	0	0	0	0	0	0	0	0	0	0	0	0	0	0	0	0	0	0	0	0	0	0	0	0	0	0	0	0	0	0	0	0	0	0
22f8b6f76103d540c7599f74f3a6c2ac	Firmicutes	Clostridia	Clostridiales	Defluviitaleaceae	Defluviitaleaceae UCG-011	uncultured Eubacteriaceae bacterium	0	0	0	0	0	33	0	0	0	0	0	0	0	0	0	0	0	0	0	0	0	0	0	0	0	0	0	0	0	0	55	0	0	0	0	0	0	0	0	0	0	0	0
230cf42ba546a804c5d6dcb2efbba72c	Bacteroidetes	Bacteroidia	Bacteroidales	Bacteroidales RF16 group	uncultured bacterium	uncultured bacterium	0	0	0	0	0	0	0	0	0	0	0	0	0	0	0	0	0	0	0	0	0	0	0	0	0	0	0	0	0	0	0	0	0	0	0	0	0	0	0	0	0	0	0
2318acf91371656ea4a655bac65bcb77	Proteobacteria	Deltaproteobacteria	Desulfovibrionales	Desulfovibrionaceae	Mailhella	NA	0	0	0	0	0	0	0	0	0	0	0	0	0	0	0	0	0	0	0	0	0	0	0	0	0	3	0	0	0	0	0	0	0	0	0	0	0	0	0	0	0	0	0
2342a92fd5d58cd2d60d1a0f0cd4fb30	Tenericutes	Mollicutes	Izimaplasmatales	Izimaplasmataceae	unidentified rumen bacterium RF3	unidentified rumen bacterium RF3	0	0	0	0	0	0	0	0	0	0	0	0	0	0	0	0	0	0	0	0	0	0	0	0	0	0	0	0	0	0	0	0	0	0	0	0	0	0	0	0	0	0	0
235640b6e7c3ec7c1bf4872377392cf2	Spirochaetes	Spirochaetia	Spirochaetales	Spirochaetaceae	Treponema 2	uncultured bacterium	0	15	0	10	0	0	0	7	0	0	0	8	0	0	38	0	0	0	0	37	33	18	18	0	17	17	0	0	0	0	0	0	0	0	33	0	0	0	0	0	0	22	12
235ac4600d9bdd3a64d98cae27f9da60	Bacteroidetes	Bacteroidia	Bacteroidales	Prevotellaceae	Alloprevotella	uncultured bacterium	1	0	0	0	0	0	0	0	0	0	0	0	0	0	0	0	0	0	0	0	0	0	0	0	0	0	0	0	0	0	0	0	0	0	0	0	0	0	0	2	0	0	0
235b82c8e2d05eb6f61a549d71a958f1	Bacteroidetes	Bacteroidia	Bacteroidales	NA	NA	NA	0	0	0	0	0	0	0	0	0	0	0	0	0	0	0	0	0	0	0	0	0	0	0	0	0	0	0	0	0	0	0	0	0	0	0	0	0	0	0	0	0	0	0
23708861b54ee21aed5dbf3d5f046381	Bacteroidetes	Bacteroidia	Bacteroidales	Bacteroidales RF16 group	uncultured bacterium	uncultured bacterium	0	0	0	0	0	0	0	0	0	0	0	0	0	0	0	0	0	0	0	0	0	0	0	0	0	0	0	0	0	0	0	0	0	0	0	0	0	0	0	0	0	0	0
237710a84e2b7831e6a52b85009c28a2	Bacteroidetes	Bacteroidia	Bacteroidales	p-251-o5	uncultured bacterium	uncultured bacterium	0	0	0	0	0	0	0	0	0	0	0	0	0	0	0	0	0	0	0	0	0	0	0	0	0	0	0	0	0	0	0	0	0	0	0	0	0	0	0	0	0	0	0
237d55132b2182e289a12fc045134860	Proteobacteria	Deltaproteobacteria	NA	NA	NA	NA	0	0	0	0	0	0	0	0	0	0	0	0	0	0	0	0	0	0	0	8	0	0	0	0	0	0	0	0	0	0	0	0	0	0	0	0	0	0	0	0	0	0	0
2382b2cad07b8b114e23e5565f311b4a	Bacteroidetes	Bacteroidia	Bacteroidales	Prevotellaceae	Prevotellaceae UCG-001	NA	0	0	0	0	0	0	0	0	0	0	0	0	0	0	0	0	0	0	0	0	0	0	0	0	0	28	0	0	0	0	0	0	0	0	0	0	0	0	0	20	0	0	0
238315f68574a1a0659f2ccfac152929	Firmicutes	Clostridia	Clostridiales	Clostridiales vadinBB60 group	uncultured bacterium	uncultured bacterium	0	0	0	0	0	0	0	0	0	0	0	0	0	0	0	0	0	0	0	0	0	0	0	0	0	0	0	3	0	0	0	0	0	0	0	0	0	0	0	0	0	0	0
238377289fe73182675d30b80591f9e2	Bacteroidetes	Bacteroidia	Bacteroidales	Muribaculaceae	NA	NA	0	0	0	0	0	0	0	0	0	0	0	0	0	0	0	0	0	0	0	0	0	0	0	0	0	0	0	0	0	0	0	0	0	0	0	0	0	0	0	0	0	0	27
2384037960018a48c9e1e825321c8141	Bacteroidetes	Bacteroidia	Bacteroidales	p-251-o5	uncultured bacterium	uncultured bacterium	0	0	0	17	0	0	0	0	0	0	0	0	0	0	0	0	0	0	0	24	0	0	0	0	0	0	0	0	0	0	0	0	37	0	63	0	0	0	0	0	0	0	19
23887e867655c56e90e999da570598b8	Firmicutes	Clostridia	Clostridiales	Ruminococcaceae	Ruminococcaceae UCG-010	NA	0	0	0	0	0	0	0	0	0	0	0	0	0	0	15	0	0	0	0	0	0	0	0	0	0	0	0	0	0	0	0	0	0	0	0	0	0	0	0	0	0	0	0
238f7ff44744df0fcb1b116c136c231f	Bacteroidetes	Bacteroidia	Bacteroidales	p-251-o5	uncultured bacterium	uncultured bacterium	0	0	0	0	0	0	0	0	0	0	0	0	0	0	0	0	0	0	0	0	0	0	0	10	0	0	10	0	0	0	0	0	0	0	0	0	0	0	0	0	0	30	42
2391a87f5bb645d2fd4af8b384ab5170	Bacteroidetes	Bacteroidia	Bacteroidales	Bacteroidales UCG-001	uncultured bacterium	uncultured bacterium	0	0	0	0	0	0	0	0	0	0	0	0	0	0	0	0	0	0	0	0	0	0	0	0	0	0	0	0	0	0	0	0	0	0	0	0	0	0	0	0	0	0	0
23a52be1d4051288b728289121db8b86	Bacteroidetes	Bacteroidia	Bacteroidales	Prevotellaceae	Prevotellaceae UCG-001	NA	57	0	0	0	0	0	0	0	0	0	0	0	0	0	0	0	0	0	0	0	0	0	0	0	0	0	0	0	0	0	0	0	0	0	0	0	73	0	108	0	0	0	0
23ad9819ea79a6e9a83757952d82a316	Firmicutes	Clostridia	Clostridiales	Ruminococcaceae	NA	NA	0	0	0	0	0	0	0	0	0	0	0	0	0	0	0	0	0	0	0	0	0	0	31	0	0	0	0	0	0	0	0	0	0	0	0	0	0	0	0	0	0	0	0
23b5be398c49fccc2dcaba8636e30e1f	Fibrobacteres	Fibrobacteria	Fibrobacterales	Fibrobacteraceae	Fibrobacter	Fibrobacter sp. UWH9	0	0	0	104	115	0	54	35	39	73	171	0	0	0	23	18	0	0	37	0	0	0	26	0	0	0	0	20	51	0	6	0	0	0	0	0	201	44	0	0	303	0	0
23bc000174338ff401870d4c0d4ae489	Bacteroidetes	Bacteroidia	Bacteroidales	p-251-o5	uncultured bacterium	uncultured bacterium	0	0	0	0	0	0	0	0	0	0	0	0	0	0	0	0	0	0	0	0	0	0	0	0	0	0	0	0	0	0	0	0	0	0	0	0	0	0	0	0	0	0	0
23c15500fef5704795e70e661e34b779	Bacteroidetes	Bacteroidia	Bacteroidales	F082	uncultured bacterium	uncultured bacterium	0	0	12	0	0	0	0	0	0	0	0	0	0	0	0	0	0	0	0	0	0	0	0	0	0	0	0	0	0	0	0	0	0	0	0	0	0	0	0	0	0	0	0
23c6e1ada1160c4e4db4a1f94f464496	Bacteroidetes	Bacteroidia	Bacteroidales	Prevotellaceae	Alloprevotella	NA	0	0	0	0	0	0	0	0	0	0	0	0	0	0	0	0	0	17	0	0	0	0	0	0	0	0	0	0	0	0	0	0	118	0	0	0	0	0	0	0	62	0	0
23c8817a4d5688b1e2ba3fbec501af98	Bacteroidetes	Bacteroidia	Bacteroidales	Rikenellaceae	Rikenellaceae RC9 gut group	uncultured bacterium	0	0	0	0	0	0	0	0	0	0	0	0	0	0	0	0	0	0	0	0	0	0	0	0	0	0	0	0	0	0	0	32	0	0	0	0	0	0	0	0	0	0	0
23c97e30268c3aadcd2d6ab0cf7fb811	Firmicutes	Clostridia	Clostridiales	Ruminococcaceae	Candidatus Soleaferrea	uncultured bacterium	0	0	0	0	0	0	0	0	0	0	0	0	0	0	0	0	0	0	0	0	0	0	0	0	0	0	0	0	0	0	0	0	0	0	0	0	0	0	0	0	0	0	0
23d6cd5efc25da9c2d011dbfd3a5565c	Bacteroidetes	Bacteroidia	Bacteroidales	p-251-o5	uncultured bacterium	uncultured bacterium	0	0	0	0	0	0	0	34	0	0	0	0	0	0	0	0	0	0	0	0	0	0	0	0	0	0	0	0	0	0	0	0	0	0	0	0	0	0	0	0	0	33	0
23da7589f62bda11e90f4dbc206f0267	Firmicutes	Clostridia	Clostridiales	Ruminococcaceae	Ruminococcaceae NK4A214 group	uncultured bacterium	0	0	0	0	0	0	0	0	0	0	0	0	0	0	0	0	0	0	0	0	16	0	0	0	0	0	0	0	0	0	36	0	0	0	0	0	0	0	0	0	0	0	0
23dcccc5e3379db20d535ff89e36d20f	Bacteroidetes	Bacteroidia	Bacteroidales	Rikenellaceae	Rikenellaceae RC9 gut group	uncultured bacterium	0	0	0	0	0	0	0	0	0	0	0	0	0	0	20	0	0	0	0	0	0	0	0	0	0	0	0	0	0	0	0	0	0	0	0	0	0	0	0	0	0	0	0
23e112790579a86446e07c192f893ef6	Fibrobacteres	Fibrobacteria	Fibrobacterales	Fibrobacteraceae	Fibrobacter	Fibrobacter sp. UWH9	0	0	0	0	0	0	0	0	0	81	0	0	0	0	0	0	0	0	0	0	0	0	0	0	0	0	0	0	0	0	113	0	0	0	0	0	0	0	0	0	0	0	0
23e4b5de1ba6d8e243c3765dcb8424e3	Firmicutes	Clostridia	Clostridiales	Lachnospiraceae	NA	NA	0	0	5	0	0	0	0	0	0	0	0	0	0	0	0	0	0	0	0	0	0	0	0	0	0	0	0	0	0	0	0	0	0	0	0	0	0	0	0	0	0	0	0
23e56bd7ecad75d42afcdf2dab56aed0	Bacteroidetes	Bacteroidia	Bacteroidales	F082	uncultured bacterium	uncultured bacterium	0	0	0	0	0	0	0	0	0	0	0	0	0	0	0	0	0	0	0	0	0	0	0	0	0	0	0	0	0	0	0	0	0	0	0	0	0	0	0	0	0	0	0
23e893f9121d0a2a31d29ba3e45c1330	Bacteroidetes	Bacteroidia	Bacteroidales	p-251-o5	uncultured bacterium	uncultured bacterium	0	0	0	0	0	0	0	0	0	0	0	0	0	0	0	0	0	0	0	0	0	0	0	0	0	0	0	0	0	0	0	0	0	0	0	0	0	0	0	0	0	0	0
23fb06b2b90c9e732ef743fc6625d353	Firmicutes	Clostridia	Clostridiales	Ruminococcaceae	Ruminococcus 1	NA	0	0	0	0	0	0	0	0	0	0	0	0	0	0	0	0	0	0	0	0	0	0	0	0	0	0	0	0	0	0	0	0	0	10	0	0	17	0	0	0	0	0	0
2417b1b9cf4507edcccfbf90a0c5c1f2	Bacteroidetes	Bacteroidia	Bacteroidales	Muribaculaceae	uncultured bacterium	uncultured bacterium	0	0	0	30	0	0	0	0	7	0	20	10	37	0	0	0	7	0	12	14	0	0	16	6	0	0	0	12	20	0	18	0	0	23	28	18	0	37	0	24	0	0	0
2424ec07bb50a9c7e1cbc10b85db90b2	Firmicutes	Clostridia	Clostridiales	Christensenellaceae	Christensenellaceae R-7 group	NA	0	0	0	0	0	0	0	0	0	0	0	0	0	0	0	0	0	0	0	0	0	0	10	0	0	0	0	0	0	0	0	0	0	0	0	0	0	0	0	0	0	0	0
242560ca49a7238624d330036d163d8f	Firmicutes	Clostridia	Clostridiales	Lachnospiraceae	NA	NA	0	0	0	0	37	0	0	0	0	30	0	0	0	0	0	24	0	0	0	0	29	0	0	0	49	78	0	57	35	0	0	50	0	42	51	0	47	0	0	50	69	69	0
2425bb7cd7c84dfdd4a04b57b9b2ed8c	Firmicutes	Clostridia	Clostridiales	Ruminococcaceae	NA	NA	0	0	0	0	0	0	0	0	0	0	0	8	0	0	0	0	0	0	0	0	0	0	0	0	0	0	0	0	0	0	0	0	0	0	0	0	0	0	0	0	0	0	0
242f49f159dcdad0bf77010ba4176de3	Bacteroidetes	Bacteroidia	Bacteroidales	Rikenellaceae	Rikenellaceae RC9 gut group	uncultured bacterium	0	31	0	0	0	0	0	0	0	0	0	12	59	0	0	0	0	0	0	0	0	0	94	0	0	20	0	0	0	0	0	21	10	0	0	0	0	15	0	0	18	0	0
2430cbba8ecf28e0704658d3dd7be7b1	Bacteroidetes	Bacteroidia	Bacteroidales	Muribaculaceae	NA	NA	0	0	0	0	0	0	0	0	0	0	0	0	0	0	0	0	0	0	0	0	34	0	0	0	0	0	0	0	0	0	0	0	0	0	0	0	0	0	16	0	0	0	0
24428be761c63b62ec9d7dec1f253051	Firmicutes	Clostridia	Clostridiales	Clostridiales vadinBB60 group	uncultured bacterium	uncultured bacterium	0	0	0	0	0	0	0	0	0	0	0	0	0	0	0	0	0	0	0	0	0	0	0	0	0	0	0	0	0	0	0	0	0	0	0	0	0	0	0	0	0	0	0
244b93cffd4938c0f30e224844487c9b	Bacteroidetes	Bacteroidia	Bacteroidales	p-251-o5	uncultured bacterium	uncultured bacterium	0	0	0	0	0	0	0	0	0	0	0	0	0	0	0	0	0	0	0	0	0	0	0	0	0	0	0	0	0	0	0	0	0	0	0	0	0	0	0	0	22	0	2
245bff4abd2e7678e9d29eef0164f2ea	Bacteroidetes	Bacteroidia	Bacteroidales	Prevotellaceae	Prevotellaceae UCG-003	NA	0	0	0	0	0	0	0	0	0	0	0	0	0	0	0	0	0	0	0	0	0	0	0	0	0	3	0	0	0	0	1	0	0	0	11	0	0	0	0	0	0	0	0
246adb1ea12ef0f16a23b1337667f1a0	Firmicutes	Negativicutes	Selenomonadales	Veillonellaceae	Anaerovibrio	NA	0	0	0	0	0	0	0	0	0	0	0	0	0	0	0	0	0	0	0	0	0	0	0	0	0	16	0	0	0	0	0	0	0	0	0	0	12	0	0	21	39	0	0
246daa4d92447f3091b60603425e6bd6	Firmicutes	Clostridia	Clostridiales	Eubacteriaceae	Eubacterium	uncultured bacterium	0	0	0	0	0	0	0	0	0	0	0	0	0	0	0	0	15	0	0	0	0	0	0	0	0	0	0	0	0	0	0	0	0	0	0	0	0	0	0	0	0	0	0
247417561e6fd9ba5060572ac5e81fbd	Firmicutes	Clostridia	Clostridiales	Lachnospiraceae	Lachnospiraceae AC2044 group	NA	0	0	0	0	0	0	0	0	0	0	0	0	0	0	0	0	0	0	0	0	0	0	0	0	0	0	0	0	0	0	0	0	0	0	0	0	0	0	0	0	0	0	0
24750469f89e780fc34709ded9f88628	Bacteroidetes	Bacteroidia	Bacteroidales	p-251-o5	uncultured bacterium	uncultured bacterium	0	0	0	0	0	0	0	0	0	0	0	0	0	0	0	0	0	0	0	0	0	0	0	0	0	0	0	0	0	0	0	0	0	0	0	0	0	0	0	0	0	0	0
247596e4d09f5234942a5e3d0e2813f0	Firmicutes	Clostridia	Clostridiales	Ruminococcaceae	Ruminococcaceae UCG-014	uncultured bacterium	0	15	0	0	0	0	0	0	0	0	0	0	0	0	0	0	0	0	0	0	0	0	0	0	0	0	0	0	0	0	0	0	0	0	0	0	12	0	0	0	0	0	0
2484d639b760416b8c28fa7486cc40d5	Bacteroidetes	Bacteroidia	Bacteroidales	Rikenellaceae	dgA-11 gut group	uncultured bacterium	0	0	0	0	0	0	0	0	0	0	0	0	0	0	0	0	0	0	0	0	0	0	0	0	0	0	0	0	0	0	0	0	0	0	0	0	0	0	0	0	0	0	0
2485bfa855ef59e5d9f898563b6105f5	Bacteroidetes	Bacteroidia	Bacteroidales	Rikenellaceae	Rikenellaceae RC9 gut group	uncultured bacterium	0	0	0	0	0	0	0	0	0	0	0	0	0	0	0	0	0	0	0	0	0	0	0	0	0	0	0	0	0	0	0	0	0	0	0	0	0	0	0	0	0	0	0
248a2ea5d3f437e93d7d2ba4becc83d9	Firmicutes	Clostridia	Clostridiales	Christensenellaceae	Christensenellaceae R-7 group	NA	0	0	0	0	0	0	0	0	0	0	0	0	0	0	0	0	0	0	0	0	0	0	0	0	0	0	0	0	0	0	0	0	0	0	0	0	0	0	0	0	0	0	0
249015130b78cc21748ae1007c8dc410	Firmicutes	Clostridia	Clostridiales	Christensenellaceae	Christensenellaceae R-7 group	uncultured prokaryote	0	0	0	0	0	0	0	0	0	0	0	0	34	0	0	0	0	0	0	0	0	0	0	0	19	0	0	0	0	0	46	0	0	0	0	0	0	0	0	0	0	0	0
24a51c90754c68c455393234f7d22189	Bacteroidetes	Bacteroidia	Bacteroidales	Rikenellaceae	Rikenellaceae RC9 gut group	uncultured bacterium	0	0	0	0	0	0	0	0	0	0	0	60	0	0	0	0	0	0	0	0	0	0	0	0	0	0	0	0	0	0	0	0	38	0	0	0	0	0	0	0	0	0	0
24bb067abd56e3d24d4ecc8688af5fda	Firmicutes	Clostridia	Clostridiales	Lachnospiraceae	NA	NA	0	0	0	0	0	0	0	0	0	0	0	0	0	0	0	0	0	0	0	0	0	0	0	0	0	0	0	0	0	0	0	0	0	0	0	0	0	0	0	50	0	0	0
24c0203ad120c933d5f748eb4ace4063	Bacteroidetes	Bacteroidia	Bacteroidales	Prevotellaceae	Prevotellaceae Ga6A1 group	unidentified rumen bacterium RFN2	0	0	0	0	0	0	0	0	0	0	0	0	0	0	0	0	0	0	0	0	0	0	0	0	0	0	0	0	0	0	0	0	0	0	0	0	0	0	0	0	0	0	0
24c333d256b5b6851ea060bf536a4867	Bacteroidetes	Bacteroidia	Bacteroidales	Rikenellaceae	Rikenellaceae RC9 gut group	uncultured bacterium	0	0	0	0	0	0	0	0	0	0	0	0	0	0	0	0	0	0	0	0	0	0	0	0	0	0	0	0	0	0	0	0	0	0	0	0	0	0	0	0	0	0	0
24e67b2e2b6b1228c26ce36994fb7f9b	Firmicutes	Clostridia	Clostridiales	Ruminococcaceae	Ruminococcaceae NK4A214 group	uncultured bacterium	0	0	0	0	0	0	0	0	0	0	0	0	0	0	0	0	0	0	0	34	0	0	0	0	0	0	20	0	0	0	0	0	0	0	0	0	0	0	30	0	0	0	0
24f650164e37708b515c0b96d14a5b51	Firmicutes	Clostridia	Clostridiales	Clostridiales vadinBB60 group	NA	NA	0	0	0	0	0	0	0	0	0	0	0	0	0	0	0	0	0	0	0	0	0	0	0	0	0	0	0	0	0	0	0	0	0	0	0	0	0	0	0	0	0	0	0
2508bd06864ccbe569679bd358a37df7	Firmicutes	Clostridia	Clostridiales	Lachnospiraceae	NA	NA	0	0	0	0	0	0	0	0	0	0	0	0	0	0	0	0	0	0	0	0	0	0	0	0	0	0	0	0	0	0	0	0	0	0	0	0	0	0	0	0	0	0	0
250dcc74b82bb72047ece470e9865189	Bacteroidetes	Bacteroidia	Bacteroidales	Prevotellaceae	Prevotellaceae UCG-004	NA	0	0	0	0	0	0	0	0	0	0	0	0	0	0	0	0	0	0	0	0	0	0	0	0	0	0	0	0	0	0	0	0	0	0	0	0	0	0	0	0	0	10	0
25244a65655e153606567aebda3d14d2	Bacteroidetes	Bacteroidia	Bacteroidales	Bacteroidales RF16 group	uncultured bacterium	uncultured bacterium	0	0	0	0	0	0	0	0	0	0	0	0	0	0	0	0	0	0	0	0	0	0	0	0	0	0	0	0	0	0	0	0	0	0	0	0	0	0	0	0	0	0	0
252eaf3ea0ae0edc83a8f1922a75a29e	Bacteroidetes	Bacteroidia	Bacteroidales	Prevotellaceae	Prevotellaceae UCG-004	NA	0	0	0	0	0	0	0	0	0	0	0	0	0	0	0	0	0	0	0	0	0	0	0	0	0	0	0	0	0	0	0	0	0	0	0	0	0	0	0	0	0	0	0
25386a34ba14d2c02c9ae1c721a6dc06	Fibrobacteres	Fibrobacteria	Fibrobacterales	Fibrobacteraceae	Fibrobacter	Fibrobacter sp.	0	0	0	0	0	0	0	0	0	0	0	0	0	0	0	0	0	0	0	0	0	0	0	0	0	0	0	0	0	0	0	0	0	0	0	0	0	0	0	0	11	0	0
2549d5275adae26d1591f2df626e18bc	Bacteroidetes	Bacteroidia	Bacteroidales	Rikenellaceae	Rikenellaceae RC9 gut group	uncultured bacterium	0	0	0	0	0	0	0	0	0	0	0	0	0	0	0	0	0	8	0	0	0	0	0	0	0	0	0	0	0	0	0	0	0	0	42	0	0	0	0	0	0	0	0
256293b6107fd1254d0c6400e57c3d50	Bacteroidetes	Bacteroidia	Bacteroidales	p-251-o5	uncultured bacterium	uncultured bacterium	0	1	0	0	26	0	0	0	0	0	0	0	0	0	114	0	0	0	17	2	0	0	10	3	0	0	0	0	0	0	0	1	0	0	8	0	0	3	0	16	50	0	12
256d96977f69b6688754b4c9b0f78eec	Spirochaetes	Spirochaetia	Spirochaetales	Spirochaetaceae	Treponema 2	uncultured bacterium	0	0	0	0	0	0	0	0	0	0	0	0	0	0	0	0	0	0	0	0	0	0	0	0	0	10	0	0	14	0	0	0	0	0	0	0	0	42	0	0	0	0	0
256f4be4ecd9ae6bf4c4614c57e9560f	Bacteroidetes	Bacteroidia	Bacteroidales	p-251-o5	uncultured bacterium	uncultured bacterium	0	0	0	0	0	0	0	0	0	0	0	0	0	0	0	0	0	0	0	0	0	0	0	0	0	0	0	0	0	0	0	0	0	0	0	0	0	0	0	0	0	0	0
25764d2e584532bda88f589beac5664d	Firmicutes	Clostridia	Clostridiales	Ruminococcaceae	Ruminococcaceae UCG-005	NA	0	0	10	0	0	0	0	0	0	0	0	0	9	0	0	0	0	0	0	0	0	0	0	0	0	5	0	0	0	0	0	0	0	0	0	13	0	0	0	0	0	0	14
257e67bcb61a3cba5fa110cd47f29e58	Firmicutes	Clostridia	Clostridiales	Clostridiales vadinBB60 group	uncultured bacterium	uncultured bacterium	0	0	0	0	0	0	0	0	0	0	0	0	0	0	0	0	0	0	0	0	0	0	0	0	0	0	0	0	0	0	0	0	0	0	0	0	0	0	0	0	0	0	0
2591183b9d4cf876bfd404f176d295da	Firmicutes	Clostridia	Clostridiales	Ruminococcaceae	Candidatus Soleaferrea	uncultured bacterium	0	0	0	0	0	0	0	0	0	0	0	0	0	0	16	0	0	0	0	14	0	0	0	0	0	0	0	0	0	0	0	0	0	0	0	0	0	0	0	0	0	0	0
2594287af4b555e0089ba05e5c4dd921	Firmicutes	Clostridia	Clostridiales	Ruminococcaceae	Saccharofermentans	NA	0	0	0	0	0	0	0	0	0	0	0	0	0	0	0	0	0	0	0	0	0	0	0	0	0	0	0	0	0	0	0	0	0	0	0	0	0	0	0	0	0	0	0
25cff4872ad7437ab7adbc95b89fbb0c	Bacteroidetes	Bacteroidia	Bacteroidales	p-251-o5	uncultured bacterium	uncultured bacterium	0	0	0	42	56	0	0	0	0	0	0	0	107	0	0	0	0	0	0	49	0	0	0	0	0	0	0	0	0	0	0	0	0	0	0	0	0	0	0	0	17	0	0
25d8c8d4826376183512aba6e96b15c7	Bacteroidetes	Bacteroidia	Bacteroidales	Rikenellaceae	Mucinivorans	uncultured bacterium	0	0	0	0	0	0	0	0	0	0	0	5	0	0	0	0	0	0	0	0	0	0	0	0	0	0	0	0	0	0	0	0	0	0	0	0	0	0	0	0	0	0	0
25d9346bca82f2622254e7b682515131	Bacteroidetes	Bacteroidia	Bacteroidales	Rikenellaceae	Rikenellaceae RC9 gut group	uncultured bacterium	0	0	0	0	0	0	0	0	0	0	0	0	0	0	0	0	0	0	0	0	0	0	0	0	0	0	0	0	0	0	0	0	0	0	0	0	0	0	0	0	0	0	0
25e766acd5d93bcf6d65de75ab8ae784	Firmicutes	Clostridia	Clostridiales	Lachnospiraceae	Lachnospiraceae UCG-006	uncultured rumen bacterium	0	0	0	0	0	0	15	0	0	0	0	0	0	0	0	0	0	0	0	0	0	0	0	0	0	0	0	0	0	0	0	0	0	0	0	0	0	0	0	0	0	0	0
25f3a3e5f513f9327dbd452e98a53134	Bacteroidetes	Bacteroidia	Bacteroidales	F082	uncultured bacterium	uncultured bacterium	0	0	0	0	0	0	0	0	0	0	0	0	0	0	0	0	0	0	0	0	0	0	0	0	0	0	0	0	0	0	0	0	0	0	0	0	0	0	0	90	0	0	0
25f3ef357a54c7914d595da720eb7df5	Bacteroidetes	Bacteroidia	Bacteroidales	p-251-o5	uncultured bacterium	uncultured bacterium	0	0	0	0	0	0	0	0	0	0	0	0	0	0	0	0	0	0	0	0	0	0	0	0	0	0	0	0	0	0	0	0	0	0	0	0	0	0	0	0	0	36	0
25f45ef2e35c6d3dfe7009e42c6e11ba	Bacteroidetes	Bacteroidia	Bacteroidales	NA	NA	NA	0	0	0	0	0	0	0	0	0	0	0	0	0	0	0	0	0	0	0	0	0	0	0	0	0	0	0	0	0	0	0	0	0	0	0	0	0	0	0	0	0	0	0
25f5ad6bc423414889c3d391c7ed764b	Bacteroidetes	Bacteroidia	Bacteroidales	Rikenellaceae	Rikenellaceae RC9 gut group	NA	0	0	0	0	0	7	34	38	0	0	0	0	0	0	0	0	0	15	54	0	0	0	0	0	63	9	0	0	0	0	0	33	0	35	0	0	0	0	0	0	0	0	0
25f786e2016cd88e3912f9326839fcd1	Firmicutes	Clostridia	Clostridiales	Ruminococcaceae	Ruminococcus 1	NA	34	0	70	45	0	0	0	0	57	0	0	50	31	0	38	0	19	0	0	37	0	0	0	0	0	0	0	0	0	0	45	0	0	0	0	26	0	90	44	55	41	50	40
25fff707489619eba82e17c29f2ba72a	Firmicutes	Clostridia	Clostridiales	Lachnospiraceae	Lachnospiraceae XPB1014 group	uncultured bacterium	0	0	0	0	0	0	0	0	0	0	0	0	0	0	0	0	0	0	0	0	0	0	0	0	0	0	0	0	0	0	0	0	0	0	0	0	0	0	2	0	0	0	0
26281053fc9999fb90d48ff7a340f601	Firmicutes	Clostridia	Clostridiales	Ruminococcaceae	Ruminococcaceae UCG-010	NA	0	0	0	0	0	0	0	0	0	0	14	0	24	0	0	0	0	0	0	0	0	0	0	0	0	13	0	0	0	0	0	0	0	0	0	0	0	0	0	0	0	0	0
264152d9ee963a029d4a15a27e017ccc	Bacteroidetes	Bacteroidia	Bacteroidales	NA	NA	NA	0	0	0	0	0	0	0	0	0	0	0	15	0	0	0	0	0	0	0	0	0	0	0	0	4	0	0	0	0	0	0	0	0	0	0	0	0	0	9	0	0	0	0
264161e1c32c6e3a143d8ededfad261e	Fibrobacteres	Fibrobacteria	Fibrobacterales	Fibrobacteraceae	Fibrobacter	Fibrobacter sp. UWH9	0	0	91	16	0	0	57	0	6	0	0	77	0	0	12	32	0	0	29	23	18	0	39	0	59	0	0	0	11	9	0	0	0	74	0	0	27	0	0	0	68	0	0
2643b798339d674e6f1a9c87ea6fa1cb	Fibrobacteres	Fibrobacteria	Fibrobacterales	Fibrobacteraceae	Fibrobacter	NA	0	0	0	0	0	0	0	0	0	0	0	0	57	0	0	0	0	0	0	0	0	0	0	0	0	0	0	0	0	0	0	0	0	0	0	0	0	0	0	0	585	0	0
2668220e3909ce57891d0dc4a61c6122	Firmicutes	Clostridia	Clostridiales	Ruminococcaceae	Ruminococcaceae UCG-002	uncultured bacterium	0	0	0	0	0	0	0	0	0	0	0	0	0	0	0	0	0	0	0	0	0	0	0	0	0	0	0	0	0	0	0	0	0	0	0	0	0	0	0	0	0	0	0
266b46bd0377a7b72c588752c1e3920e	Bacteroidetes	Bacteroidia	Bacteroidales	Prevotellaceae	Prevotellaceae UCG-001	NA	0	0	0	0	0	0	0	0	0	0	0	0	0	0	0	0	0	0	0	0	0	0	0	0	0	0	0	0	0	0	0	0	0	0	0	0	0	0	0	0	24	0	0
266da28ccb4b680217db04bb85be9d41	Firmicutes	Clostridia	Clostridiales	Lachnospiraceae	NA	NA	0	0	0	0	0	0	0	0	0	0	0	0	0	0	0	0	0	0	0	0	0	0	0	0	0	0	0	0	0	0	0	0	0	0	0	0	0	0	25	0	0	0	0
2678aec4ba1d6210a955629587a34278	Bacteroidetes	Bacteroidia	Bacteroidales	p-251-o5	uncultured bacterium	uncultured bacterium	0	39	0	0	0	0	0	11	0	0	0	0	0	0	0	0	0	0	0	19	0	0	0	47	0	0	0	0	0	0	0	38	0	0	0	0	0	0	0	17	0	0	0
267d87d27b94ab537ff5437f1b26c7a5	Bacteroidetes	Bacteroidia	Bacteroidales	Rikenellaceae	Rikenellaceae RC9 gut group	NA	0	0	0	0	0	0	0	0	0	0	0	0	0	0	0	0	0	0	0	0	0	0	0	0	0	0	0	0	0	0	0	0	0	0	0	0	0	0	0	0	0	0	0
2684cc19062ce8bda64ea800bc67749b	Firmicutes	Clostridia	Clostridiales	Christensenellaceae	Christensenellaceae R-7 group	NA	0	0	0	0	0	0	0	0	0	0	0	0	0	0	0	0	0	0	0	0	0	0	0	0	0	0	0	0	0	0	0	0	0	0	0	0	0	0	0	0	0	0	0
2685014168365216d4f072679171d449	Bacteroidetes	Bacteroidia	Bacteroidales	Rikenellaceae	Rikenellaceae RC9 gut group	uncultured bacterium	0	38	0	0	0	0	0	0	0	0	0	0	0	0	42	0	0	0	0	0	0	0	0	20	0	0	0	0	0	0	0	0	0	0	0	0	0	0	26	0	0	27	0
2693b2c998d82429f133ea0d028ec584	Bacteroidetes	Bacteroidia	Bacteroidales	F082	NA	NA	0	0	0	0	0	0	0	0	0	0	0	0	0	0	0	0	0	0	0	0	0	0	0	0	0	0	0	0	0	0	0	0	0	0	0	0	0	0	0	0	0	0	0
2696d95e064840bb13f03f02aeb34521	Bacteroidetes	Bacteroidia	Bacteroidales	p-251-o5	uncultured bacterium	uncultured bacterium	0	0	0	0	0	0	0	17	0	0	0	0	0	0	0	0	0	0	0	0	0	0	0	0	0	0	0	0	0	0	0	0	0	0	0	0	0	0	0	0	0	0	0
26a45c54f73a2830c25f9233ced605b0	Firmicutes	Clostridia	Clostridiales	Lachnospiraceae	Lachnospiraceae XPB1014 group	NA	0	0	0	0	0	0	0	0	0	0	0	0	0	0	0	0	0	0	0	0	0	0	0	0	0	0	0	0	0	0	0	0	0	0	0	0	0	0	0	0	0	0	0
26a60f81b0987d46b6ebbf1b89de837c	Spirochaetes	Spirochaetia	Spirochaetales	Spirochaetaceae	Treponema 2	NA	0	14	0	0	0	0	10	0	0	0	0	0	0	0	15	0	0	0	0	10	0	0	9	0	0	0	0	0	0	0	0	0	0	19	16	16	27	42	0	0	13	0	9
26b84e27f50e52e4a1ed54114f0707de	Firmicutes	Clostridia	Clostridiales	NA	NA	NA	0	0	0	0	0	0	0	0	0	0	0	0	0	0	0	0	0	0	0	0	0	0	0	0	4	0	0	0	0	0	0	0	0	0	0	0	0	0	0	0	0	0	0
26cf13fc55b09e4cdf9b92f393871455	Bacteroidetes	Bacteroidia	Bacteroidales	Bacteroidales RF16 group	uncultured bacterium	uncultured bacterium	0	0	0	0	1	0	0	0	0	0	0	0	0	0	0	0	0	0	0	0	0	3	3	0	0	0	0	0	0	0	0	2	0	0	0	0	0	0	0	0	0	0	0
26e71d32c7e4af7052c32e98f0e39b78	Bacteroidetes	Bacteroidia	Bacteroidales	Bacteroidales RF16 group	uncultured bacterium	uncultured bacterium	0	0	0	0	0	0	0	0	0	0	22	0	0	0	0	24	0	0	0	0	0	0	0	0	0	0	0	0	0	0	0	0	0	20	0	0	0	0	0	0	50	0	0
26f5818958d733417aa4227b9b2a2492	Bacteroidetes	Bacteroidia	Bacteroidales	p-251-o5	uncultured bacterium	uncultured bacterium	0	0	0	0	0	0	0	0	0	0	0	0	0	0	0	0	0	0	0	0	0	0	0	0	0	0	0	0	0	0	0	0	0	0	0	0	0	0	0	0	0	0	0
27018d29d2cc310c605d5226f0aaeb5a	Bacteroidetes	Bacteroidia	Bacteroidales	F082	uncultured bacterium	uncultured bacterium	0	0	0	0	0	0	0	0	0	0	0	0	0	0	0	0	0	0	0	0	0	0	0	0	0	0	0	0	0	0	0	0	0	0	0	0	0	0	0	0	0	0	0
2703c8ab22a43710ad4e4ae2c91ddb8a	Spirochaetes	Spirochaetia	Spirochaetales	Spirochaetaceae	Treponema 2	NA	0	0	0	0	0	0	0	0	0	0	0	0	0	0	0	0	0	0	0	0	0	0	0	0	0	0	0	0	0	0	0	0	0	0	0	0	0	0	0	0	0	0	0
2708d08abe80b76613c12676da63416e	Firmicutes	Clostridia	Clostridiales	Lachnospiraceae	Lachnospiraceae AC2044 group	uncultured bacterium	0	0	0	0	0	0	0	0	0	0	0	0	0	0	0	0	0	0	0	0	0	0	0	0	0	0	0	0	0	0	0	0	0	0	0	0	0	0	0	0	0	0	0
27092bdc068190e75c849c7f355918c7	Firmicutes	Clostridia	Clostridiales	Family XIII	NA	NA	0	0	0	0	0	0	0	0	0	0	0	0	0	0	0	0	0	0	0	0	0	0	0	0	0	0	0	0	0	0	0	0	0	0	0	0	0	0	0	0	0	0	0
2714db2c8426bd0aa1f023279193bf7c	Bacteroidetes	Bacteroidia	Bacteroidales	Rikenellaceae	Rikenellaceae RC9 gut group	uncultured bacterium	0	0	0	0	0	0	0	0	0	0	0	0	0	0	0	0	0	0	0	0	0	0	0	0	0	0	0	0	0	0	0	0	0	0	0	0	0	0	0	0	0	0	0
2715411ad3b7dadef16947a58bf05de7	Bacteroidetes	Bacteroidia	Bacteroidales	F082	uncultured bacterium	uncultured bacterium	0	0	0	0	0	0	0	0	0	0	0	0	0	0	0	0	0	0	0	0	0	0	0	0	0	0	0	0	0	0	0	0	0	0	0	0	0	0	0	0	0	0	0
272438c8ca139a92dda378a5d07e8ef6	Firmicutes	Negativicutes	Selenomonadales	Veillonellaceae	Anaerovibrio	NA	39	0	0	0	0	0	0	0	0	0	17	0	0	0	0	0	0	0	0	0	0	8	0	0	0	0	0	0	0	0	0	0	0	0	17	0	0	0	0	0	0	35	0
272c6cb46d859e00b3abaa9bb9abd4c6	Bacteroidetes	Bacteroidia	Bacteroidales	p-251-o5	uncultured bacterium	uncultured bacterium	0	0	2	0	0	0	0	0	0	0	0	0	0	0	1	0	0	0	0	0	0	0	0	0	0	6	0	0	0	0	0	0	0	0	0	0	0	0	0	0	0	0	0
272fb98254a4175fdf428ad1988200ee	Proteobacteria	Alphaproteobacteria	Rhodospirillales	uncultured	uncultured rumen bacterium	uncultured rumen bacterium	0	0	0	0	17	0	0	0	0	0	0	0	0	0	0	0	0	0	0	0	0	0	0	0	0	0	0	0	0	0	0	0	0	0	0	0	0	0	0	0	0	0	0
2737d6211635ae87c89aff905ebf143b	Bacteroidetes	Bacteroidia	Bacteroidales	Prevotellaceae	Prevotellaceae Ga6A1 group	unidentified rumen bacterium RFN2	0	0	0	0	0	0	12	0	0	0	61	31	0	11	0	0	0	0	13	6	0	8	26	0	0	0	0	0	0	0	0	6	0	0	0	29	0	0	0	0	0	0	0
274370e87fe7ac0075138ac11541e8fa	Firmicutes	Clostridia	Clostridiales	Ruminococcaceae	Ruminococcus 1	NA	0	0	0	0	0	0	0	35	31	30	45	0	0	0	0	0	0	0	0	0	0	0	0	0	61	0	0	0	0	0	0	0	69	0	0	0	0	0	0	0	0	0	0
2743bf7940b311e5cf77b3ed9f1250da	Firmicutes	Clostridia	Clostridiales	Clostridiales vadinBB60 group	uncultured bacterium	uncultured bacterium	0	0	0	0	0	0	0	0	0	0	0	0	0	0	0	0	0	0	0	0	0	0	0	0	0	0	0	0	0	0	0	0	0	0	0	0	0	0	0	0	0	0	0
274cb15e91ca3a34d5979ffcd4389904	Bacteroidetes	Bacteroidia	Bacteroidales	Rikenellaceae	Rikenellaceae RC9 gut group	uncultured bacterium	0	0	0	0	0	0	0	0	0	0	0	19	0	0	0	0	0	0	0	0	0	0	0	0	0	0	0	0	0	0	0	0	0	0	0	0	0	0	0	0	0	0	0
27514f8771c7cf756d6cd7b121834b22	Firmicutes	Clostridia	Clostridiales	Family XIII	Family XIII AD3011 group	uncultured bacterium	0	20	0	0	0	0	0	0	0	19	0	0	0	0	0	0	0	0	0	0	0	0	0	18	0	0	0	0	0	0	37	0	0	0	0	18	0	0	17	0	0	0	20
2757a7ffb8299041439640ff358462a7	Firmicutes	Clostridia	Clostridiales	NA	NA	NA	0	0	0	0	0	0	0	0	0	0	0	0	0	0	0	0	0	0	0	0	0	0	0	0	0	0	0	0	0	0	0	5	0	0	0	0	0	0	0	0	0	0	0
275a269e0ff8b582495587275d5ce63b	Bacteroidetes	Bacteroidia	Bacteroidales	p-251-o5	uncultured bacterium	uncultured bacterium	0	0	0	0	0	0	0	0	0	0	0	0	0	0	0	0	0	0	0	0	0	0	0	0	0	0	0	0	0	0	0	0	0	0	0	1	0	0	0	0	0	0	0
2767efdc1c62bcf6a0f1d9d8c398a101	Bacteroidetes	Bacteroidia	Bacteroidales	Bacteroidales RF16 group	uncultured bacterium	uncultured bacterium	0	0	0	0	0	0	14	0	0	0	0	0	0	0	0	0	0	0	0	0	0	0	0	51	0	0	27	0	0	0	0	14	0	0	0	0	0	0	0	0	18	11	32
2779ae9d4f01438d79a232d8eca8adc7	Firmicutes	Clostridia	Clostridiales	Lachnospiraceae	NA	NA	0	0	0	13	0	0	0	0	0	0	0	0	0	0	0	0	0	0	0	0	0	0	0	0	0	0	0	0	0	0	0	0	0	0	0	0	0	0	0	31	0	0	0
277bea733fdd3d23995e001d8d2adc82	Firmicutes	Clostridia	Clostridiales	Ruminococcaceae	[Eubacterium] coprostanoligenes group	NA	0	0	0	0	0	0	0	0	0	0	0	0	0	0	0	0	0	0	0	0	0	0	0	0	0	0	0	0	0	0	0	0	0	37	0	0	0	0	0	0	0	0	0
279fd12e88883caa4be86d07947ee571	Bacteroidetes	Bacteroidia	Bacteroidales	Bacteroidales RF16 group	uncultured bacterium	uncultured bacterium	0	0	0	0	0	0	0	0	0	53	0	0	0	0	0	0	45	0	0	0	0	0	0	0	40	0	0	0	0	0	0	0	0	0	0	0	0	0	0	0	59	0	0
27a747a109127f84716470a0e8d47c5d	Firmicutes	Clostridia	Clostridiales	Ruminococcaceae	Ruminococcaceae UCG-014	NA	0	0	0	0	0	0	0	0	0	0	0	0	0	0	0	0	0	0	0	0	0	0	0	0	0	0	0	0	0	0	0	0	0	0	0	0	0	0	0	0	0	0	0
27c0202aa2060a76a4937db3636c1cf2	Bacteroidetes	Bacteroidia	Bacteroidales	Prevotellaceae	Prevotellaceae UCG-003	NA	0	0	0	0	0	0	0	0	0	0	0	0	0	0	14	0	0	0	0	0	0	0	0	0	0	0	0	0	0	0	0	0	0	0	0	0	0	0	0	0	0	0	0
27cafb433d296baf7040a8a1d361056f	Firmicutes	Clostridia	Clostridiales	Family XIII	Family XIII UCG-001	uncultured bacterium	0	0	0	0	0	0	0	0	0	17	13	0	0	0	0	0	0	0	0	5	0	0	11	0	11	0	0	0	0	0	0	0	0	8	0	0	0	7	0	13	0	0	0
27cbca2577e13cf36e50fb77b1c3784b	Bacteroidetes	Bacteroidia	Bacteroidales	Paludibacteraceae	uncultured	uncultured bacterium	0	0	0	0	0	0	0	0	0	0	0	0	0	0	0	0	0	0	0	0	0	0	0	0	0	0	0	0	0	0	0	0	0	0	0	0	0	0	0	0	0	0	0
27e1a2eb2d7ebcbdb6a998d29016e5ec	Firmicutes	Clostridia	Clostridiales	Family XIII	Family XIII AD3011 group	uncultured bacterium	0	0	0	0	0	0	0	0	0	0	0	0	0	0	12	0	0	0	0	0	0	0	0	0	0	0	0	0	0	0	0	0	0	0	0	0	0	0	0	0	0	0	0
27f958de59eedb0a26e8d7fdcbb2e39b	Bacteroidetes	Bacteroidia	Bacteroidales	Prevotellaceae	NA	NA	0	0	0	0	0	0	0	0	0	0	0	0	0	0	0	0	0	0	0	0	0	0	0	0	0	0	0	0	0	0	0	0	0	0	0	0	0	0	0	0	0	0	0
2811af72506bb5fbf1982577a6952b4b	Bacteroidetes	Bacteroidia	Bacteroidales	Rikenellaceae	Rikenellaceae RC9 gut group	uncultured bacterium	0	0	0	0	0	0	0	0	29	0	0	0	0	0	0	0	0	0	0	0	0	0	0	0	0	0	0	0	0	0	0	0	0	0	0	0	0	0	0	0	0	0	0
281826c22a6ef94059111d7f06dbbe17	Firmicutes	Clostridia	Clostridiales	Lachnospiraceae	NA	NA	0	0	0	0	0	0	0	0	0	0	0	0	0	0	0	0	0	0	0	0	0	0	0	0	0	0	0	0	0	0	0	0	0	0	0	0	0	0	0	0	0	0	0
2818fe81e76fb47ed8bb20c2f46167b5	Bacteroidetes	Bacteroidia	Bacteroidales	Rikenellaceae	Rikenellaceae RC9 gut group	uncultured bacterium	0	0	0	0	0	0	0	0	22	0	0	0	0	0	0	0	0	0	0	0	0	0	0	0	0	0	0	0	0	0	0	0	0	0	0	0	0	0	0	0	0	0	0
2820262765289f43aac9b857576f0c87	Spirochaetes	Spirochaetia	Spirochaetales	Spirochaetaceae	Treponema 2	uncultured bacterium	0	0	0	0	0	0	0	0	0	0	11	0	0	0	18	0	0	0	0	0	0	0	0	0	0	0	0	0	0	0	0	0	0	0	0	0	0	0	0	0	0	0	18
2821f479d746803d3668396a21eab228	Bacteroidetes	Bacteroidia	Bacteroidales	Prevotellaceae	Prevotellaceae UCG-003	NA	0	0	0	0	0	0	0	0	0	0	5	0	0	0	0	0	0	0	0	0	5	0	0	0	0	0	0	0	0	0	0	0	0	0	0	0	0	0	0	0	0	0	3
282a8a7a9ff922bfdf16840e86d1798f	Spirochaetes	Spirochaetia	Spirochaetales	Spirochaetaceae	Treponema 2	uncultured bacterium	0	0	0	0	0	0	0	0	0	0	0	0	0	0	0	0	0	0	0	0	0	0	0	0	0	0	0	0	0	0	0	0	0	0	0	0	0	0	0	0	0	0	0
283299a10a53385158a7cb55a5cd4622	Firmicutes	Clostridia	Clostridiales	NA	NA	NA	0	9	10	0	0	0	0	0	0	0	0	0	0	0	0	0	0	0	0	0	0	0	0	0	0	0	0	0	0	0	0	0	0	0	0	0	0	0	13	0	0	0	0
283c14e81a366c2c01ee87e4b7431b2c	Firmicutes	Clostridia	Clostridiales	Eubacteriaceae	Eubacterium	uncultured bacterium	0	22	0	0	0	0	0	0	0	0	0	0	0	0	0	0	0	0	0	0	0	0	0	0	0	0	0	0	0	0	0	0	0	0	0	0	0	0	0	0	0	0	0
284d03fe742d4df17b2760609cb556fd	Firmicutes	Clostridia	Clostridiales	Christensenellaceae	Christensenellaceae R-7 group	NA	0	13	0	0	0	25	0	0	0	0	0	16	0	0	35	0	0	0	0	0	0	0	0	0	0	0	10	0	0	0	0	0	0	0	0	0	25	0	0	0	0	0	0
284ea5237b75f146d31891da19f8e1f9	Firmicutes	Clostridia	Clostridiales	Ruminococcaceae	Candidatus Soleaferrea	uncultured bacterium	0	0	0	0	0	0	0	0	0	0	0	0	0	0	0	0	0	0	0	0	0	0	0	0	0	0	0	0	0	0	0	0	3	0	0	0	0	0	0	0	0	0	0
2851d0391b2dcfbe10666668e3c64dff	Firmicutes	Bacilli	Lactobacillales	Streptococcaceae	Streptococcus	NA	0	0	0	0	0	0	0	0	0	0	0	0	0	0	0	0	0	0	0	0	0	0	0	0	0	0	0	0	0	0	0	0	0	0	0	0	0	0	0	0	0	0	0
2853c5937f59859a9eb7a9c209cbaa8c	Bacteroidetes	Bacteroidia	Bacteroidales	Bacteroidales RF16 group	uncultured bacterium	uncultured bacterium	0	0	0	0	0	0	0	0	0	0	0	0	0	0	0	0	0	0	0	0	0	0	0	0	0	4	0	0	0	0	0	0	0	0	0	0	0	0	0	0	0	0	0
2853e99350c627480193948fdf2e404d	Firmicutes	Clostridia	Clostridiales	Ruminococcaceae	Ruminococcaceae UCG-010	NA	0	0	0	0	0	0	0	0	0	0	0	39	0	0	0	0	0	0	0	0	0	0	0	0	18	0	0	0	0	0	0	0	0	0	0	0	0	0	0	34	0	0	0
285641a897aa867d961104a995b9c62d	Bacteroidetes	Bacteroidia	Bacteroidales	Prevotellaceae	NA	NA	0	0	0	0	0	0	0	0	0	0	0	0	0	0	0	0	0	0	0	0	0	0	0	0	0	0	0	0	0	0	0	0	0	0	0	0	0	0	0	0	0	0	0
286bcd14feb2c16aab7843c484ed01df	Spirochaetes	Spirochaetia	Spirochaetales	Spirochaetaceae	Treponema 2	Treponema pectinovorum	0	0	0	0	0	0	0	0	0	0	0	0	0	0	0	0	0	0	0	0	0	0	0	0	0	0	0	0	0	0	0	0	0	0	21	0	0	0	0	0	0	0	0
286bf6b286033a6b132a930ac0cd0a50	Bacteroidetes	Bacteroidia	Bacteroidales	p-251-o5	uncultured bacterium	uncultured bacterium	0	0	0	0	0	0	0	0	0	0	0	0	0	0	0	0	0	0	0	0	0	0	0	0	0	0	0	0	0	0	0	0	0	0	0	0	0	0	0	0	0	0	0
2875731cf7cda680a4ad878d22145120	Firmicutes	Clostridia	Clostridiales	Lachnospiraceae	Pseudobutyrivibrio	NA	0	0	0	0	0	0	0	0	0	0	0	0	0	0	0	0	0	0	0	0	0	0	0	0	0	0	0	0	0	0	0	0	0	0	0	0	0	0	0	0	0	0	0
287667b916a2ea7d184d0a89365ab045	Bacteroidetes	Bacteroidia	Bacteroidales	Rikenellaceae	Rikenellaceae RC9 gut group	uncultured bacterium	0	0	0	0	0	0	0	0	0	0	0	0	0	0	0	0	0	0	0	0	0	0	0	0	0	0	0	0	0	0	13	0	0	21	0	0	0	0	0	0	0	35	0
28928943c155ae1acdbe2c13524f0e92	Bacteroidetes	Bacteroidia	Bacteroidales	Rikenellaceae	dgA-11 gut group	uncultured bacterium	0	0	0	0	0	0	0	0	0	0	0	0	0	0	0	0	0	0	0	0	0	0	0	0	0	0	0	0	0	0	0	0	0	0	0	0	0	0	0	0	0	0	0
2898919da4c79746fc2e85539146faa0	Firmicutes	Clostridia	Clostridiales	Ruminococcaceae	Ruminococcaceae UCG-014	NA	0	0	0	0	0	0	0	0	0	0	0	0	0	0	0	0	0	0	0	0	0	0	0	0	0	0	0	0	0	0	0	0	0	0	0	0	0	0	0	0	0	0	0
289c8aefd25a2509402348b87f7d2f35	Bacteroidetes	Bacteroidia	Bacteroidales	p-251-o5	uncultured bacterium	uncultured bacterium	0	0	0	0	0	0	0	0	0	0	0	0	0	0	0	0	0	0	0	0	0	0	0	0	0	0	0	0	0	0	0	0	0	0	0	0	0	0	0	0	0	0	0
28c76003032d3331cdd7de3c55a43230	Firmicutes	Clostridia	Clostridiales	Clostridiales vadinBB60 group	uncultured bacterium	uncultured bacterium	0	0	0	0	0	0	0	0	0	0	0	0	0	0	0	0	0	0	0	0	0	0	0	0	0	0	0	0	0	0	0	0	0	0	0	0	0	0	0	0	0	0	0
28cce069c115384a12d01642dd963dbb	Firmicutes	Clostridia	Clostridiales	Ruminococcaceae	Ruminococcaceae UCG-005	uncultured organism	0	0	0	0	0	0	0	0	0	0	0	0	0	0	0	0	0	0	0	0	0	0	0	0	0	0	0	0	0	0	0	0	0	53	0	0	0	0	13	0	0	0	0
28de462265c3359a51ad3182349245bc	Firmicutes	Clostridia	Clostridiales	Ruminococcaceae	Ruminococcaceae UCG-013	uncultured bacterium	0	0	0	0	0	0	0	0	0	0	0	0	0	0	0	0	0	0	0	0	0	0	0	0	0	0	0	0	0	0	0	0	0	0	0	0	0	0	0	0	0	0	0
28f257ca8aa3f6fb439b4501a48e52bf	Firmicutes	Clostridia	Clostridiales	Lachnospiraceae	[Eubacterium] hallii group	uncultured bacterium	0	0	0	0	0	0	0	0	0	0	0	0	0	0	0	0	0	0	0	0	0	0	0	0	0	0	0	0	0	0	0	0	0	0	0	0	0	0	0	0	0	0	0
28ffcc9cf43ab33e776c74e1e5e0ae04	Firmicutes	Clostridia	Clostridiales	Ruminococcaceae	Ruminococcaceae NK4A214 group	uncultured bacterium	0	0	0	0	0	0	0	0	0	0	0	0	0	0	0	0	0	0	0	0	0	0	0	0	0	0	0	0	0	0	0	0	0	0	1	0	0	20	0	0	0	0	0
2902d8046839e28fc4b3db90318704ec	Firmicutes	Clostridia	Clostridiales	Family XIII	Anaerovorax	uncultured rumen bacterium	0	0	0	0	0	0	0	0	0	0	0	0	0	0	0	0	0	0	0	0	0	0	0	0	0	0	0	0	0	0	0	0	0	0	0	0	0	0	0	0	0	0	0
2903c59d0a7d3820944f1bd64662846f	Firmicutes	Clostridia	Clostridiales	Ruminococcaceae	Ruminococcaceae UCG-010	NA	0	0	0	0	0	0	0	0	0	0	0	0	0	0	0	0	0	0	0	0	0	0	0	0	0	0	0	0	0	0	0	0	0	0	0	0	0	0	0	0	0	0	0
2907b6dfe249ab4174f6809439d80f19	Firmicutes	Clostridia	Clostridiales	Lachnospiraceae	NA	NA	0	0	0	0	0	0	0	0	0	0	0	0	0	0	0	0	0	0	0	0	0	0	0	0	0	0	0	0	0	0	0	0	0	0	0	0	0	0	0	0	0	0	20
290ac1e037b8c47d36d072943b580214	Tenericutes	Mollicutes	Izimaplasmatales	uncultured bacterium	uncultured bacterium	uncultured bacterium	0	0	0	0	0	0	0	0	0	0	0	0	0	0	0	0	0	0	0	0	14	0	0	0	0	0	0	0	0	0	0	0	0	0	0	0	0	0	0	0	0	0	0
29244dd1f13a3d142f8536221286cbe8	Firmicutes	Clostridia	Clostridiales	Ruminococcaceae	NA	NA	0	0	0	0	0	0	0	0	0	0	0	0	0	0	0	0	0	0	0	0	0	0	0	0	0	0	0	0	0	0	0	0	0	0	0	0	0	0	0	0	0	0	0
29272fcc4f72b5edc59ffe36a693e396	Bacteroidetes	Bacteroidia	Bacteroidales	p-251-o5	uncultured bacterium	uncultured bacterium	0	13	0	0	2	0	5	0	0	0	0	7	18	0	0	0	0	0	0	3	0	0	2	47	0	5	0	0	0	0	2	0	0	30	0	0	0	8	0	0	0	0	0
293171a501ac0acb620cddfd2916b93a	Firmicutes	Clostridia	Clostridiales	Family XIII	Family XIII UCG-001	uncultured bacterium	0	0	0	0	0	0	0	0	0	0	0	0	0	0	0	0	0	0	0	0	0	0	0	0	0	0	0	0	0	0	0	0	0	0	10	0	0	0	0	0	0	0	0
293928d3ed9b358469f0801d3134d1c1	Bacteroidetes	Bacteroidia	Bacteroidales	NA	NA	NA	0	48	0	0	0	0	0	0	0	0	0	29	0	0	0	0	67	0	58	0	0	0	61	0	0	0	0	0	0	0	0	0	0	0	0	0	94	40	0	0	0	0	0
2939fc0e42ed29a2b5706817dbbdfb8f	Bacteroidetes	Bacteroidia	Bacteroidales	Prevotellaceae	NA	NA	0	0	0	0	0	0	0	0	0	0	0	0	0	0	0	0	0	0	0	0	0	0	0	0	0	0	0	0	0	0	0	0	0	0	0	0	0	0	0	0	0	0	0
293fa70836819c5eeca5f12538f82e6e	Firmicutes	Clostridia	Clostridiales	Ruminococcaceae	[Eubacterium] coprostanoligenes group	uncultured bacterium	0	0	0	0	0	0	0	0	0	0	0	0	0	0	0	0	0	0	0	0	0	0	0	0	0	0	0	0	0	0	0	0	0	0	0	0	0	0	0	0	0	0	0
2947590f3234e4a1a4c7835908be3ff6	Bacteroidetes	Bacteroidia	Bacteroidales	Prevotellaceae	Alloprevotella	NA	0	0	0	0	9	0	0	0	0	0	0	21	0	0	0	0	0	0	104	0	0	0	0	0	0	0	0	0	0	57	0	0	0	0	0	0	0	0	13	0	0	0	0
2956636d41387bffda759579616292a4	Bacteroidetes	Bacteroidia	Bacteroidales	F082	uncultured bacterium	uncultured bacterium	0	0	0	0	0	0	0	0	0	0	0	0	0	0	0	17	0	0	0	0	0	0	0	0	0	0	0	0	0	0	0	0	0	0	0	0	0	0	0	0	0	0	38
296d6ee46587642d9e54026153974205	Spirochaetes	Spirochaetia	Spirochaetales	Spirochaetaceae	Treponema 2	NA	0	0	0	0	0	0	0	0	0	0	0	0	0	0	0	0	0	0	0	0	0	0	0	0	0	0	0	0	0	0	0	0	0	0	9	0	0	7	0	0	0	0	0
2975a1d0bebf59a1980ae813d332543e	Actinobacteria	NA	NA	NA	NA	NA	0	0	3	0	0	0	0	0	0	0	0	0	0	0	0	0	0	0	0	0	0	0	0	0	6	0	0	0	0	0	0	0	0	0	0	0	0	0	0	0	0	0	4
2981b99d9d0eb8b32eb52aa6dadbf061	Firmicutes	Clostridia	Clostridiales	Ruminococcaceae	Ruminococcaceae UCG-010	NA	0	0	0	29	0	12	0	0	0	0	0	0	18	0	0	0	0	0	0	0	0	0	0	0	0	14	0	0	0	0	0	0	0	0	0	0	0	0	0	24	0	0	0
298b322202af7a73b4dc534248e4beaf	Firmicutes	Clostridia	Clostridiales	Peptostreptococcaceae	Romboutsia	NA	0	0	0	0	0	0	0	0	0	0	0	0	0	0	0	0	0	0	0	0	0	0	0	0	0	0	0	0	0	0	0	0	0	0	0	0	0	0	0	0	0	0	0
2991cb97f2ca86883a793d8c3a9f4b06	Firmicutes	Clostridia	Clostridiales	Lachnospiraceae	Marvinbryantia	uncultured Lachnospiraceae bacterium	0	0	0	0	0	0	0	0	0	0	0	0	0	0	0	0	0	0	0	0	0	0	0	0	0	0	0	0	0	0	0	0	0	0	0	0	0	0	29	0	0	0	0
2995f9ae957abb4b230b0199901d48a7	Bacteroidetes	Bacteroidia	Bacteroidales	Rikenellaceae	Rikenellaceae RC9 gut group	uncultured bacterium	0	0	0	0	0	0	0	0	0	0	0	0	0	0	0	0	0	0	0	0	0	0	0	0	0	0	0	0	0	0	0	0	0	0	0	0	0	0	0	0	0	0	0
2997599958ef39015729a85677cc85cc	Firmicutes	Clostridia	Clostridiales	Ruminococcaceae	[Eubacterium] coprostanoligenes group	NA	0	0	0	0	0	0	0	0	0	0	0	0	0	0	0	0	0	0	0	0	0	0	0	0	0	0	0	0	0	0	0	0	0	0	0	0	0	0	0	0	0	0	0
29980ed181fec07569edb069ceab2dea	Spirochaetes	Spirochaetia	Spirochaetales	Spirochaetaceae	M2PT2-76 termite group	uncultured rumen bacterium	0	0	0	0	0	0	0	0	0	0	0	0	0	0	0	0	0	0	0	0	0	0	0	0	0	0	0	0	0	0	0	0	0	0	0	0	0	0	0	0	0	0	0
299c0983e95f6a499717f2f975752cdf	Firmicutes	Clostridia	Clostridiales	Lachnospiraceae	Lachnospiraceae UCG-009	uncultured bacterium	0	0	0	0	0	0	0	0	22	0	0	0	0	0	0	0	0	0	22	0	0	0	0	0	0	0	0	0	0	0	0	0	0	0	0	0	0	0	0	0	0	37	0
29bfd633a625d07d69cd9fa715e1b255	Bacteroidetes	Bacteroidia	Bacteroidales	Bacteroidales RF16 group	uncultured bacterium	uncultured bacterium	0	19	0	20	0	0	0	0	0	0	0	12	16	0	28	0	0	8	0	11	29	0	11	0	0	10	0	0	5	0	0	0	0	8	0	25	0	24	25	24	0	0	0
29d9df19d7fe55d125852e011bae1b2e	Bacteroidetes	Bacteroidia	NA	NA	NA	NA	0	0	0	0	0	0	0	0	0	0	8	0	0	0	0	9	0	0	0	0	0	0	0	0	0	0	0	0	0	0	0	0	0	0	0	0	0	0	0	0	0	0	0
29e2f482aa991c851e3c4c9d9367f897	Spirochaetes	Spirochaetia	Spirochaetales	Spirochaetaceae	Treponema 2	uncultured bacterium	0	0	0	0	0	0	0	0	0	0	0	16	0	0	0	0	0	0	0	0	0	0	0	0	0	38	0	0	0	0	0	0	0	0	0	0	0	0	13	25	0	13	0
29e6a5c38abf1e105ec677c95aafabd0	Firmicutes	Clostridia	Clostridiales	Lachnospiraceae	NA	NA	0	0	0	0	0	0	31	0	0	0	106	47	0	0	0	0	0	0	0	28	0	0	0	0	0	0	0	0	0	0	0	28	0	0	0	0	66	0	34	0	56	39	0
29e815bf0a84e437ff4e6c4ba8ea3bb6	Bacteroidetes	Bacteroidia	Bacteroidales	Prevotellaceae	NA	NA	0	0	0	0	0	0	0	0	0	0	0	0	0	0	0	0	0	0	0	0	11	0	0	0	0	0	0	0	0	0	0	0	0	0	0	0	0	0	0	19	0	0	0
29ed5d186ee5ffef45e3bce132592448	Bacteroidetes	Bacteroidia	Bacteroidales	uncultured	uncultured bacterium	uncultured bacterium	0	0	0	0	0	0	0	0	0	0	0	0	0	0	0	0	0	0	0	0	0	0	0	0	0	0	0	0	0	0	0	0	0	9	0	0	0	0	0	0	0	0	0
29f57a90074a3c7f9dea2bbdebe0e994	Firmicutes	Clostridia	Clostridiales	Ruminococcaceae	Ruminococcaceae NK4A214 group	NA	0	0	0	0	0	0	0	0	0	0	0	0	0	0	0	0	0	0	0	0	0	0	0	0	0	0	0	0	0	0	0	0	0	0	0	0	0	0	0	0	0	0	0
29f7421e4151b3475291f1917a031387	Elusimicrobia	Endomicrobia	Endomicrobiales	Endomicrobiaceae	Candidatus Endomicrobium	uncultured rumen bacterium	0	0	0	0	0	0	0	0	0	0	0	0	0	0	0	0	0	0	0	0	0	0	0	0	0	0	0	0	0	0	0	0	0	0	0	0	0	0	0	0	0	0	0
29ffddc91168696891f3cb9b60b58dd8	Firmicutes	Clostridia	Clostridiales	Ruminococcaceae	Papillibacter	uncultured bacterium	0	48	0	0	0	12	39	27	54	0	0	0	46	0	0	34	0	0	0	0	47	13	0	0	0	0	0	0	0	38	0	0	0	0	0	0	0	0	0	0	0	0	39
2a00b49be3fb8f973d8abf0e4a8228ad	Spirochaetes	Spirochaetia	Spirochaetales	Spirochaetaceae	Treponema 2	NA	0	0	0	0	0	0	0	0	0	0	0	0	0	0	0	0	0	0	0	0	47	0	0	0	0	0	0	0	0	0	0	0	0	0	0	0	0	0	0	0	0	0	0
2a02ee14548a98c766aebfa04ddc9805	Bacteroidetes	Bacteroidia	Bacteroidales	Rikenellaceae	Rikenellaceae RC9 gut group	uncultured bacterium	0	0	0	0	0	0	0	0	0	0	0	0	0	0	0	0	26	0	0	0	0	0	0	0	0	0	0	0	0	0	0	0	0	0	0	0	0	0	0	0	0	0	0
2a0d71ffe051d60f8ca5a178ea6fc848	Fibrobacteres	Fibrobacteria	Fibrobacterales	Fibrobacteraceae	Fibrobacter	Fibrobacter sp. UWH9	0	0	0	0	0	0	0	0	0	0	0	0	0	67	0	0	0	0	0	0	0	0	0	141	0	0	0	0	0	0	0	0	0	0	0	0	0	0	0	79	349	0	0
2a119e463ee426dd670f6596ddbae755	Bacteroidetes	Bacteroidia	Bacteroidales	Rikenellaceae	Rikenellaceae RC9 gut group	NA	0	0	0	0	0	0	0	0	0	0	0	0	0	0	0	0	0	0	0	0	0	0	0	0	0	0	0	0	0	0	0	0	0	0	0	0	0	0	0	0	0	0	0
2a49cc430d57bd6ac2f654b9971ebd65	Bacteroidetes	Bacteroidia	Bacteroidales	p-251-o5	uncultured bacterium	uncultured bacterium	0	0	0	0	0	0	0	0	0	0	0	10	0	29	0	0	9	0	0	0	0	0	0	0	0	0	0	0	0	0	0	0	0	0	0	0	0	0	0	0	0	0	0
2a556d63124e4ff1e0720aff9c2a3a1a	Firmicutes	Negativicutes	Selenomonadales	Veillonellaceae	Selenomonas 1	uncultured Veillonellaceae bacterium	0	0	0	0	0	0	0	0	0	0	0	0	0	0	0	0	0	0	0	0	0	0	0	0	0	0	0	0	0	0	0	0	0	0	0	0	0	0	0	63	0	0	0
2a579462822ef7acdf47597929c5f53a	Bacteroidetes	Bacteroidia	Bacteroidales	Rikenellaceae	Rikenellaceae RC9 gut group	uncultured bacterium	0	0	0	0	0	0	0	0	0	0	0	19	0	0	11	0	0	0	0	0	0	0	0	0	0	0	0	0	0	0	0	0	0	0	0	0	0	0	0	0	0	0	0
2a5ac7d905511a1895c78ac66858bb3a	Firmicutes	Clostridia	Clostridiales	Ruminococcaceae	Ruminococcaceae UCG-002	uncultured bacterium	0	0	0	0	0	0	0	0	0	0	0	0	0	0	34	0	0	0	0	0	0	0	0	0	0	0	0	0	0	0	0	0	0	55	0	0	0	0	0	0	0	0	0
2a5f46124f12ab2798417fed43fcab49	Spirochaetes	Spirochaetia	Spirochaetales	Spirochaetaceae	Treponema 2	uncultured bacterium	0	0	0	0	0	0	0	0	0	0	0	0	0	0	0	0	0	0	0	0	0	0	0	0	0	0	0	0	0	0	0	0	0	0	0	0	0	0	0	0	0	0	0
2a60909a0ca002491d690f4b044eaca6	Firmicutes	Clostridia	Clostridiales	Ruminococcaceae	NA	NA	0	0	0	0	0	0	0	0	0	0	0	0	0	0	0	0	0	0	0	0	0	0	0	0	0	0	0	0	0	0	0	0	0	0	0	0	0	0	0	0	0	0	0
2a6426193aca5d0b019983c066814dce	Spirochaetes	Spirochaetia	Spirochaetales	Spirochaetaceae	Treponema 2	uncultured bacterium	0	0	0	0	0	0	0	0	0	0	0	0	0	0	0	0	0	0	0	0	0	0	0	0	0	0	0	0	0	0	0	0	0	0	0	0	0	0	0	0	0	0	0
2a663a00818a8e3ed55961b781daeed5	Firmicutes	Clostridia	Clostridiales	Ruminococcaceae	Ruminococcaceae UCG-010	uncultured bacterium	0	0	0	0	0	0	0	0	0	0	0	0	0	0	0	0	0	0	0	0	0	0	5	0	0	0	0	0	0	0	0	0	0	0	0	0	0	0	0	0	0	0	0
2a66691136c10fafedaf8aceea5fc098	Firmicutes	Clostridia	Clostridiales	Christensenellaceae	Christensenellaceae R-7 group	NA	0	0	0	0	0	0	0	0	0	0	0	0	0	0	0	0	0	0	0	0	0	0	0	0	0	0	0	0	0	0	32	0	0	0	0	0	0	0	0	0	0	0	0
2a66db09de7de0c0b0212ca21b62c29c	Bacteroidetes	Bacteroidia	Bacteroidales	F082	uncultured bacterium	uncultured bacterium	0	67	0	0	0	0	0	0	0	0	0	0	0	0	0	0	0	0	0	0	0	0	0	0	0	0	0	0	0	0	0	0	0	0	0	0	0	0	0	0	0	0	0
2a672aa380612196ef4682c6a21ffe52	Actinobacteria	Actinobacteria	Corynebacteriales	Corynebacteriaceae	Corynebacterium 1	Corynebacterium stationis	0	0	0	0	0	0	0	0	0	0	0	0	0	0	0	0	0	0	0	0	0	0	0	0	0	0	0	0	0	0	0	0	0	0	0	0	0	0	0	0	0	0	0
2a8278840e9016fca92f39186c578de7	Bacteroidetes	Bacteroidia	Bacteroidales	Rikenellaceae	Rikenellaceae RC9 gut group	NA	0	0	0	0	0	0	0	0	0	0	0	0	0	0	0	0	0	0	0	0	0	0	0	0	0	0	0	0	0	0	0	0	0	0	0	0	0	0	0	0	0	0	0
2a85e947d34b2d93f90757932843a2bd	Firmicutes	Clostridia	Clostridiales	Lachnospiraceae	NA	NA	0	0	0	0	0	0	0	0	0	0	0	0	0	0	0	0	0	0	0	0	0	0	15	0	0	0	0	0	0	0	0	0	0	15	0	0	0	0	0	0	0	0	0
2a86fedfc6c60c2db9810badf2e7b0d7	Bacteroidetes	Bacteroidia	Bacteroidales	Rikenellaceae	Rikenellaceae RC9 gut group	uncultured bacterium	12	0	0	0	0	0	0	0	0	23	0	0	0	0	0	0	0	19	0	0	0	0	0	0	44	0	0	0	0	0	0	0	15	0	0	0	0	0	13	0	16	0	0
2a87943897f298fc8488e364fbd21281	Bacteroidetes	Bacteroidia	Bacteroidales	p-251-o5	uncultured bacterium	uncultured bacterium	0	0	0	0	0	0	0	1	0	1	0	0	0	0	0	0	0	0	0	0	0	0	0	0	0	0	0	0	0	0	0	0	0	0	0	0	0	0	0	0	0	0	0
2a88cef44837a8bcd1fd5bb8e35e7dfe	Bacteroidetes	Bacteroidia	NA	NA	NA	NA	0	0	16	0	0	0	0	0	0	0	0	0	0	0	0	0	0	0	0	0	0	0	0	0	0	0	0	0	0	0	0	0	0	0	0	0	0	0	0	24	0	0	0
2a972de76e1f31c42cc04f63ff9c590c	Bacteroidetes	Bacteroidia	Bacteroidales	Bacteroidales RF16 group	uncultured bacterium	uncultured bacterium	0	0	0	0	0	0	0	0	0	0	0	0	0	0	0	0	0	0	0	0	0	0	0	0	0	0	0	0	0	0	0	0	0	0	0	0	0	0	0	0	0	0	0
2aa1ec909049232c37396868e42e6e21	Bacteroidetes	Bacteroidia	Bacteroidales	Rikenellaceae	Rikenellaceae RC9 gut group	uncultured bacterium	0	0	0	0	0	0	0	0	0	0	0	0	0	0	0	0	0	0	0	0	0	0	0	0	0	0	0	0	0	0	0	0	0	0	0	0	0	0	0	0	0	0	0
2aa3dbd1ea90675195b6da65f573f2c1	Spirochaetes	Spirochaetia	Spirochaetales	Spirochaetaceae	Treponema 2	NA	0	0	0	0	0	0	0	0	0	0	0	0	0	0	0	0	0	0	0	0	0	0	0	0	2	0	0	0	0	0	0	0	0	0	0	0	0	0	0	0	0	0	0
2aa87037782fa2985852aee709466f63	Firmicutes	Clostridia	Clostridiales	Ruminococcaceae	Ruminococcaceae UCG-010	uncultured bacterium	0	18	0	0	0	0	0	0	0	0	0	0	0	0	0	0	0	0	0	0	0	0	0	0	0	0	0	0	0	0	0	0	0	0	0	0	0	0	0	0	0	0	0
2ab55921aae9c7a658d02ada8c0f179f	Bacteroidetes	Bacteroidia	Bacteroidales	F082	uncultured bacterium	uncultured bacterium	0	0	0	0	0	0	0	0	0	0	0	0	0	0	0	0	0	0	0	0	0	0	0	0	0	0	0	0	0	0	0	0	0	0	0	0	0	0	0	0	0	0	0
2ab9199fd37738bff048ff49f8815af4	Spirochaetes	Spirochaetia	Spirochaetales	Spirochaetaceae	Treponema 2	NA	0	0	0	0	0	0	0	0	0	0	0	0	0	0	0	0	0	0	0	0	0	0	0	0	0	0	0	0	0	0	0	0	0	0	0	0	0	0	0	6	0	0	0
2abfb698b2c55d024d9e80e9257382a2	Fibrobacteres	Fibrobacteria	Fibrobacterales	Fibrobacteraceae	Fibrobacter	NA	0	0	0	0	0	0	0	0	0	0	0	0	0	0	0	0	0	0	0	0	0	0	0	0	0	0	0	0	0	0	0	0	0	0	0	0	0	0	0	0	0	0	0
2ac39aa17e796fe58eab65b58ced7be4	Firmicutes	Clostridia	Clostridiales	Ruminococcaceae	Ruminococcaceae UCG-010	NA	0	0	0	0	0	0	0	0	0	0	0	0	0	0	0	0	0	0	0	0	0	0	0	0	0	0	0	0	0	0	0	0	0	0	0	0	0	0	0	0	0	0	0
2ac8c29677bf80b93618dadb488fce9d	Bacteroidetes	Bacteroidia	Bacteroidales	Prevotellaceae	Prevotellaceae UCG-003	NA	0	0	0	0	0	0	0	6	0	0	0	0	0	0	0	0	0	0	0	0	0	0	0	0	0	0	0	0	0	0	0	0	0	0	0	0	0	0	0	0	0	0	0
2aca721d7a8e8a849d2d7d0ef73358b7	Firmicutes	Clostridia	Clostridiales	Lachnospiraceae	NA	NA	0	0	0	0	0	0	0	0	0	0	103	0	0	0	0	0	0	0	0	0	0	0	0	0	0	0	0	0	0	0	0	0	0	0	0	0	0	0	0	0	0	0	0
2acb6964a79e8aac1e2db247e82c757c	Firmicutes	Clostridia	Clostridiales	Christensenellaceae	Christensenellaceae R-7 group	NA	0	0	0	0	0	0	0	0	0	0	0	0	0	0	0	0	0	0	0	0	0	0	0	0	0	0	0	0	0	0	0	0	0	0	0	0	0	0	0	0	0	0	0
2ad23dc928e2178fe3adb4b0b7ab5a1c	Bacteroidetes	Bacteroidia	Bacteroidales	p-251-o5	uncultured bacterium	uncultured bacterium	0	0	0	0	0	0	0	0	26	0	0	0	0	0	0	0	0	0	0	0	0	0	0	0	0	0	0	0	0	0	0	0	0	0	0	0	0	0	0	0	0	0	0
2ae741cf7ab58cbb8624e0ae6abdf88d	Firmicutes	Clostridia	Clostridiales	Lachnospiraceae	[Eubacterium] ruminantium group	uncultured bacterium	0	0	0	27	0	0	0	0	0	0	0	0	0	0	0	0	0	0	0	0	0	40	0	14	0	20	0	28	15	0	0	14	0	24	0	0	0	0	0	0	0	0	20
2ae8f269eaecb8877533e3cf93e75690	Firmicutes	Clostridia	Clostridiales	Ruminococcaceae	NA	NA	0	0	0	0	0	0	0	0	0	0	0	0	0	0	0	0	0	0	0	0	0	0	0	0	0	0	0	0	0	0	0	0	0	0	0	0	0	0	0	0	0	0	0
2af7b42dcf9ce5dd4213d34578a1ff71	Fibrobacteres	Fibrobacteria	Fibrobacterales	Fibrobacteraceae	Fibrobacter	Fibrobacter sp.	0	0	0	0	0	0	0	0	0	0	0	0	0	0	0	0	0	0	0	0	0	0	0	0	0	0	0	0	0	0	0	0	0	0	0	0	0	0	0	0	0	0	0
2afb9ade688ac8f55409065415146723	Bacteroidetes	Bacteroidia	Bacteroidales	Rikenellaceae	Rikenellaceae RC9 gut group	NA	0	0	0	0	0	0	0	0	0	0	0	0	0	0	0	0	0	0	0	0	0	0	0	0	0	0	0	0	0	0	0	0	0	0	0	0	0	0	0	0	0	0	0
2afc9c91c580270d21ba97a135dd62e2	Bacteroidetes	Bacteroidia	Bacteroidales	Prevotellaceae	Prevotellaceae UCG-003	uncultured Prevotellaceae bacterium	0	4	0	0	0	0	0	0	0	0	0	0	0	0	0	0	0	0	1	0	0	0	0	0	0	0	0	0	0	0	0	0	0	0	0	0	0	0	3	0	0	0	0
2b05ce5fd1f60b392072b8796b917e2e	Firmicutes	Clostridia	Clostridiales	NA	NA	NA	0	0	0	0	9	0	0	0	0	0	0	0	0	0	0	0	0	0	0	0	0	0	0	0	0	0	0	0	0	0	0	0	0	0	0	0	0	0	0	0	0	0	0
2b11670b8eb5a30ac6d45ea7b4061a44	Bacteroidetes	Bacteroidia	Bacteroidales	Rikenellaceae	hoa5-07d05 gut group	uncultured bacterium	0	0	0	0	0	0	0	0	0	21	0	0	0	0	0	0	0	0	0	0	0	0	0	0	0	0	0	0	0	0	0	0	0	0	0	0	0	0	0	0	0	0	0
2b116b09dd235693f63ccba3f7a4e683	Bacteroidetes	Bacteroidia	Bacteroidales	p-251-o5	uncultured bacterium	uncultured bacterium	0	0	0	0	0	0	0	0	0	0	0	0	0	0	0	0	0	0	0	0	0	0	0	0	0	0	0	0	0	0	0	0	0	0	0	0	0	0	0	0	0	0	0
2b119a4d6fd79ca0f6198634be2f409a	Firmicutes	Clostridia	Clostridiales	Ruminococcaceae	Ruminiclostridium 6	NA	0	0	0	0	0	0	0	0	0	0	0	0	0	0	0	0	0	0	0	0	0	0	0	0	0	0	0	0	0	0	0	0	0	0	0	0	0	0	0	0	0	0	0
2b137080eaba13cba072a5301ec4ef2f	Bacteroidetes	Bacteroidia	Bacteroidales	Bacteroidales RF16 group	uncultured bacterium	uncultured bacterium	0	0	0	0	0	0	0	0	0	0	0	0	0	0	0	0	0	0	0	0	0	0	0	0	0	0	0	0	0	0	0	0	0	0	0	0	0	14	0	0	0	0	0
2b16f74a24a96ca45720f6eb3ab111f2	Firmicutes	Clostridia	Clostridiales	Clostridiales vadinBB60 group	NA	NA	0	0	0	0	0	2	0	0	0	0	0	0	0	0	0	0	0	0	0	0	0	0	0	0	0	0	0	0	0	0	0	0	0	0	0	0	0	0	0	0	0	0	0
2b343364c15e8c9fd94a733e5f4eaf37	Firmicutes	Clostridia	Clostridiales	Lachnospiraceae	Lachnospiraceae UCG-009	uncultured bacterium	0	0	0	0	0	0	0	0	0	0	0	0	0	0	0	0	0	0	0	0	0	0	0	0	0	0	0	0	0	0	0	0	0	0	0	0	0	64	0	0	0	0	0
2b3d4146e88808b32ebf892d221ec599	Firmicutes	Clostridia	Clostridiales	Lachnospiraceae	NA	NA	0	0	0	11	0	0	0	0	0	0	0	0	0	0	0	0	0	0	0	0	0	0	0	0	0	0	0	0	0	0	0	0	0	0	0	0	0	0	0	0	0	0	0
2b3fe49b715e4ec1f2c75d703884d6ce	Bacteroidetes	Bacteroidia	Bacteroidales	p-251-o5	uncultured bacterium	uncultured bacterium	0	0	0	0	0	0	0	0	0	0	0	0	0	0	0	0	0	0	0	0	0	0	0	0	0	0	0	0	0	0	0	0	0	0	0	0	0	0	0	0	0	0	0
2b3ff32d03b8eca92e3061131d1354b4	Bacteroidetes	Bacteroidia	Bacteroidales	Prevotellaceae	Prevotellaceae UCG-003	NA	0	0	29	0	0	0	17	0	0	0	0	0	12	0	0	0	0	0	10	0	0	0	0	0	0	0	0	0	0	0	0	0	0	0	0	0	47	0	15	0	0	0	0
2b42b1de56d35cd8e1129ebf67f8af58	Bacteroidetes	Bacteroidia	Bacteroidales	Rikenellaceae	Rikenellaceae RC9 gut group	NA	0	0	0	0	0	0	0	0	0	0	0	0	0	0	0	0	0	0	0	0	0	0	0	0	0	0	0	0	0	0	0	0	0	0	0	0	0	0	0	0	0	0	0
2b57360f25ae712379db0bf24e5857aa	Firmicutes	Clostridia	Clostridiales	Ruminococcaceae	[Eubacterium] coprostanoligenes group	uncultured bacterium	0	0	0	0	0	0	0	0	0	0	0	0	0	0	0	0	0	0	0	0	0	0	0	0	0	0	0	0	0	0	0	0	0	0	0	0	0	0	0	0	0	0	0
2b68a973f3cdd10053156179d95410d7	Firmicutes	Clostridia	Clostridiales	Lachnospiraceae	NA	NA	0	0	0	0	0	0	0	0	0	0	0	0	0	0	0	0	0	0	0	0	0	0	0	0	0	0	0	0	0	0	0	0	0	0	0	0	0	0	0	0	0	0	0
2b6ca8dfa0d0e2ea8673577b1655a05d	Tenericutes	Mollicutes	Anaeroplasmatales	Anaeroplasmataceae	Anaeroplasma	uncultured rumen bacterium	0	0	0	0	0	0	0	10	0	0	0	15	0	0	0	0	0	0	0	0	0	0	0	0	13	11	0	6	0	0	0	0	0	0	0	0	0	0	0	0	0	0	0
2b72be7582a4bd5148d3bd39bae1b4c9	Firmicutes	Clostridia	Clostridiales	NA	NA	NA	0	0	0	0	0	0	0	0	0	0	0	0	0	0	0	0	0	0	0	0	0	0	0	0	0	0	0	0	0	0	0	0	0	0	0	0	0	0	0	0	0	0	0
2b7c4d32ee3358ef7412938bf65053ff	Firmicutes	Clostridia	Clostridiales	Ruminococcaceae	Ruminococcus 1	bacterium XPD3003	0	0	0	0	0	0	0	0	0	0	0	0	0	0	0	0	0	0	0	0	0	0	0	0	0	0	0	0	0	0	0	0	0	0	0	0	0	4	0	0	0	0	8
2b85b34ff467e2ae8d7c8c839d51134d	Bacteroidetes	Bacteroidia	Bacteroidales	Rikenellaceae	Rikenellaceae RC9 gut group	uncultured bacterium	0	0	0	0	0	0	0	0	0	0	0	0	0	0	0	0	0	0	0	0	0	0	0	0	0	0	0	0	0	0	0	0	0	0	0	0	0	0	0	0	0	0	0
2b86f8b8045e2fbaeaed62dfe0680419	Firmicutes	Clostridia	Clostridiales	Clostridiales vadinBB60 group	NA	NA	0	0	0	0	0	0	0	0	0	0	0	0	0	0	0	0	0	0	0	0	0	0	0	0	0	0	0	0	0	0	0	0	0	0	0	0	0	0	0	0	0	0	0
2b8b54234f58e4aa26a35e5a9b5336fd	Actinobacteria	Coriobacteriia	Coriobacteriales	NA	NA	NA	0	0	0	0	0	0	0	0	0	0	0	0	0	0	0	0	0	0	0	0	6	0	0	0	0	0	0	0	0	0	8	0	0	0	0	0	0	8	0	0	0	9	0
2ba2a3942da92c7cd5f7d5bd97b82bea	Bacteroidetes	Bacteroidia	Bacteroidales	p-251-o5	uncultured bacterium	uncultured bacterium	0	0	0	0	0	0	0	0	0	0	0	0	0	0	0	0	0	0	0	0	0	0	0	0	0	0	0	0	0	0	0	0	0	0	0	0	0	0	0	0	0	0	0
2ba861e54dc071832d4500bf535eee7b	Firmicutes	Clostridia	Clostridiales	Lachnospiraceae	NA	NA	0	0	0	0	0	0	0	0	0	0	0	0	16	0	0	0	0	0	0	0	0	0	0	0	0	0	0	0	0	0	0	0	0	0	0	0	0	0	0	0	0	0	0
2bac60b193db1d74c96a65fd7c54423b	Bacteroidetes	Bacteroidia	Bacteroidales	p-251-o5	uncultured bacterium	uncultured bacterium	0	0	0	0	0	0	0	0	0	0	0	0	0	0	0	0	0	0	0	0	0	0	0	0	0	0	0	0	0	0	0	0	0	0	0	0	0	0	0	0	0	0	0
2bacaef8bab514c03e5d0603bb335eba	Tenericutes	Mollicutes	NED5E9	NA	NA	NA	0	5	0	0	0	0	0	0	0	0	0	0	0	0	0	0	0	0	0	0	0	0	0	0	0	0	0	0	0	0	0	0	0	0	0	0	0	0	0	0	0	0	0
2bcc66e1fa789656ae06b4c51058549f	Bacteroidetes	Bacteroidia	Bacteroidales	Bacteroidales RF16 group	uncultured bacterium	uncultured bacterium	0	0	0	0	0	0	0	0	0	0	10	0	0	0	0	0	0	0	0	0	0	0	0	0	0	0	0	0	0	0	0	0	0	0	0	0	0	0	0	0	0	0	0
2bd1b5ce8841dc057af05056ef78639a	Bacteroidetes	Bacteroidia	Bacteroidales	F082	uncultured bacterium	uncultured bacterium	0	0	0	0	0	0	0	0	0	0	0	0	0	0	0	5	0	0	0	0	50	0	44	40	0	8	26	0	0	0	0	0	0	0	0	0	0	0	0	0	0	0	24
2bd2a4fca37e66332fa72bea1a598176	Bacteroidetes	Bacteroidia	Bacteroidales	Prevotellaceae	Prevotellaceae UCG-004	NA	0	0	0	0	0	0	0	0	0	0	0	0	0	0	21	0	0	0	0	0	0	34	0	0	0	0	0	0	32	0	0	0	0	0	0	0	0	0	0	0	0	0	33
2bead105af87d10a1d9523140e58e557	Firmicutes	Clostridia	Clostridiales	Ruminococcaceae	[Eubacterium] coprostanoligenes group	uncultured bacterium	8	0	0	0	0	0	0	0	0	0	0	0	0	0	0	0	0	0	0	0	0	0	0	0	0	0	0	0	0	0	0	0	0	0	0	0	0	0	0	0	0	0	0
2bff0d0ccfc67007ae53046292649087	Firmicutes	Clostridia	Clostridiales	Ruminococcaceae	Ruminococcaceae NK4A214 group	NA	0	34	0	0	0	0	0	0	0	0	0	0	0	0	16	0	0	0	0	0	0	0	0	0	0	0	17	0	0	0	0	0	0	0	0	0	0	0	29	0	0	0	0
2c0865c8ccaba2d9344345deedf3d29f	Firmicutes	Clostridia	Clostridiales	Lachnospiraceae	NA	NA	0	0	0	0	0	0	0	0	0	51	0	0	0	0	0	0	22	0	0	0	0	0	37	0	0	0	0	0	0	0	0	39	0	0	53	0	0	33	40	71	38	0	0
2c0b30eb7c355d9ee1b7f8d25185e615	Firmicutes	Clostridia	Clostridiales	Christensenellaceae	Christensenellaceae R-7 group	NA	0	0	0	62	0	53	0	0	0	40	35	0	0	31	59	0	0	0	0	0	0	36	0	0	0	34	0	0	0	28	67	51	39	0	47	0	0	39	0	61	0	0	65
2c178bddda6d6263baf2c16b22d9afbb	Firmicutes	Negativicutes	Selenomonadales	Veillonellaceae	Anaerovibrio	uncultured bacterium	0	0	0	0	0	0	0	0	0	0	0	0	0	0	0	0	0	0	0	0	0	0	0	0	0	0	0	0	7	0	0	0	0	0	0	0	0	0	0	0	39	0	0
2c39ba37ff3f6ce9ff9b49748a01739c	Bacteroidetes	Bacteroidia	Bacteroidales	Muribaculaceae	NA	NA	0	0	0	0	0	0	0	0	0	0	0	0	0	0	0	0	0	0	0	0	0	0	0	0	0	0	0	0	0	0	0	0	0	0	0	0	0	0	0	0	0	0	0
2c429e8396b72a5e9b6ebbb7b97fbfd4	Firmicutes	Clostridia	Clostridiales	Ruminococcaceae	Ruminococcaceae NK4A214 group	NA	0	45	0	0	0	0	0	0	22	0	0	0	0	0	0	0	0	0	21	27	0	0	0	0	0	0	0	0	0	0	0	0	0	38	0	0	0	0	0	0	0	0	0
2c525b95e98e23ab74b05102dde507d9	Bacteroidetes	Bacteroidia	Bacteroidales	Prevotellaceae	Prevotellaceae UCG-003	NA	0	20	12	54	27	11	0	33	0	0	0	58	0	0	0	0	0	0	0	40	0	0	0	14	27	0	20	0	0	18	0	0	43	0	35	0	0	51	62	36	58	0	0
2c542b4b88aa7a54dc45ce5157b25bd6	Firmicutes	Clostridia	Clostridiales	Lachnospiraceae	NA	NA	0	0	0	0	13	0	0	0	0	0	0	0	0	40	46	0	0	0	0	0	0	0	0	0	0	0	0	0	17	15	0	0	0	0	0	0	0	0	0	0	0	0	0
2c72fb13d91757a7445ef26fb6474339	Proteobacteria	Gammaproteobacteria	Aeromonadales	Succinivibrionaceae	Ruminobacter	NA	0	0	0	0	4	0	0	0	0	0	0	0	0	0	0	0	0	0	0	4	0	0	0	0	0	0	0	0	0	0	0	0	0	2	0	0	11	0	0	0	0	0	0
2c78e4bdeab4c2db5c068992b399c22e	Bacteroidetes	Bacteroidia	Bacteroidales	Rikenellaceae	Rikenellaceae RC9 gut group	uncultured bacterium	0	0	0	0	0	0	24	0	0	0	0	48	0	0	0	0	0	0	40	0	0	0	0	0	0	0	0	0	0	0	0	0	0	0	0	0	0	0	0	0	0	0	0
2c8533fca6b276163705ec5d57c60c0c	Bacteroidetes	Bacteroidia	Bacteroidales	Bacteroidales UCG-001	uncultured bacterium	uncultured bacterium	0	0	0	0	0	0	0	0	0	0	0	0	0	0	0	0	0	0	0	0	0	0	0	0	0	0	0	0	0	0	0	0	0	0	0	0	0	0	0	0	0	0	0
2c9087123b812607a21240ceeed7add3	Firmicutes	Clostridia	Clostridiales	Ruminococcaceae	Papillibacter	uncultured bacterium	19	0	0	41	0	0	0	0	0	51	0	44	0	0	0	0	0	0	13	0	65	0	63	47	52	56	23	0	0	0	0	60	29	30	0	0	34	66	0	32	21	39	0
2c90a8ceab333035299422bfcbcb67e9	Firmicutes	Clostridia	Clostridiales	Ruminococcaceae	Ruminococcaceae UCG-010	NA	0	0	0	0	0	0	0	0	17	0	0	0	0	0	0	0	0	0	0	0	0	0	0	0	0	0	0	0	0	0	0	0	0	0	0	0	14	0	0	0	0	0	0
2cacb3351b5b5c39156d67c45ef77b3a	Bacteroidetes	Bacteroidia	Bacteroidales	Rikenellaceae	Rikenellaceae RC9 gut group	uncultured bacterium	0	0	0	0	0	0	0	0	0	0	0	0	0	0	0	0	0	0	0	0	0	0	0	0	0	0	0	0	0	0	0	0	0	0	0	0	0	0	0	0	0	0	0
2cbddd2774e6e2ca67253f88e1b738eb	Firmicutes	Clostridia	Clostridiales	Ruminococcaceae	Ruminococcaceae NK4A214 group	NA	0	0	83	0	0	0	0	0	0	0	0	0	0	0	0	0	0	0	0	0	0	0	0	0	0	0	0	0	0	0	0	0	0	0	0	0	0	0	0	0	0	0	0
2cc7e723173666de4421bda5fa65aaf5	Firmicutes	Clostridia	Clostridiales	Lachnospiraceae	NA	NA	0	0	0	0	0	0	0	0	0	0	0	0	0	0	0	0	0	0	0	0	0	0	0	0	0	0	0	0	0	0	0	0	0	0	0	0	0	0	0	0	0	8	0
2ccf31785765445156cee9e1881e845d	Firmicutes	Clostridia	Clostridiales	Lachnospiraceae	NA	NA	40	0	0	0	0	0	30	36	0	0	0	0	0	0	0	0	0	0	0	0	37	0	29	0	0	0	0	0	0	0	0	0	0	0	0	0	0	0	0	36	0	0	0
2cd29fe6a06833ff4c067d6ff06f44e5	Bacteroidetes	Bacteroidia	Bacteroidales	Prevotellaceae	Prevotellaceae UCG-003	NA	0	0	0	0	0	0	0	0	0	0	0	0	0	0	0	0	0	0	0	0	0	0	0	0	0	0	0	0	0	0	0	0	0	0	0	0	0	0	0	0	0	0	0
2cd5fb76c373b1be7789c1278a7ed193	Bacteroidetes	Bacteroidia	Bacteroidales	Bacteroidales UCG-001	uncultured bacterium	uncultured bacterium	0	0	0	0	0	0	0	0	0	0	0	0	0	0	0	0	56	0	0	0	0	38	0	0	0	0	0	0	0	16	0	0	0	59	0	0	0	0	0	15	0	60	0
2ce7bd209420c2a8d52372df0c8e85cb	Spirochaetes	Spirochaetia	Spirochaetales	Spirochaetaceae	Treponema 2	uncultured bacterium	0	0	0	0	0	0	0	0	0	0	0	0	0	0	0	0	0	0	0	0	0	0	0	0	0	37	0	0	0	0	0	0	0	0	0	0	0	0	0	0	0	0	0
2ce9ee1498ad5aaf45abe0f78e5c3df4	Proteobacteria	Alphaproteobacteria	Rhodospirillales	uncultured	uncultured bacterium	uncultured bacterium	0	0	0	0	0	0	0	0	0	0	0	0	0	0	0	0	0	0	0	0	0	0	0	0	0	0	0	0	0	0	0	0	0	0	0	0	0	0	0	0	0	0	0
2ced6d7f724ef5494f7dae646b30dfba	Bacteroidetes	Bacteroidia	Bacteroidales	Rikenellaceae	dgA-11 gut group	uncultured bacterium	0	0	0	0	0	0	0	0	0	0	0	0	0	0	0	0	0	0	0	0	0	0	0	7	0	0	0	0	0	0	0	0	0	0	0	0	0	0	0	0	0	0	0
2cefcc2d917ba9ca3de22609af560f75	Firmicutes	Clostridia	Clostridiales	Christensenellaceae	Christensenellaceae R-7 group	NA	0	0	0	0	29	0	0	0	0	0	0	0	0	0	0	0	0	0	0	0	0	0	0	0	0	0	0	0	0	0	0	0	0	0	0	0	0	0	0	0	0	0	0
2cefcd48853a8c76c67db1d14cf297fd	Bacteroidetes	Bacteroidia	Bacteroidales	Marinifilaceae	uncultured	uncultured rumen bacterium	0	0	0	0	0	0	0	0	0	0	0	0	0	0	0	0	0	0	0	0	0	0	0	0	0	0	0	0	0	0	0	0	0	0	0	0	0	0	0	0	0	0	0
2cf9832227129dfceb9c28b84205565b	Bacteroidetes	Bacteroidia	NA	NA	NA	NA	0	0	0	0	0	0	0	18	0	0	0	0	0	23	0	0	0	0	0	0	16	0	0	0	0	0	0	0	0	0	0	0	0	0	0	0	0	0	17	62	0	0	0
2d00b11f1f39b4e9a414ebabc78bce4b	Firmicutes	Clostridia	Clostridiales	Ruminococcaceae	NA	NA	0	0	0	0	0	0	0	0	0	0	0	0	0	0	0	0	0	0	0	0	0	0	0	0	0	0	0	0	0	0	0	0	0	0	0	0	0	0	0	0	0	0	0
2d06b96b3819681f937cbef71731e20c	Bacteroidetes	Bacteroidia	Bacteroidales	Prevotellaceae	NA	NA	0	0	0	0	0	0	0	0	0	0	0	0	0	0	0	0	0	0	0	0	0	0	0	0	0	0	0	0	0	0	0	0	0	0	0	0	0	0	0	0	0	0	0
2d104b9186af71e28a12050404501c42	Bacteroidetes	Bacteroidia	Bacteroidales	Rikenellaceae	Rikenellaceae RC9 gut group	NA	0	0	0	0	0	0	0	0	0	0	0	0	0	0	0	0	0	0	0	0	0	0	0	0	0	0	0	0	0	0	0	0	0	0	0	0	11	0	0	0	0	0	0
2d1387d6a836416d6896ddbfea4fc295	Firmicutes	Clostridia	Clostridiales	Family XIII	NA	NA	0	0	0	0	0	0	0	0	0	0	0	0	0	0	0	0	0	0	0	0	0	0	0	0	0	0	0	0	0	0	0	0	0	0	0	0	0	12	0	0	0	0	0
2d141177fbf50c05871d5e1c0597ad9e	Bacteroidetes	Bacteroidia	Bacteroidales	Prevotellaceae	NA	NA	0	14	0	0	0	0	0	0	0	0	0	0	0	0	0	0	0	0	0	0	18	0	0	0	0	0	0	0	0	0	0	0	0	0	0	0	0	0	0	1	0	0	0
2d1771137f4c35cb2c823f838447db39	Bacteroidetes	Bacteroidia	Bacteroidales	Rikenellaceae	Rikenellaceae RC9 gut group	uncultured bacterium	0	0	0	0	0	0	0	0	0	0	0	0	0	0	0	0	0	0	0	0	0	0	0	0	0	0	0	0	0	0	0	0	0	0	0	0	0	0	0	0	0	0	0
2d25288de69a5bda11501143728c268a	Bacteroidetes	Bacteroidia	Bacteroidales	Rikenellaceae	Rikenellaceae RC9 gut group	NA	0	0	0	0	0	0	0	0	0	0	0	0	0	0	0	0	0	0	0	0	0	0	0	0	0	0	0	0	0	0	0	0	0	0	0	0	0	0	0	0	0	0	0
2d271bf72ac01c1bb6a2407d8d3149bb	Firmicutes	Clostridia	Clostridiales	Christensenellaceae	Christensenellaceae R-7 group	NA	0	0	0	0	0	0	0	0	0	0	0	0	0	0	0	0	0	0	0	0	0	8	0	0	0	0	0	0	0	0	0	0	0	0	0	0	0	0	0	0	0	0	0
2d2d13c51c1a2d874676036c8abbb994	Bacteroidetes	Bacteroidia	Bacteroidales	p-251-o5	uncultured bacterium	uncultured bacterium	0	0	0	0	0	0	0	0	0	0	0	0	0	0	0	0	0	0	0	0	0	0	0	0	0	0	0	0	0	0	0	0	0	0	0	0	0	0	0	0	23	0	0
2d2f83e067aa46ca7376a144b7660d71	Bacteroidetes	Bacteroidia	Bacteroidales	Prevotellaceae	Prevotellaceae UCG-003	uncultured bacterium	0	0	0	0	0	0	0	0	0	0	0	0	0	0	8	0	0	0	0	0	0	0	0	0	0	0	0	0	0	0	0	0	0	0	0	0	0	0	0	0	0	0	10
2d3581006aaf10cdd81c09bae6525b30	Firmicutes	Clostridia	Clostridiales	Christensenellaceae	Christensenellaceae R-7 group	NA	0	0	0	0	0	0	0	0	0	0	0	0	0	0	0	0	0	0	0	0	0	0	0	0	0	0	0	0	0	0	0	0	0	0	0	0	0	0	0	0	0	0	0
2d39607c9cc4a22d191d07843499e60c	Bacteroidetes	Bacteroidia	Bacteroidales	F082	uncultured bacterium	uncultured bacterium	0	0	0	0	0	0	0	0	0	0	0	0	0	0	0	0	0	0	0	0	0	0	0	0	0	0	0	0	0	0	0	0	0	0	0	0	0	0	0	0	0	0	0
2d435d0257e6dbf4fdf15f5766632ffc	Bacteroidetes	Bacteroidia	Bacteroidales	NA	NA	NA	0	0	0	0	0	0	0	0	0	0	0	0	0	0	0	0	0	0	0	0	0	0	0	0	0	0	0	0	0	0	19	0	0	0	0	0	0	0	0	0	0	0	0
2d48485d58961d8a85b00aeec40064c0	Bacteroidetes	Bacteroidia	Bacteroidales	NA	NA	NA	0	0	0	0	0	0	0	0	0	0	0	0	48	0	0	0	0	0	0	0	0	0	0	0	0	0	0	0	0	0	0	0	0	0	0	0	0	0	0	0	0	0	0
2d51d50c879497b188746c3c0f7ec631	Bacteroidetes	Bacteroidia	Bacteroidales	Bacteroidales RF16 group	uncultured bacterium	uncultured bacterium	0	0	0	0	0	0	0	0	0	0	0	4	0	0	0	0	0	0	0	0	0	0	0	0	0	0	0	0	0	0	0	0	0	0	0	0	0	0	0	0	0	0	0
2d57c221ffff7c655c4da20e6c6d99ad	Bacteroidetes	Bacteroidia	Bacteroidales	Bacteroidales RF16 group	uncultured bacterium	uncultured bacterium	0	0	0	0	0	0	0	0	0	0	0	0	0	0	0	0	0	0	0	0	0	0	0	0	0	0	0	0	0	0	0	0	0	0	0	0	0	0	0	0	0	0	0
2d6d2bb2363bbbf3aeb6159ce282e7e6	Bacteroidetes	Bacteroidia	Bacteroidales	Rikenellaceae	Rikenellaceae RC9 gut group	uncultured bacterium	0	14	0	0	0	0	0	33	0	0	0	0	0	0	0	0	0	0	0	0	0	0	0	0	0	0	0	0	0	0	0	31	0	0	0	0	0	0	0	0	0	60	0
2d6e57c5714c2f8c5cf0db5962823425	Bacteroidetes	Bacteroidia	Bacteroidales	Bacteroidetes BD2-2	uncultured rumen bacterium	uncultured rumen bacterium	0	0	0	0	0	0	0	0	0	0	39	0	0	0	0	0	0	0	0	0	0	0	0	0	0	0	0	0	0	0	0	0	0	0	0	0	0	0	0	0	0	0	0
2d7117e4b675c257a04c4d2dda92d263	Firmicutes	Clostridia	Clostridiales	Family XIII	NA	NA	0	0	0	0	0	0	0	0	0	0	0	0	0	0	0	0	0	0	0	0	0	0	0	0	0	0	0	6	0	0	0	0	0	11	0	0	0	0	0	0	0	0	0
2d73da7361ef67c87929e691eed6643a	Spirochaetes	Spirochaetia	Spirochaetales	Spirochaetaceae	Treponema 2	uncultured bacterium	0	0	0	0	17	0	0	0	13	0	0	0	18	0	0	0	0	0	0	0	0	0	0	0	9	19	0	0	0	0	0	0	0	0	0	0	0	0	0	0	35	0	0
2d73f4cb1a0f81ea18a3609b4891b75a	Spirochaetes	Spirochaetia	Spirochaetales	Spirochaetaceae	Treponema 2	NA	0	0	0	0	0	0	0	0	0	0	19	0	0	0	0	0	0	0	0	0	0	0	0	0	0	0	0	0	0	0	0	0	0	0	0	0	0	0	0	0	0	0	0
2d76f79fb000d44f40da4dceae4ebf8e	Firmicutes	Clostridia	Clostridiales	Lachnospiraceae	NA	NA	0	0	0	0	0	0	0	0	0	0	0	0	0	0	0	0	0	0	0	0	0	0	0	0	0	0	0	0	0	0	0	0	0	0	0	0	0	0	0	0	0	0	0
2d78ab451bdef06005ef56d422b7ee3d	Bacteroidetes	Bacteroidia	Bacteroidales	Bacteroidales RF16 group	uncultured bacterium	uncultured bacterium	0	10	0	2	0	0	0	0	13	0	3	0	0	0	0	0	0	0	0	3	0	0	6	0	0	0	0	0	0	0	0	0	0	0	0	0	0	0	3	0	0	0	0
2d80bfd13fc680f377be2c12eef47879	Bacteroidetes	Bacteroidia	Bacteroidales	Bacteroidales BS11 gut group	uncultured bacterium	uncultured bacterium	0	0	0	0	0	0	0	0	0	0	0	0	0	0	0	0	0	0	0	0	0	0	0	0	0	0	0	0	0	0	0	0	0	0	0	0	0	0	0	0	0	0	0
2d8b1fe727600e3bf9b6d86d894c060b	Spirochaetes	Spirochaetia	Spirochaetales	Spirochaetaceae	Treponema 2	NA	51	0	0	0	0	0	0	0	0	0	0	0	0	0	62	0	0	0	0	0	0	0	0	0	0	0	0	0	0	0	0	0	0	0	0	0	0	0	0	0	0	0	0
2d991dd044133aad0576b3663765d89b	Firmicutes	Clostridia	Clostridiales	Ruminococcaceae	[Eubacterium] coprostanoligenes group	NA	0	0	0	0	0	0	0	0	0	0	0	0	0	0	0	0	0	0	0	0	0	0	0	0	0	0	0	0	0	0	0	0	0	0	0	0	0	53	36	0	0	0	0
2d9b7a7c5252d79307b1e38f39ca6ef6	Firmicutes	Clostridia	Clostridiales	Family XIII	Anaerovorax	NA	0	0	0	0	0	0	0	0	0	0	0	0	0	0	0	0	0	0	0	0	0	0	0	0	0	0	0	0	0	0	0	0	0	0	0	0	0	0	0	0	0	0	0
2d9dd4c1af4aa36f95f10d5b942dd7e2	Firmicutes	Clostridia	Clostridiales	NA	NA	NA	0	0	0	0	0	0	0	0	0	0	0	0	0	0	0	0	0	0	0	24	0	0	0	0	17	0	0	0	0	0	0	0	0	0	0	0	0	0	0	0	0	0	0
2dade908e7231d1dc72a48141a5899bb	Bacteroidetes	Bacteroidia	Bacteroidales	p-251-o5	uncultured bacterium	uncultured bacterium	0	0	0	0	0	0	0	0	0	0	0	0	0	0	0	0	0	0	0	0	0	0	0	0	0	0	0	0	0	0	0	0	0	0	0	0	0	0	0	0	0	0	0
2db220df808ee1b8de966f57fbeae264	Bacteroidetes	Bacteroidia	Bacteroidales	Rikenellaceae	dgA-11 gut group	uncultured bacterium	0	0	0	0	0	0	0	0	0	0	0	0	0	0	0	0	0	0	0	0	0	0	0	0	0	0	0	0	0	0	0	0	0	0	0	0	0	0	0	0	0	0	0
2dbb20139dbbf5814978713d55c25297	Bacteroidetes	Bacteroidia	Bacteroidales	p-251-o5	uncultured bacterium	uncultured bacterium	9	0	12	0	0	0	0	0	0	0	0	0	0	0	0	0	0	0	0	0	0	0	0	0	0	0	0	0	0	0	0	0	10	22	0	0	0	0	0	0	19	0	0
2dbbe4a3648282c7ba9d2af59f630b6e	Firmicutes	Clostridia	Clostridiales	Ruminococcaceae	Ruminococcaceae NK4A214 group	NA	0	0	0	0	0	0	0	0	0	0	0	0	0	0	0	0	0	0	0	0	0	0	0	0	0	0	0	0	0	0	0	0	0	0	36	0	0	0	0	0	0	0	0
2dbd59af410d529d9bc30769a554b031	Bacteroidetes	Bacteroidia	Bacteroidales	Prevotellaceae	NA	NA	20	0	0	0	0	0	0	0	0	0	0	0	0	0	0	0	0	0	0	0	0	0	0	0	0	0	0	0	0	0	0	0	0	0	0	0	0	0	0	0	0	18	6
2dbfc43699ec5a795bb4634c9b49a37e	Firmicutes	Bacilli	Bacillales	Planococcaceae	NA	NA	0	0	0	0	0	0	0	0	0	0	0	0	0	0	0	0	0	0	0	0	0	0	0	41	0	0	0	0	0	0	0	0	0	0	0	0	0	0	0	0	0	0	0
2dc26ee0297537b18be135b0c55a944a	Bacteroidetes	Bacteroidia	Bacteroidales	Rikenellaceae	Rikenellaceae RC9 gut group	uncultured bacterium	0	0	0	0	0	0	0	0	0	0	0	0	0	0	0	0	0	0	0	0	0	0	0	0	0	0	0	0	0	0	0	0	0	0	0	0	0	0	0	0	0	0	0
2dc90daf36b43b9f7d318ac80602637b	Bacteroidetes	Bacteroidia	NA	NA	NA	NA	0	0	0	0	0	0	0	0	0	0	0	0	0	0	0	0	0	0	0	0	0	0	0	0	0	0	0	0	0	0	0	0	0	0	0	0	0	0	0	0	0	0	0
2dd729e111dda01d47c2d2306af5eb40	Bacteroidetes	Bacteroidia	Bacteroidales	p-251-o5	uncultured bacterium	uncultured bacterium	0	0	0	0	0	0	0	0	0	0	0	0	0	0	0	0	0	0	0	0	0	0	0	0	0	0	0	0	0	0	0	20	0	0	0	0	0	0	0	0	0	0	0
2dd985ab5d6f4171291dd59aa472150f	Spirochaetes	Spirochaetia	Spirochaetales	Spirochaetaceae	Treponema 2	NA	0	0	0	0	0	0	0	0	0	0	0	0	0	0	0	0	0	0	0	0	0	0	0	0	0	0	0	0	0	0	0	0	0	0	0	0	0	0	0	0	0	0	0
2df4fa92a0219886aa43cef9a6694ed4	Firmicutes	Clostridia	Clostridiales	Ruminococcaceae	Ruminococcaceae UCG-010	NA	0	0	0	0	20	0	0	0	0	0	0	0	0	0	0	0	0	0	0	0	0	0	0	0	0	0	0	0	0	0	0	0	0	0	0	0	0	0	0	0	0	0	11
2e028bbbd7923d263d595051db4c32ac	Bacteroidetes	Bacteroidia	Bacteroidales	F082	uncultured bacterium	uncultured bacterium	0	0	0	18	0	0	0	0	0	0	0	0	0	0	0	0	0	0	0	0	0	0	0	0	0	0	0	0	0	0	0	0	0	0	0	0	0	0	0	0	0	0	0
2e0452b6885ab94e1d89ac981c8c8c9f	Firmicutes	Clostridia	Clostridiales	Lachnospiraceae	NA	NA	0	0	0	0	0	0	0	0	0	0	0	0	0	0	0	0	0	0	0	0	0	0	0	0	0	0	0	0	0	0	0	0	0	0	0	0	0	0	0	0	0	0	0
2e06fa018468f631c349c431d63e07e7	Bacteroidetes	Bacteroidia	Bacteroidales	Prevotellaceae	Prevotella 1	uncultured Prevotellaceae bacterium	0	0	0	0	0	0	0	0	0	0	0	0	0	0	0	0	0	0	0	0	0	0	9	0	0	0	0	0	0	0	0	0	0	0	0	0	0	0	0	0	0	0	0
2e0b250565cb1fe6f0e4a0865855a505	Bacteroidetes	Bacteroidia	Bacteroidales	Prevotellaceae	Prevotellaceae UCG-004	NA	0	0	0	0	0	0	0	0	0	0	0	0	0	0	0	0	0	0	0	0	0	0	0	0	0	0	0	0	0	0	0	0	0	0	0	0	0	0	0	0	0	0	0
2e0b58bf56403c5d004361be6af856f8	Firmicutes	Clostridia	Clostridiales	Lachnospiraceae	Lachnospiraceae XPB1014 group	NA	0	0	0	0	0	0	0	0	0	117	0	0	0	0	0	0	0	0	0	0	0	0	0	0	0	0	0	0	0	0	141	0	0	0	0	0	106	0	0	0	0	0	60
2e26aabf40d5efc7d9edf1b3231e270f	Bacteroidetes	Bacteroidia	Bacteroidales	F082	uncultured bacterium	uncultured bacterium	0	0	0	0	0	0	0	0	0	0	0	0	0	0	0	0	0	0	0	0	25	0	0	0	0	0	0	0	0	0	0	0	0	0	0	0	0	0	0	0	0	0	0
2e277616db6759f98518291d8cb1534d	Firmicutes	Clostridia	Clostridiales	Lachnospiraceae	NA	NA	0	0	0	0	0	0	0	0	0	0	0	0	0	0	0	0	0	0	0	0	0	0	0	0	0	0	0	0	0	0	0	0	0	0	0	0	0	0	0	0	0	35	0
2e2a24502a6561b4dcaf11e5b2e08010	Firmicutes	Bacilli	Lactobacillales	Streptococcaceae	Lactococcus	NA	0	0	0	0	0	0	0	0	0	0	0	0	0	0	0	0	0	0	0	0	0	0	0	0	0	0	0	0	0	0	0	0	0	0	20	0	0	15	0	0	0	0	0
2e30c0f8dccea28abb249d20bdc2f115	Firmicutes	Clostridia	Clostridiales	Lachnospiraceae	NA	NA	0	0	0	0	0	0	0	0	0	0	0	48	0	0	0	0	0	0	0	0	0	0	0	0	0	0	0	0	0	0	0	0	0	0	0	0	0	0	0	0	0	0	0
2e33f6877c3d9f35b0e8dab40575e873	Firmicutes	Clostridia	Clostridiales	Ruminococcaceae	Ruminococcaceae NK4A214 group	NA	0	55	0	0	54	0	0	0	0	0	0	0	0	0	0	0	0	0	0	78	0	0	0	0	0	0	0	0	0	0	23	0	0	0	0	0	0	42	0	0	0	0	0
2e37c80e460bd57a3b762dfa5bfeb7d5	Bacteroidetes	Bacteroidia	Bacteroidales	p-251-o5	uncultured bacterium	uncultured bacterium	0	0	0	0	0	0	0	0	0	0	0	0	0	0	0	0	0	0	0	0	0	0	0	0	0	0	0	0	0	0	0	0	0	0	0	0	0	0	0	0	0	0	0
2e37c861c350cdc366ac6382b23f70e2	Firmicutes	Clostridia	Clostridiales	Ruminococcaceae	Ruminococcaceae UCG-010	NA	0	0	0	0	0	0	0	0	0	0	0	0	0	0	0	0	0	0	0	0	0	0	0	0	0	0	0	0	0	0	0	0	0	0	0	0	0	0	0	0	0	0	0
2e481bd8e0ff34ee4f39a3dcb8a75544	Bacteroidetes	Bacteroidia	Bacteroidales	Prevotellaceae	Prevotellaceae UCG-003	NA	0	0	0	0	0	0	0	0	0	0	0	0	0	0	0	0	0	0	0	0	0	0	0	0	0	0	0	0	0	0	0	0	0	0	0	0	0	0	0	2	0	0	0
2e4d698dd5a8024341664ad6a4caf7ed	Firmicutes	Erysipelotrichia	Erysipelotrichales	Erysipelotrichaceae	uncultured	uncultured bacterium	0	0	0	0	0	0	0	0	0	0	0	0	0	0	0	8	9	0	20	0	0	0	17	14	0	0	0	0	0	0	0	0	0	11	0	0	0	0	0	0	0	7	0
2e635ff2f36df9d851676955f8debf44	Bacteroidetes	Bacteroidia	Bacteroidales	p-251-o5	uncultured bacterium	uncultured bacterium	0	0	0	0	0	0	0	0	0	0	0	0	0	0	0	0	0	0	0	0	0	0	0	0	0	0	0	0	0	0	0	0	0	0	0	0	0	29	0	0	0	0	0
2e659268daad8fb34679a8ec3b4c0198	Bacteroidetes	Bacteroidia	Bacteroidales	Bacteroidales RF16 group	uncultured bacterium	uncultured bacterium	0	0	0	0	0	0	0	0	0	0	0	0	0	0	0	0	0	0	0	0	0	0	0	0	0	0	0	0	0	0	0	0	0	0	0	0	0	0	0	0	0	0	0
2e6bf5d6f16323909faa7a516cc37f05	Spirochaetes	Spirochaetia	Spirochaetales	Spirochaetaceae	Treponema 2	uncultured bacterium	0	0	0	0	0	0	0	0	0	0	0	0	0	0	0	0	0	0	0	0	0	0	0	0	0	0	0	0	0	0	0	0	0	0	0	0	0	0	0	0	0	0	0
2e71c3ab66c6b55b9fca547fcdbb0f19	Firmicutes	Clostridia	Clostridiales	Lachnospiraceae	NA	NA	0	0	0	0	0	0	0	0	0	0	0	0	0	0	0	0	0	0	0	0	0	0	0	0	0	0	0	0	0	0	0	0	0	19	0	0	0	0	0	0	0	0	0
2e7d6b268e67fd581171e3fc3fbc9aff	Bacteroidetes	Bacteroidia	Bacteroidales	Rikenellaceae	Rikenellaceae RC9 gut group	NA	0	0	0	0	0	0	0	0	0	0	0	0	0	0	0	0	0	0	63	0	0	0	0	0	0	20	0	0	0	0	0	0	0	0	0	0	0	0	0	0	0	0	0
2e7e1dac7380d4fb75696b349cd35f03	Bacteroidetes	Bacteroidia	Bacteroidales	Prevotellaceae	Prevotellaceae UCG-004	uncultured bacterium	0	0	0	0	0	0	0	0	0	0	0	0	0	0	0	0	0	0	0	0	0	0	0	0	0	0	0	0	0	0	0	0	0	0	0	0	0	0	8	0	0	0	0
2e7f519953cbc86e1dde6485d99253bb	Bacteroidetes	Bacteroidia	Bacteroidales	p-251-o5	uncultured bacterium	uncultured bacterium	0	0	0	0	0	0	0	0	0	0	0	0	0	0	0	0	0	0	0	0	0	0	0	0	0	0	0	0	0	0	0	0	0	0	0	37	0	0	0	0	0	0	39
2e81b0d2f76a2c72ec0dba4a31e6edba	Firmicutes	Clostridia	Clostridiales	Lachnospiraceae	[Eubacterium] hallii group	uncultured bacterium	0	11	0	0	0	0	0	9	0	0	0	0	0	0	0	0	0	11	0	7	14	10	0	0	0	0	0	0	0	0	31	0	0	0	0	0	0	29	11	0	0	0	0
2e81ddbb907e2e93336ce1e47c00a5ac	Bacteroidetes	Bacteroidia	Bacteroidales	F082	uncultured bacterium	uncultured bacterium	0	0	0	0	0	0	0	0	0	0	0	0	0	0	0	0	0	0	0	0	0	0	0	0	0	0	0	0	0	0	0	0	0	0	0	0	0	0	0	0	0	83	0
2e8a9d9efb29bb85aafb4ecfaeb58440	Bacteroidetes	Bacteroidia	Bacteroidales	Prevotellaceae	Prevotellaceae UCG-004	uncultured bacterium	0	0	0	0	0	0	0	0	0	0	0	0	0	0	0	0	0	0	0	0	0	0	0	0	0	0	0	0	0	0	0	0	0	0	0	0	0	0	0	0	0	0	0
2e902c23836cb464e900a5dbe05a6581	Firmicutes	Clostridia	Clostridiales	Ruminococcaceae	Ruminococcus 1	bacterium XPD3003	0	0	0	0	11	0	0	0	0	0	0	0	0	0	0	0	7	0	0	0	0	0	0	0	0	0	0	0	0	0	0	0	0	7	9	0	0	0	0	0	0	12	0
2e917c84a0151cd25c2d3adf0665d44d	Bacteroidetes	Bacteroidia	Bacteroidales	Rikenellaceae	Rikenellaceae RC9 gut group	NA	0	0	0	0	0	0	0	0	0	0	0	0	0	0	0	0	0	0	0	0	0	0	0	0	0	0	0	0	0	0	0	0	0	0	0	0	0	0	0	31	0	0	0
2e93cae19f989c82a4ef57a5fae07ddc	Firmicutes	Clostridia	Clostridiales	Ruminococcaceae	Ruminococcaceae UCG-013	uncultured bacterium	0	0	0	0	0	0	0	0	0	0	0	0	0	0	0	0	16	0	0	0	0	0	0	0	0	0	0	0	0	0	0	0	0	0	0	0	0	0	0	0	0	0	0
2e991b01fffeb9e674cca8e0fe326a17	Firmicutes	Clostridia	Clostridiales	Ruminococcaceae	[Eubacterium] coprostanoligenes group	NA	0	0	0	0	0	0	0	0	0	0	0	0	0	0	0	0	0	0	0	0	0	0	0	0	0	0	0	0	0	0	0	0	0	0	0	0	19	0	0	0	0	0	0
2e9f9a26e511317e7b5576b237e6b1a9	Bacteroidetes	Bacteroidia	Bacteroidales	Prevotellaceae	Alloprevotella	uncultured bacterium	0	0	0	0	0	0	0	0	0	0	0	0	0	0	0	0	0	0	0	0	0	0	0	0	0	0	0	0	0	0	0	0	0	0	0	0	0	0	0	0	0	0	0
2e9fcd8d35a1fe5b0dbe97b007da2ff7	Bacteroidetes	Bacteroidia	Bacteroidales	p-251-o5	uncultured bacterium	uncultured bacterium	0	0	0	0	0	0	0	0	0	0	0	0	0	0	0	0	0	0	0	0	0	0	8	0	0	0	0	0	0	0	0	0	0	11	0	0	0	0	0	0	0	0	0
2ea1249f8900ab30a4c1f1eeafc9de43	Firmicutes	Clostridia	Clostridiales	Family XIII	uncultured	uncultured bacterium	0	0	0	0	0	0	0	0	0	5	0	0	13	0	0	0	0	0	0	0	0	10	0	0	18	0	0	0	12	0	24	0	0	0	0	0	0	58	42	23	0	18	0
2ec625b5a8146030ef9632f68a0e9068	Firmicutes	Clostridia	Clostridiales	Ruminococcaceae	NA	NA	0	0	0	9	12	0	0	0	25	11	0	0	0	0	29	0	0	0	0	27	0	0	0	25	0	0	0	0	0	0	0	0	0	0	0	0	15	17	0	0	0	0	0
2ecf58ab5ac9292ad0cb1d04b71cf715	Bacteroidetes	Bacteroidia	Bacteroidales	Rikenellaceae	Rikenellaceae RC9 gut group	uncultured bacterium	0	0	0	0	0	0	0	0	0	0	0	51	0	0	0	0	35	0	50	0	0	0	0	47	0	24	14	29	0	0	0	0	0	0	0	0	0	0	0	59	0	0	0
2ed7b16e7c31fb6d1db5acb1e29c3174	Firmicutes	Clostridia	Clostridiales	Christensenellaceae	Christensenellaceae R-7 group	NA	0	0	0	0	0	0	0	0	0	0	0	0	0	0	0	0	0	0	0	0	0	0	0	0	0	0	0	0	0	0	0	0	0	0	0	0	0	0	0	0	0	0	0
2ee106fbfff3b9faa9a0ecd30dc65ab5	Spirochaetes	Spirochaetia	Spirochaetales	Spirochaetaceae	Treponema 2	uncultured bacterium	1	0	0	0	0	0	0	0	0	0	0	0	0	0	0	0	0	0	0	0	0	0	0	0	0	0	0	0	0	0	0	0	0	0	0	0	0	0	0	0	0	0	0
2ee40af7c5319ce0c966ba9522ae53b6	Bacteroidetes	Bacteroidia	Bacteroidales	p-251-o5	uncultured bacterium	uncultured bacterium	0	59	0	0	0	0	0	0	42	0	0	42	0	0	0	0	0	0	0	0	91	0	37	29	0	0	0	0	0	0	0	0	0	41	0	0	0	0	22	0	0	0	0
2ee8196c44b852be3db002d9ffad5823	Firmicutes	Clostridia	Clostridiales	Family XIII	Family XIII UCG-001	NA	0	0	0	0	0	0	11	0	0	0	0	8	0	13	0	0	0	0	0	0	8	0	0	0	20	0	0	0	0	0	0	0	0	0	0	0	7	0	0	0	0	0	0
2ef0a028f1b207254a6805ce16a33050	Spirochaetes	Spirochaetia	Spirochaetales	Spirochaetaceae	Treponema 2	NA	0	0	27	0	6	0	0	0	0	0	0	17	0	0	13	0	0	0	0	0	0	0	0	0	0	0	0	0	0	0	0	0	0	0	0	0	0	0	0	0	0	0	0
2ef58ba45f62dbf0d5dac763f570e58a	Bacteroidetes	Bacteroidia	Bacteroidales	Rikenellaceae	Rikenellaceae RC9 gut group	uncultured bacterium	0	0	0	0	0	0	0	0	0	0	0	0	0	0	0	0	0	0	0	0	0	0	0	0	0	0	0	0	0	0	0	0	0	0	0	0	0	0	0	0	0	10	0
2f01d59fbb2e3dbe1271374787a3e2e9	Spirochaetes	Spirochaetia	Spirochaetales	Spirochaetaceae	Treponema 2	uncultured bacterium	9	0	0	0	0	0	0	4	0	0	17	0	0	15	0	0	0	0	0	0	0	0	0	0	3	7	0	0	0	0	0	10	0	15	0	0	0	0	0	0	0	0	0
2f0e1d8728846c1b1deecaeef8f8274d	Bacteroidetes	Bacteroidia	Bacteroidales	Prevotellaceae	Prevotellaceae UCG-004	uncultured bacterium	0	0	0	0	0	0	0	0	0	0	0	0	0	0	0	0	0	0	0	0	0	0	0	0	0	0	0	0	0	0	0	0	0	0	0	0	0	0	0	0	0	0	0
2f191e08cbddadc445cc9997b9897b23	Bacteroidetes	Bacteroidia	Bacteroidales	p-251-o5	uncultured bacterium	uncultured bacterium	0	0	0	0	0	0	0	0	0	0	0	0	0	0	0	0	0	0	0	0	0	0	0	0	0	0	0	0	16	0	0	0	0	0	0	0	0	0	0	0	0	0	0
2f1d39c509897a4bdf095c2f4a0fc693	Firmicutes	Clostridia	Clostridiales	Ruminococcaceae	Ruminococcaceae NK4A214 group	NA	0	0	0	0	0	0	0	0	0	0	20	0	22	0	0	0	0	0	0	0	19	0	0	0	0	0	0	0	0	0	0	0	0	0	0	0	0	0	0	0	0	0	21
2f24fb8bbe1272e675401642862a8212	Bacteroidetes	Bacteroidia	Bacteroidales	Bacteroidales RF16 group	uncultured bacterium	uncultured bacterium	0	0	0	0	0	0	0	0	0	0	0	0	0	0	0	0	0	0	0	0	0	0	0	0	0	0	0	0	0	0	0	0	0	0	0	0	0	0	0	0	0	0	0
2f416ba6a599f542802973e585aba356	Bacteroidetes	Bacteroidia	Bacteroidales	p-251-o5	uncultured bacterium	uncultured bacterium	0	0	0	0	0	0	0	0	0	0	0	0	0	0	0	0	0	0	0	0	0	0	0	0	0	0	0	0	0	0	0	0	0	0	0	0	0	0	0	0	0	0	0
2f6327c6c937177e43f75d1b147f3a83	Bacteroidetes	Bacteroidia	Bacteroidales	Rikenellaceae	Rikenellaceae RC9 gut group	uncultured bacterium	0	0	0	0	0	0	0	0	0	0	0	0	0	0	0	0	0	0	0	0	48	0	0	0	0	0	0	0	0	0	0	0	0	0	0	0	0	0	0	0	0	0	0
2f637c2141dc76659f1ce981789dc704	Bacteroidetes	Bacteroidia	Bacteroidales	F082	uncultured bacterium	uncultured bacterium	0	24	0	0	0	0	0	0	0	0	0	0	18	0	0	0	0	0	0	0	0	0	0	0	0	0	0	0	0	0	0	0	0	0	0	0	0	0	0	0	0	0	0
2f6ba3b526a3dd54bbc79ade48538953	Firmicutes	Clostridia	Clostridiales	Defluviitaleaceae	Defluviitaleaceae UCG-011	NA	0	0	0	0	0	0	0	0	0	0	0	0	0	0	0	18	0	0	0	0	0	0	0	0	0	0	0	0	0	0	0	0	0	0	0	0	0	0	0	0	0	0	0
2f6d71f028d9abf78d0cb7cdfd350fdc	Firmicutes	Clostridia	Clostridiales	Ruminococcaceae	Ruminococcaceae UCG-013	NA	0	0	0	0	0	0	0	0	0	0	0	0	0	0	0	0	0	0	0	0	0	0	0	0	0	0	0	0	0	0	0	0	0	0	0	0	0	0	0	0	0	0	0
2f7701ca4a0b47ff57003e7c5af1449d	Bacteroidetes	Bacteroidia	Bacteroidales	Rikenellaceae	Rikenellaceae RC9 gut group	uncultured bacterium	0	0	0	0	0	0	0	0	0	0	0	0	0	0	0	0	0	0	0	0	0	0	0	0	0	0	0	0	0	0	0	0	0	0	0	0	0	0	0	0	0	0	0
2f9a746a18238cf7cf18885ed94c5233	Firmicutes	Clostridia	Clostridiales	Ruminococcaceae	Ruminococcaceae UCG-013	uncultured bacterium	0	0	0	0	0	0	0	0	0	0	0	0	0	0	11	0	7	0	0	14	0	0	0	0	0	0	0	0	0	0	0	0	0	0	0	0	0	0	0	0	0	0	0
2f9e8fe77351243b18ce6b37a0c73f5e	Bacteroidetes	Bacteroidia	Bacteroidales	F082	NA	NA	0	16	0	0	0	0	12	0	0	0	0	0	0	0	0	0	0	0	0	0	0	0	0	0	0	0	5	0	0	0	0	0	0	0	0	0	0	0	0	0	0	0	0
2fa860b5d193f226d71afae25e7ea4cc	Bacteroidetes	Bacteroidia	Bacteroidales	p-251-o5	uncultured bacterium	uncultured bacterium	0	0	0	0	0	31	0	0	0	0	0	0	0	0	0	0	0	0	0	0	0	0	0	0	0	0	0	0	0	0	0	0	0	0	0	0	0	0	0	0	0	0	0
2fb029433954c868498b5fe0f6bc9c0a	Bacteroidetes	Bacteroidia	Bacteroidales	p-251-o5	uncultured bacterium	uncultured bacterium	0	0	0	0	0	0	0	0	0	0	0	0	0	0	0	0	0	0	0	0	0	0	0	0	0	0	0	0	0	0	0	0	0	0	0	0	0	0	0	21	0	0	0
2fc4071ff58ec84c98ecdce15661c174	Bacteroidetes	Bacteroidia	Bacteroidales	Rikenellaceae	Rikenellaceae RC9 gut group	uncultured bacterium	0	0	0	0	0	63	0	0	119	0	224	35	45	0	0	80	0	0	0	0	0	0	0	0	59	46	0	0	0	62	0	45	18	0	49	0	0	0	0	0	0	155	0
2fdc327e6fd8c4c5dbade8dd3eaab217	Bacteroidetes	Bacteroidia	Bacteroidales	Rikenellaceae	Rikenellaceae RC9 gut group	NA	0	0	0	0	0	0	0	0	0	0	0	0	0	0	0	0	0	0	0	0	0	0	0	0	0	0	0	0	0	0	0	0	0	0	0	0	0	0	0	0	0	0	0
2ff2145b67fa4effa5cdd407cbed93ae	Bacteroidetes	Bacteroidia	Bacteroidales	p-251-o5	uncultured bacterium	uncultured bacterium	0	0	0	0	0	0	0	0	0	0	0	0	0	0	0	0	0	0	0	0	0	0	0	0	0	0	0	0	0	0	0	0	0	0	0	0	0	35	0	0	0	0	0
301503a649ae777a54076315320cdb30	Firmicutes	Clostridia	Clostridiales	Lachnospiraceae	NA	NA	0	0	0	0	0	0	0	0	0	0	0	0	0	0	0	0	0	0	0	18	0	0	0	0	0	0	0	0	0	0	0	0	0	0	0	0	0	0	0	0	0	0	0
30226fe0c65ee7274f6c2bb49208761a	Bacteroidetes	Bacteroidia	Bacteroidales	p-251-o5	uncultured bacterium	uncultured bacterium	0	0	0	0	0	0	0	0	0	0	0	0	0	0	10	0	0	0	0	0	0	0	0	0	0	0	0	0	0	0	0	0	0	0	0	0	0	0	0	0	0	0	0
302358e236d51ec62e01cea04605c88e	Proteobacteria	Deltaproteobacteria	Bradymonadales	uncultured rumen bacterium	uncultured rumen bacterium	uncultured rumen bacterium	0	0	0	0	0	0	0	0	0	0	0	0	0	0	0	0	0	0	0	0	0	0	0	0	0	0	0	0	0	0	18	0	0	0	0	0	0	0	0	0	0	0	24
3026ad111cffc2b3352257b74edc522c	Bacteroidetes	Bacteroidia	Bacteroidales	Rikenellaceae	Rikenellaceae RC9 gut group	uncultured bacterium	0	0	0	0	0	0	0	0	0	0	0	0	0	0	0	0	0	0	0	0	0	0	0	0	0	0	0	0	0	0	0	0	0	0	0	0	0	0	0	0	0	0	0
302df89371db2d10b742bce886506294	Firmicutes	Clostridia	Clostridiales	Clostridiales vadinBB60 group	uncultured bacterium	uncultured bacterium	0	0	0	0	0	0	0	0	0	0	0	0	0	0	0	0	0	0	0	0	0	0	0	0	0	0	0	0	0	0	0	0	0	0	0	0	0	0	0	0	0	0	0
30327f68be8ea5132b837d1f36f4c0f4	Bacteroidetes	Bacteroidia	Bacteroidales	Rikenellaceae	Rikenellaceae RC9 gut group	uncultured bacterium	0	0	0	0	0	0	0	0	0	0	0	0	0	0	0	0	0	0	0	0	0	0	0	0	0	0	0	0	0	0	0	0	0	0	0	0	0	0	0	0	0	0	0
3038dddb9713d4334926f82a0a04fc01	Firmicutes	Clostridia	Clostridiales	Ruminococcaceae	Ruminococcaceae UCG-010	uncultured bacterium	17	0	22	0	0	20	0	0	0	0	0	34	0	0	0	0	0	0	10	0	0	0	0	0	0	0	0	0	0	0	0	0	0	0	0	0	0	0	0	0	0	0	47
303aebeb2a6df29275f645e711e15f98	Firmicutes	Clostridia	Clostridiales	Ruminococcaceae	[Eubacterium] coprostanoligenes group	NA	7	0	6	0	0	0	0	0	0	13	0	0	0	0	0	0	0	0	10	0	9	0	0	0	6	0	0	0	0	0	0	0	0	0	0	0	0	0	0	0	0	0	0
304035a918d3a6f7a8cbfd465b830333	Firmicutes	Clostridia	Clostridiales	Ruminococcaceae	Ruminococcaceae UCG-010	uncultured bacterium	0	0	0	0	0	0	0	0	16	0	0	0	0	0	0	0	0	0	0	0	0	0	0	0	0	7	0	0	0	0	0	0	0	0	0	0	0	0	0	0	0	5	0
30520b38c1ab7dea2ea4ad94d070de42	Firmicutes	Clostridia	Clostridiales	Ruminococcaceae	Ruminococcaceae UCG-002	uncultured bacterium	0	0	0	0	0	0	0	0	0	0	0	0	0	0	0	0	0	0	0	0	0	0	0	0	15	0	0	0	0	0	0	0	0	0	0	0	0	0	0	0	0	0	0
3054500e4c972eb04e9e26cac63441a0	Bacteroidetes	Bacteroidia	Bacteroidales	p-251-o5	uncultured bacterium	uncultured bacterium	0	0	0	0	0	0	0	0	0	0	0	0	0	0	0	0	0	0	0	0	0	0	0	0	0	0	0	0	0	0	0	0	0	0	8	0	0	0	0	0	0	0	0
305c253ad1e70218cd50eaa91b14850e	Firmicutes	Clostridia	Clostridiales	Lachnospiraceae	NA	NA	0	0	0	0	0	0	0	0	0	0	9	0	0	0	0	0	0	0	0	0	0	0	0	0	0	0	14	0	0	0	0	0	0	0	0	0	0	0	0	0	0	0	0
307af12d842c43407a0f0ba9aaa081b7	Bacteroidetes	Bacteroidia	Bacteroidales	Bacteroidales RF16 group	uncultured bacterium	uncultured bacterium	0	0	0	0	0	0	0	0	0	0	0	0	0	0	0	0	0	0	0	0	0	0	0	0	0	0	0	0	0	0	0	0	0	0	0	0	0	0	0	0	0	0	0
307d4bf303378cfd71e35df0d6b4bd9c	Firmicutes	Clostridia	Clostridiales	Ruminococcaceae	NA	NA	0	0	0	0	0	0	0	0	0	0	0	0	0	0	0	0	0	0	0	0	0	0	10	0	0	0	0	0	0	0	0	0	0	0	0	0	0	0	0	0	0	0	0
30830d8ae171c874b4324bd606947428	Bacteroidetes	Bacteroidia	Bacteroidales	Rikenellaceae	Rikenellaceae RC9 gut group	uncultured bacterium	0	0	0	0	0	0	0	0	0	0	0	0	0	0	0	0	0	0	0	0	0	0	9	0	0	0	0	0	0	0	0	0	0	0	0	0	0	0	0	0	18	6	0
30867f9d204a37e25dc256e2e6f36f1a	Spirochaetes	Spirochaetia	Spirochaetales	Spirochaetaceae	Treponema 2	uncultured bacterium	16	0	22	9	0	0	0	0	0	0	0	0	0	13	0	0	0	0	0	0	16	0	0	0	0	9	15	0	0	0	0	0	9	0	0	0	0	18	0	0	0	0	0
308807dcda7f8044492dfc90c0e711dd	Firmicutes	Clostridia	Clostridiales	Ruminococcaceae	Ruminococcaceae NK4A214 group	NA	0	0	0	0	0	0	0	0	0	0	0	0	0	0	0	0	0	0	0	0	0	0	0	0	0	0	0	0	0	0	0	0	0	0	0	0	0	0	0	0	0	0	0
309148691b590e4fc204b2b7cc9685ba	Bacteroidetes	Bacteroidia	Bacteroidales	NA	NA	NA	0	0	0	0	0	0	0	0	0	0	0	0	0	0	0	0	0	0	0	0	0	0	0	0	0	0	0	0	0	0	0	0	0	0	0	0	0	0	0	0	0	0	0
30976d8b55062a2e78d29b2867a6f105	Bacteroidetes	Bacteroidia	Bacteroidales	Rikenellaceae	Rikenellaceae RC9 gut group	uncultured bacterium	0	0	0	0	0	17	0	0	0	0	0	0	0	0	0	0	0	0	0	0	0	0	0	0	0	0	0	0	0	0	0	0	0	0	0	0	0	0	0	0	0	0	0
30a8ff29d6e57be5d5fd07d9230cd989	Firmicutes	Clostridia	Clostridiales	Family XIII	Family XIII AD3011 group	NA	0	5	0	24	0	0	0	0	0	0	0	11	0	0	0	0	0	6	0	0	0	9	0	0	0	9	0	0	0	0	17	0	0	0	12	0	0	0	0	17	0	0	6
30cf9dd266009103f4d93d6792fc261f	Firmicutes	Clostridia	Clostridiales	Ruminococcaceae	NA	NA	0	0	0	0	0	0	0	0	0	0	0	0	0	0	0	0	0	0	0	0	0	0	9	0	0	0	0	0	0	0	0	0	0	0	0	0	0	0	0	27	0	0	0
30e0b27e89d2e63f14e1e37d40318147	Firmicutes	Clostridia	Clostridiales	Ruminococcaceae	Ruminococcaceae UCG-010	uncultured bacterium	0	0	0	0	0	0	0	0	0	0	0	0	0	0	0	0	11	0	0	0	0	0	0	0	0	0	0	0	0	0	0	0	0	0	0	0	0	0	0	0	0	0	11
30e7b542992b3051248aaa71bf94aba0	Firmicutes	Clostridia	Clostridiales	Lachnospiraceae	NA	NA	0	0	0	0	0	0	0	0	27	0	0	0	0	0	0	0	0	0	0	0	0	0	41	0	0	0	0	0	0	0	0	0	0	0	0	0	0	0	0	0	0	0	43
30ebb0695b8c2c3191fc93ef13e2d6fc	Firmicutes	Clostridia	Clostridiales	Ruminococcaceae	[Eubacterium] coprostanoligenes group	NA	0	0	0	0	0	0	0	0	0	0	0	0	0	0	0	0	0	0	0	0	0	0	0	0	0	0	0	0	0	0	0	0	0	0	0	0	0	0	0	0	0	0	0
30eca5342adb823676634739e259e076	Firmicutes	Clostridia	Clostridiales	Ruminococcaceae	Ruminococcaceae NK4A214 group	NA	0	0	0	0	0	0	0	0	0	0	0	31	0	0	0	0	0	0	0	0	0	0	0	0	0	0	0	0	0	0	0	0	0	0	0	0	0	0	0	0	0	0	0
30f905c573c664912374c39d7481628e	Bacteroidetes	Bacteroidia	Bacteroidales	F082	uncultured bacterium	uncultured bacterium	0	0	0	12	0	0	0	0	0	0	0	0	0	0	0	0	0	0	0	0	0	0	0	0	0	0	0	0	0	0	0	0	0	0	0	0	0	0	0	0	0	0	0
30fa7b7009b79afec1fd74fcd7f8ef57	Firmicutes	Clostridia	Clostridiales	Ruminococcaceae	Ruminococcaceae UCG-002	NA	0	0	0	0	0	0	0	0	0	0	0	0	0	0	0	0	0	0	0	0	0	0	0	0	0	0	0	0	0	0	0	0	0	0	0	0	0	0	0	0	0	0	0
30fcaf8d7662546b76a6dbce72fe5418	Firmicutes	Clostridia	Clostridiales	Christensenellaceae	Christensenellaceae R-7 group	NA	0	0	0	0	0	0	0	0	0	0	39	0	0	0	0	0	0	0	0	0	0	0	0	0	0	0	0	0	0	0	0	0	0	0	0	0	0	0	0	0	0	0	0
3102adccfcae6fdce2cbcb46673983ca	Bacteroidetes	Bacteroidia	Bacteroidales	Rikenellaceae	Rikenellaceae RC9 gut group	NA	0	0	0	0	0	0	0	0	0	0	0	0	0	0	0	0	0	0	0	0	0	0	0	0	0	0	0	0	0	0	0	0	0	0	0	0	0	0	0	0	0	0	0
310327869b15b77d469b16ca115f77ab	Fibrobacteres	Fibrobacteria	Fibrobacterales	Fibrobacteraceae	Fibrobacter	NA	0	0	0	0	0	0	0	0	131	0	49	0	0	0	0	0	0	0	0	0	0	0	0	43	498	0	0	0	0	0	0	29	0	0	0	0	0	0	0	0	0	0	0
310c818ccd9f0e5a7b2a71a31a40ef8d	Bacteroidetes	Bacteroidia	Bacteroidales	F082	uncultured bacterium	uncultured bacterium	0	0	0	0	7	0	0	0	0	0	0	0	0	0	0	0	0	0	0	0	0	0	0	0	0	0	0	0	0	0	0	0	0	0	0	0	0	0	0	0	0	0	0
310ecb1b97cfcfbc4cb72e579ee409b0	Bacteroidetes	Bacteroidia	Bacteroidales	Prevotellaceae	Prevotellaceae UCG-004	uncultured rumen bacterium 4C0d-8	4	0	49	0	0	0	9	0	0	0	0	0	0	0	0	0	0	0	0	0	0	0	0	0	0	0	30	0	0	0	0	0	0	0	0	0	0	0	0	0	0	0	0
31100d808e23ec194cd2df4894cfb888	Firmicutes	Clostridia	Clostridiales	Ruminococcaceae	NA	NA	0	0	0	0	0	0	0	0	0	0	0	0	0	0	0	0	0	0	0	0	0	0	0	0	0	0	0	0	0	0	0	0	0	0	0	0	0	0	0	0	0	0	0
3130f3d08a93df739e36189f0d11700f	Actinobacteria	Coriobacteriia	Coriobacteriales	Coriobacteriales Incertae Sedis	Phoenicibacter	uncultured bacterium	0	0	0	0	0	0	0	31	0	0	0	0	0	0	0	0	0	0	0	0	0	0	0	0	0	36	25	0	0	0	0	0	0	0	0	17	0	0	0	0	0	0	0
3133c85099a922628b30ed1daea6dd6f	Bacteroidetes	Bacteroidia	Bacteroidales	NA	NA	NA	0	0	0	0	0	0	0	0	0	0	0	0	0	0	0	0	89	13	45	0	0	0	45	0	0	0	0	0	0	63	0	0	0	0	0	0	75	0	0	0	0	0	0
31456fb57d7694f660db8bd058d5a510	Bacteroidetes	Bacteroidia	Bacteroidales	p-251-o5	uncultured bacterium	uncultured bacterium	0	0	0	0	0	0	15	0	0	0	0	0	0	0	0	0	0	0	0	0	0	0	47	0	0	0	0	0	0	0	0	0	0	0	0	29	0	53	0	0	0	0	17
314b17552d02570b6f23cdf9aed48229	Firmicutes	Clostridia	Clostridiales	Ruminococcaceae	Saccharofermentans	NA	0	0	0	0	0	0	0	0	0	0	0	0	0	0	0	0	0	0	0	0	0	0	0	0	0	0	0	0	0	0	0	0	0	0	22	0	0	0	20	0	0	0	0
314d30abc411de3c296dfa07debe737b	Firmicutes	Clostridia	Clostridiales	Ruminococcaceae	NA	NA	0	0	0	0	0	0	0	0	0	0	0	0	0	0	0	0	0	0	0	0	0	0	0	0	0	0	0	0	0	0	0	0	0	0	0	0	0	0	0	0	0	0	0
3151a33f8e42a6a248caef2076aa1816	Bacteroidetes	Bacteroidia	Bacteroidales	Rikenellaceae	Rikenellaceae RC9 gut group	NA	0	0	0	0	0	0	0	0	0	0	0	0	0	0	0	0	0	0	0	0	0	0	0	0	0	0	0	0	0	0	0	0	0	0	0	0	0	0	0	0	0	0	0
316fd2efd1b2beb2b4a675ed2d38777e	Firmicutes	Clostridia	Clostridiales	Clostridiales vadinBB60 group	NA	NA	0	0	0	0	0	0	0	0	0	0	0	0	0	0	0	0	0	0	0	5	0	0	0	0	0	0	0	0	0	0	0	0	0	0	0	0	0	0	0	0	0	0	0
3173c06de7a0e31d610183359f66ac4e	Firmicutes	Clostridia	Clostridiales	Family XIII	Anaerovorax	uncultured bacterium	0	0	0	0	0	0	0	0	0	0	0	0	0	0	0	0	0	0	0	0	0	0	0	0	0	0	0	0	0	0	0	0	0	0	0	0	0	0	0	0	0	0	0
317d20532466335f17e4521f2627e75f	Bacteroidetes	Bacteroidia	Bacteroidales	Bacteroidales RF16 group	uncultured bacterium	uncultured bacterium	0	0	0	0	0	0	0	0	0	0	0	0	0	0	0	0	0	0	0	0	0	0	0	0	0	0	0	0	0	0	0	0	0	0	0	0	0	0	0	0	0	0	0
31834519e2040e0878d7b8e436997f56	Firmicutes	Clostridia	Clostridiales	Ruminococcaceae	Saccharofermentans	uncultured bacterium	29	0	0	0	0	0	0	0	0	0	11	0	0	0	0	0	0	0	0	0	28	0	12	0	0	0	0	0	70	0	0	0	0	0	0	0	0	0	0	12	0	0	8
318fa45b20293377c20b217bbd5fe7c3	Firmicutes	Bacilli	Lactobacillales	Enterococcaceae	Enterococcus	NA	0	0	0	0	0	0	0	0	0	0	0	0	0	0	0	0	0	0	0	0	0	0	0	0	0	0	0	0	0	0	0	0	0	0	0	0	0	0	0	0	0	0	0
319764178b81821d497cfd7669abd0eb	Bacteroidetes	Bacteroidia	Bacteroidales	Bacteroidales RF16 group	uncultured bacterium	uncultured bacterium	0	0	0	0	0	0	0	0	0	0	0	0	0	0	0	0	0	0	0	0	0	0	0	0	0	0	0	0	0	0	0	0	0	0	0	0	0	0	0	0	0	3	0
319a2fe30788d30a5720de4d242dc5dd	Bacteroidetes	Bacteroidia	Bacteroidales	Bacteroidales RF16 group	uncultured bacterium	uncultured bacterium	0	1	3	0	0	0	0	0	6	0	0	0	0	0	0	0	6	0	0	0	0	0	0	0	0	0	0	0	0	0	0	12	0	0	0	0	3	0	0	0	6	0	0
31a2f5645d263da9d5445207cc9c1c60	Fibrobacteres	Fibrobacteria	Fibrobacterales	Fibrobacteraceae	Fibrobacter	Fibrobacter sp. UWH9	0	0	0	0	0	0	0	0	0	0	0	0	0	0	0	0	0	0	0	0	0	0	0	0	0	29	0	0	0	0	0	0	0	0	0	0	0	0	0	0	0	0	0
31a976a3d165fde53f657fe2bfc07df8	Bacteroidetes	Bacteroidia	Bacteroidales	Rikenellaceae	Rikenellaceae RC9 gut group	NA	0	0	0	0	0	0	0	0	0	0	0	0	0	0	0	0	0	0	0	0	0	0	24	0	0	0	0	0	0	0	0	0	0	0	0	0	0	0	0	0	0	0	0
31ab6c9bd6dc8e8d988d15159999e491	Firmicutes	Clostridia	Clostridiales	Christensenellaceae	Christensenellaceae R-7 group	NA	0	0	0	0	0	0	0	0	0	0	0	0	0	0	0	0	0	0	0	0	0	0	0	0	0	0	0	0	0	0	0	0	0	0	0	0	0	0	0	0	0	0	0
31b2d8ca987a6d6c7c414f27fe8d31c3	Bacteroidetes	Bacteroidia	Bacteroidales	p-251-o5	uncultured bacterium	uncultured bacterium	0	0	20	0	0	0	0	0	0	0	0	0	0	0	0	0	0	0	0	0	0	0	0	0	0	0	0	0	0	0	0	0	0	0	0	0	0	0	0	0	0	0	0
31b8c4adef60177e06e320ae093de2d0	Bacteroidetes	Bacteroidia	Bacteroidales	Bacteroidales RF16 group	uncultured bacterium	uncultured bacterium	0	0	0	0	0	0	0	30	0	0	0	0	0	0	0	0	0	0	0	37	0	0	0	15	0	0	0	0	0	0	0	0	0	0	0	0	0	0	0	0	32	27	0
31bc8b31352c842325b7ed7bee452d1a	Firmicutes	Clostridia	Clostridiales	Lachnospiraceae	NA	NA	0	0	0	0	0	0	0	0	0	0	0	0	0	0	0	0	0	0	0	0	7	0	12	8	0	0	0	0	11	0	0	0	0	0	0	0	0	0	0	0	0	0	0
31bf86195ae0cfe3c563d1f797462812	Firmicutes	Clostridia	Clostridiales	Lachnospiraceae	Blautia	NA	0	0	0	0	0	0	0	0	0	0	0	0	0	0	33	0	0	0	0	0	0	0	15	0	0	0	0	0	0	0	0	0	0	0	0	0	0	0	0	0	0	0	0
31ce4512b6e1521fece457775e044c8c	Bacteroidetes	Bacteroidia	Bacteroidales	Muribaculaceae	uncultured bacterium	uncultured bacterium	0	0	0	0	0	0	0	0	0	0	0	0	0	0	0	0	0	0	0	0	0	0	0	0	0	0	0	0	0	0	0	0	0	0	0	0	0	0	0	0	0	0	0
31d67a9447694681702c7ad9b490f0d2	Bacteroidetes	Bacteroidia	Bacteroidales	Rikenellaceae	Rikenellaceae RC9 gut group	NA	0	0	0	0	0	0	0	0	0	0	0	0	0	0	0	0	0	0	0	0	0	0	0	0	0	0	0	0	0	0	0	0	0	0	0	0	0	0	0	0	0	0	0
31db0072891c3d0beec85b3833bc4017	Bacteroidetes	Bacteroidia	Bacteroidales	p-251-o5	uncultured bacterium	uncultured bacterium	0	0	0	0	0	0	0	0	0	0	0	0	0	0	0	0	0	0	0	0	0	0	0	0	0	0	0	0	0	0	0	0	0	0	0	0	0	0	0	0	0	0	0
31e2c89af2dfd2f85dcaafce4e7dfdec	Bacteroidetes	Bacteroidia	Bacteroidales	p-251-o5	uncultured bacterium	uncultured bacterium	0	0	0	0	0	0	0	0	0	0	0	0	0	0	0	0	0	0	0	0	0	0	0	0	0	0	0	0	0	0	0	0	0	0	0	0	0	0	0	0	0	0	0
31e2d749d32ab3f8ed290b384af1192a	Firmicutes	Clostridia	Clostridiales	Ruminococcaceae	Ruminococcaceae UCG-010	uncultured bacterium	0	0	0	0	0	0	0	0	0	0	0	0	0	0	0	0	0	0	0	0	0	0	0	0	0	0	0	0	0	0	0	0	0	0	0	0	0	0	0	0	0	0	0
31ea0ceb55d5370bc8475148c2aec98b	Bacteroidetes	Bacteroidia	Bacteroidales	Prevotellaceae	Prevotellaceae UCG-003	NA	0	0	0	0	0	0	0	0	0	0	0	0	0	0	0	0	0	0	0	0	36	0	0	0	0	0	0	0	0	0	0	0	0	82	0	0	0	0	17	0	0	0	0
32029096b4cabe6722e7dba274ffe78c	Fibrobacteres	Fibrobacteria	Fibrobacterales	Fibrobacteraceae	Fibrobacter	NA	0	0	0	0	0	0	0	0	77	0	0	0	0	0	0	0	0	0	0	0	0	0	0	0	0	0	0	0	0	0	0	0	0	0	0	0	0	0	0	0	0	0	0
320d90a0027321e20bcc2637560e102b	Firmicutes	Clostridia	Clostridiales	Ruminococcaceae	Ruminococcaceae NK4A214 group	NA	0	0	0	0	0	0	0	0	0	0	0	0	0	0	0	0	0	0	0	0	0	0	0	0	0	0	0	0	0	0	0	0	0	0	0	0	0	0	0	0	0	0	0
32182442beaece3ed354f18c9528fc33	Firmicutes	Clostridia	Clostridiales	Ruminococcaceae	Ruminococcaceae UCG-013	NA	0	0	0	0	0	0	0	0	0	0	0	30	0	0	0	0	0	0	0	10	0	16	0	0	0	0	0	0	0	0	0	0	0	0	0	0	0	0	0	0	0	0	0
321cc0158fb9158916c0bdee6b2c86c6	Bacteroidetes	Bacteroidia	Bacteroidales	Bacteroidales UCG-001	uncultured bacterium	uncultured bacterium	0	0	0	0	0	0	11	0	0	0	0	38	0	18	0	0	0	0	0	0	0	0	0	0	0	0	0	0	0	0	0	0	0	35	0	0	0	0	0	0	0	0	0
3225ff40f9bd10702a4b54e14c6ac801	Firmicutes	Clostridia	Clostridiales	Lachnospiraceae	NA	NA	0	0	0	0	0	0	0	0	0	0	36	0	0	0	0	0	0	0	0	0	0	0	0	0	0	0	0	0	19	0	0	0	13	0	0	0	0	0	0	0	0	45	0
322716379862c41b3bc59ba987d23fae	Bacteroidetes	Bacteroidia	Bacteroidales	Prevotellaceae	Prevotellaceae UCG-004	uncultured bacterium	0	0	0	17	0	0	0	0	0	10	0	0	0	0	0	0	0	0	0	13	0	0	0	0	0	0	0	0	0	0	0	0	0	0	0	0	0	0	0	0	0	0	0
3231dcacc5c4b837a6efd8ef64e8bcce	Bacteroidetes	Bacteroidia	Bacteroidales	p-251-o5	uncultured bacterium	uncultured bacterium	0	0	0	0	0	0	23	0	0	0	0	0	0	0	0	0	0	0	0	0	0	0	0	0	0	0	0	0	0	0	0	0	0	0	31	0	0	0	0	0	0	0	0
3231e2b0e7e703463be4b7cf224c3488	Firmicutes	Clostridia	Clostridiales	Ruminococcaceae	Ruminococcaceae UCG-002	uncultured bacterium	0	0	0	24	0	48	0	0	0	0	0	0	18	0	0	0	0	0	0	0	0	0	0	0	0	0	0	0	0	20	28	0	0	0	0	0	0	0	0	0	0	0	0
3236ef67ff39d3e658bf2a52975db743	Firmicutes	Clostridia	Clostridiales	Lachnospiraceae	NA	NA	0	0	0	0	0	0	0	0	0	0	0	0	0	0	0	0	0	0	0	0	0	0	0	0	0	0	0	0	0	0	0	0	0	0	0	0	0	0	0	0	0	0	0
323ab8228e87726fa3a3543110b112bd	Spirochaetes	Spirochaetia	Spirochaetales	Spirochaetaceae	Treponema 2	uncultured bacterium	0	0	11	0	33	0	0	9	0	23	0	0	0	0	0	0	0	0	0	0	0	0	0	0	0	0	0	17	0	0	0	0	0	0	0	0	0	0	0	0	0	0	0
3253af834c345e3096f6cd96d7652822	Firmicutes	Clostridia	Clostridiales	Christensenellaceae	Christensenellaceae R-7 group	NA	0	0	0	0	0	0	0	0	0	0	0	0	0	0	0	0	0	0	0	0	0	0	0	0	0	0	0	0	0	0	0	0	0	0	0	0	0	0	0	0	0	0	0
325b495e5cc6aabc6ca01d1458f4a464	Firmicutes	Clostridia	Clostridiales	Ruminococcaceae	Ruminococcaceae UCG-010	NA	0	0	0	0	0	0	0	0	0	0	0	0	0	0	0	0	0	0	0	0	0	0	0	0	0	0	0	0	0	0	0	0	0	0	0	0	0	0	0	0	0	0	0
32718126767deb80d2661ff5bd163331	Bacteroidetes	Bacteroidia	Bacteroidales	p-251-o5	uncultured bacterium	uncultured bacterium	0	0	0	0	0	0	0	0	0	0	0	0	0	0	0	0	0	0	0	0	0	0	0	0	0	0	0	0	0	0	0	0	0	0	26	0	0	0	0	0	0	0	0
327790a6a7c403b3b35606300e904ed2	Bacteroidetes	Bacteroidia	Bacteroidales	Prevotellaceae	Alloprevotella	uncultured bacterium	0	0	0	0	0	0	0	0	0	0	0	0	0	0	0	0	0	0	0	0	0	0	0	0	0	0	0	0	0	0	4	0	0	0	0	0	0	0	5	0	0	0	0
3278b28a8a3da797510bbac92cf2ccd3	Spirochaetes	Spirochaetia	Spirochaetales	Spirochaetaceae	Treponema 2	uncultured bacterium	14	13	20	0	25	10	14	0	0	23	0	12	0	0	0	0	0	7	0	29	0	0	28	24	0	0	0	13	0	0	0	0	16	26	0	0	0	0	32	13	41	0	0
32856307f35c1a0bc0b90feb718be5ea	Firmicutes	Clostridia	Clostridiales	Lachnospiraceae	[Eubacterium] hallii group	uncultured bacterium	0	0	0	0	0	0	0	0	0	0	0	0	0	0	0	0	0	0	0	0	0	0	0	0	0	0	0	0	0	0	0	0	0	0	0	0	0	0	0	0	0	0	0
328c7624170a1ea0b5939911e39ce150	Bacteroidetes	Bacteroidia	Bacteroidales	NA	NA	NA	0	0	0	0	0	0	0	0	0	0	0	47	0	0	0	0	0	0	0	0	0	0	0	0	0	0	0	0	0	0	0	0	0	0	0	0	0	0	0	0	0	0	0
329d5a888c52066480b83397e80f2c12	Bacteroidetes	Bacteroidia	Bacteroidales	F082	uncultured bacterium	uncultured bacterium	0	0	0	0	0	0	0	0	0	22	0	0	0	0	0	0	0	0	0	0	0	0	0	0	0	0	0	0	0	0	14	0	0	0	0	0	0	0	0	62	92	0	0
32a0e611b6cbbed03653df7f5213dc19	Bacteroidetes	Bacteroidia	Bacteroidales	Prevotellaceae	Prevotella 1	uncultured Prevotellaceae bacterium	0	0	64	0	0	0	39	0	0	0	0	49	0	0	0	0	41	0	37	103	34	0	0	0	0	0	0	0	0	0	88	50	93	0	0	0	0	80	76	125	101	69	0
32a4fc7304fc62b9eb9f17571a758899	Firmicutes	Clostridia	Clostridiales	Lachnospiraceae	Oribacterium	uncultured bacterium	0	0	0	0	0	0	0	0	0	0	18	0	0	0	0	0	0	0	0	0	0	0	0	0	0	0	0	0	0	0	0	0	0	0	0	0	0	0	0	0	0	0	0
32a7ac4ab7f8f3a0771b321fbb650af9	Firmicutes	Bacilli	Lactobacillales	Streptococcaceae	Lactococcus	NA	0	0	0	0	0	4	0	0	0	0	0	0	0	0	0	0	0	0	0	0	0	0	0	0	0	0	0	7	0	13	0	11	0	0	0	0	6	0	0	0	0	0	0
32b231294c2a5feaae61afe430247056	Bacteroidetes	Bacteroidia	Bacteroidales	Bacteroidales RF16 group	uncultured bacterium	uncultured bacterium	0	0	0	0	0	0	0	0	0	10	0	13	0	0	10	0	0	0	0	0	0	0	0	0	0	0	0	0	0	0	0	0	48	0	0	0	0	0	0	0	0	0	0
32bfb127bff54b9ba31a54032053b830	Bacteroidetes	Bacteroidia	Bacteroidales	Rikenellaceae	Rikenellaceae RC9 gut group	uncultured bacterium	0	0	0	0	0	0	0	0	0	0	0	0	0	0	0	0	0	0	0	0	0	0	0	0	0	20	0	0	0	0	0	0	0	0	0	0	0	0	0	0	0	0	0
32c46f16bfada55d5247554372a586e7	Bacteroidetes	Bacteroidia	Bacteroidales	p-251-o5	uncultured bacterium	uncultured bacterium	0	0	0	0	0	0	0	0	0	0	13	0	0	0	23	0	0	0	0	0	0	0	0	0	0	0	0	13	0	0	12	0	0	20	19	15	22	49	0	71	40	0	42
32cd424955a01db8671091fcfe64010f	Bacteroidetes	Bacteroidia	Bacteroidales	Rikenellaceae	Rikenellaceae RC9 gut group	NA	0	0	0	0	0	0	0	0	0	0	0	0	0	0	0	0	0	0	0	0	0	0	0	0	0	0	0	0	0	0	0	0	0	0	0	0	0	0	0	0	0	0	0
32d05e1d4e3a4861f9d23c04a27c5f8c	Bacteroidetes	Bacteroidia	Bacteroidales	F082	uncultured bacterium	uncultured bacterium	0	0	0	0	0	0	0	0	0	0	0	0	0	0	0	0	0	0	0	0	0	0	0	0	0	0	0	0	0	0	0	0	0	0	0	0	0	0	0	0	0	0	0
32e4a4ebfd4df0d089eb8dff40c8c92f	Firmicutes	Clostridia	Clostridiales	Christensenellaceae	Christensenellaceae R-7 group	NA	0	0	0	0	0	0	0	0	0	0	0	0	0	0	0	0	8	0	18	0	0	0	0	0	0	0	0	0	0	0	0	0	0	0	0	0	0	0	0	0	0	0	0
32ff1e50677150bb22ce3f85f4b5de72	Firmicutes	Clostridia	Clostridiales	Ruminococcaceae	Ruminococcaceae UCG-010	NA	0	0	0	0	0	0	0	0	0	0	0	0	0	0	0	0	0	0	0	0	0	0	0	0	0	0	0	0	0	0	0	0	0	0	0	0	0	0	0	0	0	0	0
330a2ec87ef06d11d7923f1b092d1fa9	Actinobacteria	Coriobacteriia	Coriobacteriales	Coriobacteriales Incertae Sedis	Phoenicibacter	uncultured bacterium	0	0	18	0	0	0	0	0	0	0	0	0	0	0	0	0	0	0	0	0	0	0	0	0	0	0	0	0	0	0	0	0	0	0	0	0	0	0	0	0	0	0	0
330bd696126cda054859347e967c86be	Firmicutes	Clostridia	Clostridiales	Lachnospiraceae	Marvinbryantia	NA	0	0	0	0	0	0	0	0	0	0	0	0	0	0	0	0	0	0	0	0	0	0	0	0	0	0	0	0	0	0	0	0	0	0	0	0	0	0	0	0	0	0	0
3314c801d88a7eb17c6411f3b7b1825e	Bacteroidetes	Bacteroidia	Bacteroidales	Bacteroidales RF16 group	uncultured bacterium	uncultured bacterium	0	0	0	0	0	0	0	0	0	0	0	0	0	0	0	0	0	0	0	0	0	0	0	0	0	0	0	0	0	0	0	0	0	0	0	0	32	0	0	0	0	0	0
3332328ab3f4cbf082a910711fd665fe	Firmicutes	Erysipelotrichia	Erysipelotrichales	Erysipelotrichaceae	Erysipelotrichaceae UCG-004	uncultured bacterium	0	0	0	0	0	10	0	0	0	104	0	48	0	0	0	0	34	0	0	0	0	0	35	0	0	0	0	0	0	0	0	0	0	0	0	0	0	0	0	0	0	0	0
33392870d67ab9c96a4fcfb7cd634e85	Tenericutes	Mollicutes	NA	NA	NA	NA	0	0	0	0	0	0	0	0	0	0	0	0	0	0	0	0	0	0	0	0	0	0	0	0	0	0	0	0	0	0	0	0	0	0	0	0	0	0	0	0	0	0	0
3342487581b7f7835158095e84a90930	Bacteroidetes	Bacteroidia	Bacteroidales	Bacteroidales RF16 group	uncultured bacterium	uncultured bacterium	0	0	0	0	0	0	0	0	0	0	0	38	0	0	0	0	0	0	0	0	0	0	0	0	0	0	8	0	0	0	0	0	0	0	0	0	0	0	0	0	0	0	0
334248ed7ba20ff36ba8a94ddf852ef0	Firmicutes	Clostridia	Clostridiales	Lachnospiraceae	FD2005	uncultured bacterium	0	0	0	0	0	0	0	0	0	0	0	0	0	0	0	0	0	0	0	0	0	0	0	0	20	22	0	15	0	0	0	0	0	0	0	29	28	0	0	0	0	0	0
33430e023b592ac902f02a649a4bdfde	Firmicutes	Clostridia	Clostridiales	Lachnospiraceae	Lachnospiraceae AC2044 group	NA	25	0	0	0	0	0	0	0	0	44	0	32	0	0	0	0	0	0	0	0	0	0	0	0	0	0	0	45	0	0	0	43	0	0	63	0	0	0	0	0	0	0	0
334488bb4e9e3a1496eec1aaa2bbd243	Fibrobacteres	Fibrobacteria	Fibrobacterales	Fibrobacteraceae	Fibrobacter	NA	321	0	155	41	42	30	0	36	0	0	192	0	0	27	0	0	58	0	33	33	39	159	90	34	0	67	0	0	0	24	82	39	0	40	0	0	136	0	0	43	0	68	0
334581b57a5bec2c50f32cdbef008f71	Proteobacteria	Alphaproteobacteria	Rhodospirillales	uncultured	NA	NA	0	11	0	0	0	0	0	0	0	0	0	0	0	0	0	0	0	0	0	0	0	0	0	0	0	0	0	0	0	0	0	0	0	0	0	0	0	0	0	0	0	0	0
3346966992ca1de16a5c11f658482f54	Bacteroidetes	Bacteroidia	Bacteroidales	Paludibacteraceae	uncultured	uncultured bacterium	0	27	0	0	0	0	0	0	41	0	0	0	0	0	0	0	0	0	0	0	0	0	0	0	0	0	0	0	0	0	0	0	0	0	0	0	28	0	0	0	0	0	0
3346a1600de607f6561cafea91e77266	Bacteroidetes	Bacteroidia	Bacteroidales	Prevotellaceae	Prevotella 1	NA	27	0	0	10	0	0	0	0	0	9	0	10	0	0	0	0	22	0	11	0	0	0	0	0	0	0	0	0	0	0	25	0	0	18	0	0	0	0	0	0	45	14	0
334adb27924d0c8538f6ce2db32d2858	Firmicutes	Clostridia	Clostridiales	Ruminococcaceae	Ruminococcaceae NK4A214 group	NA	0	89	0	0	74	0	150	0	166	104	65	40	105	0	0	0	0	92	0	156	141	0	107	0	0	98	90	0	0	0	149	70	0	91	143	156	0	193	0	0	0	161	0
334ec7203d23315f9860bbd3e83d0add	Firmicutes	Clostridia	Clostridiales	Christensenellaceae	Christensenellaceae R-7 group	NA	0	0	0	0	0	0	0	0	0	0	0	0	0	0	0	0	0	0	0	0	0	0	0	7	0	0	0	0	0	0	0	0	0	0	0	0	0	0	0	0	0	0	0
3357b5382579e281a3b906d792f0010c	Firmicutes	Clostridia	Clostridiales	Lachnospiraceae	Lachnospiraceae UCG-009	uncultured bacterium	0	0	0	0	0	0	0	0	0	0	0	0	0	0	0	0	0	0	0	0	0	0	0	0	0	0	0	0	0	0	0	0	0	0	0	0	0	0	0	0	0	0	0
335a7af10da3e4d7df65e9e2bfeeafa7	Firmicutes	Clostridia	Clostridiales	Christensenellaceae	Christensenellaceae R-7 group	NA	0	0	0	10	0	0	0	0	0	0	0	0	0	0	7	0	0	6	0	0	17	0	0	0	0	0	0	0	0	0	0	11	0	0	19	5	0	0	0	12	0	0	0
3368f60af1ac0ba58440288d4bd28039	Spirochaetes	Spirochaetia	Spirochaetales	Spirochaetaceae	Treponema 2	uncultured bacterium	0	0	0	0	0	0	0	0	0	0	0	0	0	0	0	0	0	0	0	0	0	0	0	0	0	0	0	0	0	0	0	0	0	0	0	0	0	0	0	0	0	0	0
336ad8320d5c544d13b022028aa8458b	Firmicutes	Bacilli	Lactobacillales	Streptococcaceae	Streptococcus	NA	0	0	0	0	0	0	0	0	0	0	0	0	0	0	0	0	0	0	0	0	0	0	0	0	0	0	0	0	0	0	0	0	0	99	0	0	0	0	0	0	0	0	0
336b3d456ad1a7f0d174ff61c5eb8bbc	Bacteroidetes	Bacteroidia	Bacteroidales	Rikenellaceae	hoa5-07d05 gut group	uncultured bacterium	0	0	0	0	0	0	0	0	0	0	0	0	0	0	0	0	0	0	0	0	0	0	0	0	0	0	0	0	0	0	0	0	0	0	0	0	0	0	0	0	0	0	0
338800f4fc6feba353216e09c11eb044	Firmicutes	Clostridia	Clostridiales	Ruminococcaceae	Ruminococcaceae UCG-013	uncultured bacterium	0	0	0	14	0	0	0	0	0	0	0	0	0	0	19	7	0	0	0	0	15	0	0	0	0	0	0	0	0	0	0	8	0	0	19	0	0	0	0	14	0	0	0
338e5a3d044692e4c56646b895b9b2a2	Firmicutes	Clostridia	Clostridiales	Christensenellaceae	Christensenellaceae R-7 group	NA	18	0	0	0	13	0	17	12	0	0	25	0	24	13	17	0	0	0	0	6	0	15	18	0	0	0	0	0	11	0	0	0	0	0	0	0	0	0	0	46	0	0	29
33acc43fba716c4a358d6f383f1eda8c	Firmicutes	Clostridia	Clostridiales	Lachnospiraceae	NA	NA	0	0	0	0	0	0	0	0	0	0	0	0	0	0	0	0	0	0	0	0	0	0	0	0	0	0	0	0	0	0	0	0	0	0	0	0	0	0	20	0	0	0	0
33c47764c79c0fd67520f17d64c1cb4e	Bacteroidetes	Bacteroidia	Bacteroidales	p-251-o5	uncultured bacterium	uncultured bacterium	0	0	0	0	0	0	0	0	0	0	0	0	0	0	0	0	0	0	0	0	0	0	0	0	0	0	0	0	0	0	0	0	0	0	0	0	0	0	0	0	0	0	0
33cb27976abe0fc07acdd854e02c2228	Firmicutes	Clostridia	Clostridiales	Ruminococcaceae	Ruminococcaceae NK4A214 group	NA	0	0	0	0	0	0	0	0	32	0	0	0	0	0	0	0	0	0	0	0	0	0	0	0	18	0	0	0	0	0	0	35	0	0	0	0	35	0	0	0	0	0	0
33cc686547349f58eb681503bb35629e	Bacteroidetes	Bacteroidia	Bacteroidales	Marinifilaceae	uncultured	uncultured rumen bacterium	0	0	0	0	0	0	0	0	0	0	0	0	62	0	0	0	0	0	0	0	0	0	0	0	0	0	0	0	0	48	0	0	0	0	0	0	0	0	0	0	0	0	0
33d0a769ca0ecb07673ca74e8008b131	Bacteroidetes	Bacteroidia	Bacteroidales	Rikenellaceae	Rikenellaceae RC9 gut group	uncultured bacterium	0	0	28	0	0	0	0	25	25	0	0	0	0	0	0	0	0	0	0	91	0	0	0	0	0	0	0	0	0	38	0	0	0	108	0	0	47	0	0	0	0	74	0
33d1bc991bd75932e7ee34505002bbea	Bacteroidetes	Bacteroidia	Bacteroidales	Prevotellaceae	Prevotellaceae UCG-001	uncultured bacterium	14	0	0	0	0	0	0	0	29	0	55	0	0	0	0	0	0	0	33	0	18	0	49	16	0	0	0	0	0	0	0	43	0	0	0	0	57	0	17	0	0	0	0
33d702f8f7fc86460cd3b27e3b796061	Firmicutes	Clostridia	Clostridiales	Ruminococcaceae	[Eubacterium] coprostanoligenes group	NA	0	0	0	0	0	0	0	0	0	0	0	0	0	0	11	0	0	0	0	0	0	0	0	0	0	0	0	0	0	0	0	0	0	0	0	0	0	0	0	0	0	0	0
33d80d8d113557a293414ba3378adee8	Bacteroidetes	Bacteroidia	Bacteroidales	p-251-o5	uncultured bacterium	uncultured bacterium	0	0	0	0	28	0	12	0	0	0	0	0	0	0	0	0	0	0	0	0	0	0	0	0	0	0	0	0	0	0	0	0	0	0	0	0	0	0	0	0	0	0	0
33db7a92ad2d26297b07b19c76fafb64	Bacteroidetes	Bacteroidia	Bacteroidales	Rikenellaceae	Rikenellaceae RC9 gut group	uncultured bacterium	0	0	0	0	0	0	0	0	0	0	0	0	0	0	0	0	0	0	0	0	0	0	0	0	0	0	0	0	0	0	0	0	0	0	0	0	0	0	0	0	0	0	0
33dbc15477f1596e83ff3045dcb44350	Bacteroidetes	Bacteroidia	Bacteroidales	NA	NA	NA	19	0	0	0	0	0	0	0	0	0	0	56	0	0	0	0	0	0	0	0	0	0	50	0	0	0	0	0	0	0	38	10	0	0	0	0	0	0	0	0	0	0	25
33dc73e069c7473f8887cabbcab7387e	Tenericutes	Mollicutes	Anaeroplasmatales	Anaeroplasmataceae	Anaeroplasma	uncultured bacterium	0	18	0	0	0	0	0	0	0	0	0	0	0	0	0	0	0	0	0	0	0	0	0	0	0	0	0	0	0	0	0	0	0	0	0	0	0	0	0	0	0	0	0
33df109b6e64d4b4dd29f25181a903c3	Bacteroidetes	Bacteroidia	Bacteroidales	Rikenellaceae	Rikenellaceae RC9 gut group	uncultured bacterium	0	0	0	0	0	0	0	0	0	0	0	0	0	0	0	0	0	0	0	0	0	0	0	0	0	0	0	0	0	0	0	0	0	0	0	0	0	0	0	0	0	0	0
33e6eb96d2079b41de348682aac92c2f	Bacteroidetes	Bacteroidia	Bacteroidales	Prevotellaceae	Prevotella 1	uncultured Prevotellaceae bacterium	0	0	0	0	0	0	0	0	0	0	0	0	0	0	0	0	0	0	0	0	0	0	0	0	0	0	0	0	0	0	0	0	0	0	0	0	0	0	0	0	0	0	0
33e7f66f0a5f90f9cdadbfcfaeb9d7b5	Firmicutes	Clostridia	Clostridiales	Ruminococcaceae	[Eubacterium] coprostanoligenes group	NA	0	0	0	0	0	0	0	0	0	0	0	0	0	0	0	0	0	0	0	0	0	0	0	0	0	0	0	0	0	0	0	0	0	0	0	0	0	0	0	0	0	43	0
33f8f00b58e208179389b552c0449495	Spirochaetes	Spirochaetia	Spirochaetales	Spirochaetaceae	Treponema 2	uncultured bacterium	0	0	0	0	0	0	0	0	0	0	0	0	0	0	0	0	15	0	0	0	0	0	0	0	0	0	0	0	0	0	0	0	0	0	0	0	0	0	0	0	0	0	0
33fd58c0c0d61af51430dc107f7a9388	Spirochaetes	Spirochaetia	Spirochaetales	Spirochaetaceae	Treponema 2	uncultured bacterium	0	0	0	0	0	0	0	0	0	0	0	0	0	0	0	0	0	0	0	0	0	0	0	0	0	0	1	0	0	0	0	0	0	0	0	0	0	0	0	0	0	0	0
340405d178759de84a3dbcdca3058baa	Firmicutes	Clostridia	Clostridiales	Ruminococcaceae	Ruminococcaceae UCG-010	uncultured rumen bacterium	0	0	0	0	0	0	0	0	0	0	0	0	0	0	0	0	0	0	0	0	0	0	0	0	0	0	0	0	0	0	0	0	0	0	0	0	0	0	0	0	0	0	0
341255388984846ea4183351d009d86f	Bacteroidetes	Bacteroidia	Bacteroidales	NA	NA	NA	0	0	0	0	0	0	0	0	0	0	0	0	0	0	0	0	0	0	0	0	0	0	0	0	0	0	0	0	0	0	0	0	0	0	0	0	0	0	0	0	0	0	0
3414207d97f501c98139dc61330970f0	Bacteroidetes	Bacteroidia	Bacteroidales	Rikenellaceae	Rikenellaceae RC9 gut group	uncultured bacterium	0	0	0	0	0	0	0	0	0	0	0	0	0	0	0	0	0	0	0	0	0	0	18	0	0	0	0	0	0	0	0	0	0	0	0	0	0	0	0	14	0	0	0
34149e7486d205ed9a64ace0762f172b	Firmicutes	Clostridia	Clostridiales	Lachnospiraceae	[Eubacterium] hallii group	uncultured bacterium	0	0	0	60	0	0	0	0	0	0	0	0	0	0	0	0	0	0	0	0	22	0	0	0	0	27	0	0	0	8	0	0	0	0	0	0	0	0	0	31	0	0	0
34250bf40b46a621fb2acc6bb7fc20b7	Bacteroidetes	Bacteroidia	Bacteroidales	Prevotellaceae	Prevotellaceae UCG-004	uncultured bacterium	0	70	44	0	65	0	42	0	12	56	0	0	0	0	21	0	0	0	77	0	0	0	0	0	0	40	0	0	0	0	0	0	0	0	24	0	0	0	69	0	6	16	0
342e3086d729637545da0ebc2dde46e4	Firmicutes	Clostridia	Clostridiales	Ruminococcaceae	Ruminococcaceae UCG-005	uncultured bacterium	0	0	0	0	16	0	25	0	0	0	0	0	0	0	0	0	0	0	0	0	0	0	18	0	0	41	0	0	0	0	0	0	0	25	0	0	0	0	59	0	0	28	0
343080e7111b1234edeff4fd30a199ab	Firmicutes	Clostridia	Clostridiales	Ruminococcaceae	Ruminococcaceae UCG-010	uncultured bacterium	0	0	0	0	0	0	0	0	0	0	0	11	0	0	0	0	0	0	0	0	0	0	0	0	0	0	0	0	0	0	0	0	0	0	0	0	0	0	0	0	0	0	0
34471dfb6f307b95d42cadad2d8cdd92	Firmicutes	Clostridia	Clostridiales	Lachnospiraceae	NA	NA	0	0	0	0	0	0	0	0	0	0	0	0	0	0	0	0	0	0	0	0	0	0	0	0	0	13	0	0	0	7	0	0	0	0	0	0	0	0	0	0	0	0	0
34599e6ca607a63aee02893a9ad026c5	Bacteroidetes	Bacteroidia	Bacteroidales	p-251-o5	uncultured bacterium	uncultured bacterium	0	0	0	0	0	0	0	0	0	0	0	0	0	0	0	0	0	0	0	0	0	0	0	0	0	0	0	0	0	0	0	0	0	0	0	0	0	0	0	0	0	0	0
345d3aafafaff3214470ee7da6585eac	Firmicutes	Clostridia	Clostridiales	Lachnospiraceae	[Eubacterium] ruminantium group	uncultured bacterium	0	0	14	0	17	13	0	31	0	0	57	27	0	0	0	23	0	32	0	0	20	0	0	16	0	20	39	0	0	0	0	0	0	0	0	0	0	0	0	0	0	0	28
3467817815a07ea78c7f2398463a9fa3	Firmicutes	Clostridia	Clostridiales	Lachnospiraceae	NA	NA	0	0	0	0	0	0	0	0	0	0	0	20	0	0	0	0	0	0	0	0	0	0	0	0	0	0	0	0	0	0	0	0	0	0	0	0	0	0	0	0	0	0	0
3472369dc66de1ac254aad0e30030372	Firmicutes	Clostridia	Clostridiales	Ruminococcaceae	[Eubacterium] coprostanoligenes group	NA	0	0	0	0	0	0	0	0	0	0	0	0	0	0	0	0	0	0	0	0	0	0	0	0	0	0	0	0	0	0	0	0	0	0	0	0	0	0	0	0	0	0	0
347e2789884f5e0a8630d7af29afa593	Bacteroidetes	Bacteroidia	Bacteroidales	Prevotellaceae	NA	NA	0	0	0	0	0	0	0	0	0	0	0	0	0	0	0	0	0	22	0	0	0	0	0	0	0	0	0	0	0	0	0	0	0	0	0	0	0	0	0	0	0	0	0
3484c9d1259930cea51babd2e9c0cc96	Bacteroidetes	Bacteroidia	NA	NA	NA	NA	0	0	0	0	0	0	0	0	0	0	0	0	0	0	0	0	0	0	0	0	0	0	0	0	0	4	0	0	0	0	0	0	0	0	0	0	0	0	0	0	0	0	0
348f9e94cfe6d79954ef22e163c144bd	Firmicutes	Clostridia	Clostridiales	Ruminococcaceae	Ruminococcaceae NK4A214 group	uncultured bacterium	0	0	0	0	0	0	26	0	0	0	0	0	0	0	0	0	9	0	0	0	0	0	0	0	0	0	0	0	0	0	59	0	0	0	0	0	0	0	0	0	0	0	0
349791321049e9bcc49abf1fbc46f81e	Bacteroidetes	Bacteroidia	Bacteroidales	Prevotellaceae	Prevotellaceae UCG-001	uncultured bacterium	0	0	0	0	0	0	0	0	13	0	0	0	0	0	0	7	0	0	0	0	0	0	0	0	0	0	0	0	0	0	47	0	0	0	0	0	0	0	0	0	0	0	0
349bf330ed73ece224740fa4369d2804	Firmicutes	Clostridia	Clostridiales	Eubacteriaceae	Eubacterium	uncultured bacterium	0	0	34	0	0	0	0	0	0	0	0	0	0	0	0	21	0	0	0	0	0	0	0	0	0	0	0	0	0	0	0	0	0	0	0	0	0	0	0	0	0	0	0
349f7d8903a3eef98b397f85bd65d67e	Bacteroidetes	Bacteroidia	Bacteroidales	Rikenellaceae	Rikenellaceae RC9 gut group	uncultured bacterium	0	0	0	0	0	0	0	0	0	0	0	0	0	0	0	0	0	0	0	0	0	0	0	0	0	0	0	0	0	0	0	0	0	0	0	0	0	0	0	0	0	0	0
34a0485db503380cfc4a3c4a63ea2e12	Bacteroidetes	Bacteroidia	Bacteroidales	Bacteroidales UCG-001	uncultured bacterium	uncultured bacterium	0	0	0	0	2	0	0	0	0	0	0	0	0	0	0	0	0	2	0	1	2	0	0	0	0	0	0	0	0	1	0	0	0	0	0	0	0	0	6	18	0	16	0
34a5b5ec669496f4d34589215a6a3806	Bacteroidetes	Bacteroidia	Bacteroidales	Prevotellaceae	Prevotellaceae UCG-001	NA	0	0	0	0	0	0	0	0	0	0	0	0	0	0	0	0	0	0	0	0	0	0	0	0	0	0	0	0	0	0	0	0	0	0	0	0	0	0	0	0	0	0	0
34a5f7f53e5c6626c17bb42389031f12	Spirochaetes	Spirochaetia	Spirochaetales	Spirochaetaceae	Treponema 2	NA	0	0	0	0	0	0	0	0	0	0	0	0	0	0	0	0	0	0	0	0	0	0	0	0	0	0	0	0	0	0	0	0	0	0	0	0	0	0	0	0	0	0	0
34b0b860368272ab2c8cd8fe2bdd4e63	Bacteroidetes	Bacteroidia	Bacteroidales	p-251-o5	uncultured bacterium	uncultured bacterium	0	0	0	0	0	0	0	0	0	0	0	0	0	0	0	0	0	0	0	0	0	0	0	0	0	0	0	0	0	0	0	0	0	0	0	0	0	0	0	0	0	0	0
34b48de2c5c8e9d449ea0e1d684eae83	Bacteroidetes	Bacteroidia	Bacteroidales	p-251-o5	uncultured bacterium	uncultured bacterium	0	0	0	0	0	0	0	0	0	0	0	0	0	0	0	0	0	0	0	0	0	0	0	0	0	0	0	0	0	0	0	0	0	0	0	0	0	0	0	0	0	0	0
34bd0b567ff64c98c9d7acd435213b3c	Firmicutes	Clostridia	Clostridiales	Ruminococcaceae	Ruminococcaceae NK4A214 group	NA	0	24	0	0	26	0	11	0	30	0	0	44	0	0	0	0	30	0	0	32	0	0	15	11	0	22	0	0	0	0	0	0	0	31	0	0	0	0	22	0	33	0	0
34cf51481bd8acdb44739bd875797b65	Firmicutes	Clostridia	Clostridiales	Lachnospiraceae	Butyrivibrio	uncultured bacterium	0	0	0	0	0	0	0	0	0	0	0	0	0	0	0	0	0	0	0	0	0	0	0	10	0	0	0	0	0	0	0	0	0	0	0	0	0	0	0	12	0	0	0
34daf91d02f32ab6fd7ff2d45bc2e338	Firmicutes	Clostridia	Clostridiales	Ruminococcaceae	Ruminococcaceae UCG-002	uncultured bacterium	0	0	0	0	0	0	0	0	0	0	0	0	0	0	0	0	0	0	0	0	0	0	0	0	0	0	0	0	0	0	0	0	0	0	0	0	0	0	0	0	0	0	0
34deae7d73b0bb1dbebb74905392bbc2	Bacteroidetes	Bacteroidia	Bacteroidales	Muribaculaceae	NA	NA	0	0	0	0	0	0	0	0	0	0	7	0	0	0	0	0	0	0	0	0	0	0	0	0	0	0	0	0	0	0	0	0	0	0	0	0	0	6	0	0	0	0	0
34eb51d44702c6772402aaf3dabc7b4d	Bacteroidetes	Bacteroidia	Bacteroidales	p-251-o5	uncultured bacterium	uncultured bacterium	0	0	0	0	0	0	0	0	0	0	0	3	0	8	0	0	5	0	0	0	0	39	0	0	0	0	0	0	0	0	0	0	0	0	0	0	0	0	0	0	0	0	0
34fa8f23bdafb4b572a3f92257a9eab5	Bacteroidetes	Bacteroidia	Bacteroidales	Prevotellaceae	Prevotellaceae UCG-004	uncultured bacterium	0	0	0	0	0	0	0	0	0	0	0	0	22	0	0	0	0	0	0	0	0	0	20	0	0	0	0	0	0	0	0	0	0	0	0	0	0	0	0	0	0	0	0
35095f6b24ff2b0c1da8ff7d6876c8a4	Spirochaetes	Spirochaetia	Spirochaetales	Spirochaetaceae	Treponema 2	uncultured bacterium	0	0	0	10	0	0	0	0	0	36	0	0	0	0	0	8	0	0	0	0	0	0	0	0	0	0	0	0	0	0	0	0	0	0	0	0	0	0	0	0	0	0	0
350cacfca8b43a7590baae51df01188e	Spirochaetes	Spirochaetia	Spirochaetales	Spirochaetaceae	Treponema 2	uncultured bacterium	0	0	0	0	22	0	0	0	0	0	0	0	0	0	0	0	0	0	0	0	6	0	11	0	0	0	0	0	0	0	0	0	0	0	0	0	0	0	0	0	0	0	0
3510a478fbd0180e4431ac120789c078	Bacteroidetes	Bacteroidia	Bacteroidales	Prevotellaceae	Alloprevotella	NA	0	0	0	0	0	0	0	0	0	0	0	0	0	0	0	0	0	0	0	0	0	0	0	0	0	0	0	0	0	0	0	0	0	0	0	0	0	0	0	0	0	0	0
3514cbdca2f63c512b4edcba58a6460f	Firmicutes	Clostridia	Clostridiales	Lachnospiraceae	Lachnospiraceae XPB1014 group	NA	0	0	0	0	0	0	0	0	0	0	0	0	0	0	0	0	0	0	0	0	0	0	0	0	60	0	31	0	0	0	0	0	0	0	0	0	0	0	0	0	0	0	0
35262bc728d541360539532d755413de	Firmicutes	Clostridia	Clostridiales	Ruminococcaceae	Ruminococcaceae NK4A214 group	uncultured bacterium	3	0	0	0	0	0	0	0	0	0	0	0	0	0	0	0	0	6	0	0	0	0	0	0	0	0	0	0	0	0	0	0	0	0	0	0	0	3	0	0	0	0	0
352a34e8f58c864a11e8a484c109cbf6	Bacteroidetes	Bacteroidia	Bacteroidales	Rikenellaceae	Rikenellaceae RC9 gut group	NA	0	12	0	0	0	0	0	0	0	0	0	0	0	0	0	0	0	0	0	0	0	0	0	0	0	0	0	0	0	0	0	0	0	0	0	0	0	0	0	0	0	0	0
353cb0a63547b8803020fa854ceaeea2	Firmicutes	Negativicutes	Selenomonadales	Veillonellaceae	Schwartzia	NA	0	0	0	0	0	0	0	0	0	0	0	0	0	0	0	0	0	0	0	0	0	0	0	0	0	0	0	0	0	0	0	0	0	0	0	0	0	0	0	0	0	0	0
3553080b97e7c8eda6207bc2bd841dc3	Firmicutes	Clostridia	Clostridiales	Lachnospiraceae	NA	NA	0	0	0	0	0	0	0	0	0	0	0	26	0	0	0	0	17	0	15	0	0	0	0	0	0	0	0	0	0	7	0	0	0	32	0	0	0	0	0	0	0	0	0
3555166d96a54bde959d6c78245caf95	Spirochaetes	Spirochaetia	Spirochaetales	Spirochaetaceae	Treponema 2	Treponema saccharophilum DSM 2985	0	19	38	0	0	16	26	0	9	42	0	0	41	10	0	19	13	0	0	36	0	16	0	11	0	56	0	0	0	0	0	0	0	9	0	17	43	0	0	0	0	77	0
356742c1335b021fdc0cc46b6e0d967d	Firmicutes	Clostridia	Clostridiales	Ruminococcaceae	Saccharofermentans	uncultured bacterium	0	0	25	0	0	0	0	0	0	0	0	0	0	0	0	0	0	0	0	0	0	0	0	0	0	0	0	0	0	0	0	0	0	0	0	0	0	0	0	0	0	0	0
3568dafac83834150b8d70356deaee21	Bacteroidetes	Bacteroidia	Bacteroidales	Prevotellaceae	NA	NA	0	0	0	0	0	0	0	0	0	0	0	0	0	0	0	0	0	0	0	0	0	0	0	0	0	0	8	0	0	24	62	0	0	0	0	0	0	0	0	0	0	0	0
357a3dfc98f8599ea904e222bc3bd196	Bacteroidetes	Bacteroidia	Bacteroidales	NA	NA	NA	0	0	0	0	0	0	0	0	0	0	0	0	0	0	0	0	0	0	0	0	0	0	0	0	0	0	0	0	0	0	0	0	0	0	0	0	0	0	0	0	0	0	0
357aaefc04746565e30a882dd4cc86ed	Firmicutes	Bacilli	Bacillales	Planococcaceae	Solibacillus	NA	0	0	0	0	0	0	0	0	0	0	0	0	0	0	0	0	0	0	0	0	0	0	0	3	0	0	0	0	0	0	0	0	0	0	0	0	0	0	0	0	0	0	0
357e0d5095a703897262a348122b5e59	Bacteroidetes	Bacteroidia	Bacteroidales	Prevotellaceae	NA	NA	0	0	0	0	0	0	0	0	0	0	0	0	0	0	0	0	0	0	0	0	0	0	0	0	0	0	0	0	0	0	0	0	0	0	0	0	0	0	0	0	0	0	0
358639d32b258d69df609ca477374fef	Firmicutes	Clostridia	Clostridiales	Lachnospiraceae	NA	NA	0	0	0	0	0	0	0	0	0	0	0	0	0	0	0	0	0	0	0	0	0	0	0	0	0	0	0	0	0	0	49	0	0	0	48	0	0	0	0	0	0	0	0
3586498897337df589e902d718af5dba	Bacteroidetes	Bacteroidia	Bacteroidales	F082	uncultured bacterium	uncultured bacterium	0	0	0	0	0	0	0	0	0	0	0	0	0	0	0	0	0	0	0	49	0	0	0	0	0	0	0	0	0	0	0	0	0	0	0	0	52	0	0	0	0	0	0
3593f23fb495aa30655fc198a040572a	Proteobacteria	Deltaproteobacteria	SAR324 clade(Marine group B)	NA	NA	NA	0	0	0	0	0	0	0	0	0	0	0	0	0	0	0	0	0	0	0	0	0	0	0	0	0	0	0	0	0	0	0	0	0	0	15	0	0	0	0	0	0	0	0
3594e5ce0dff3449eec5c86f95bf82b0	Firmicutes	Clostridia	Clostridiales	Ruminococcaceae	Ruminococcaceae UCG-010	NA	0	0	0	0	0	0	0	0	0	0	0	0	0	0	0	0	0	0	0	0	0	0	0	0	0	0	0	0	0	0	0	0	0	0	0	0	0	0	0	0	0	0	0
3597dd340afbf7da5009518e23aa6245	Spirochaetes	Spirochaetia	Spirochaetales	Spirochaetaceae	Treponema 2	uncultured bacterium	0	0	0	0	0	0	0	0	0	0	0	0	0	0	0	0	0	0	0	0	0	0	0	0	0	0	0	0	0	0	0	0	0	0	0	18	0	0	0	0	0	12	0
359ffbcaca449269f05ce3d95707161e	Fibrobacteres	Fibrobacteria	Fibrobacterales	Fibrobacteraceae	Fibrobacter	Fibrobacter sp.	0	0	0	0	0	0	0	0	0	0	0	0	0	0	0	0	0	0	0	0	0	0	0	0	0	0	0	0	0	0	0	0	0	0	0	0	0	0	0	0	0	0	0
35a0de5eb80100ab77fcf07b3d21be45	Firmicutes	Clostridia	Clostridiales	Ruminococcaceae	NA	NA	0	25	0	34	0	0	57	0	0	0	0	0	0	0	33	0	64	0	0	68	89	35	0	41	0	0	0	0	0	0	0	0	0	0	52	0	0	0	137	0	73	61	0
35aac86f4f7274bcbc85914d95c67c99	Spirochaetes	Spirochaetia	Spirochaetales	Spirochaetaceae	Treponema 2	uncultured bacterium	0	0	0	0	0	0	0	0	0	0	0	0	0	0	0	0	0	0	0	0	0	0	0	0	0	0	0	0	0	0	0	0	0	0	0	0	0	0	0	0	0	0	0
35ac069c6cb48641a4d8be14b3d0e6c4	Bacteroidetes	Bacteroidia	Bacteroidales	Rikenellaceae	Rikenellaceae RC9 gut group	uncultured bacterium	0	0	0	0	0	0	0	0	0	0	0	0	0	0	0	0	0	0	0	0	0	0	0	0	0	0	0	0	0	0	68	0	0	0	0	0	0	0	0	0	0	0	0
35b3e2e091827b5920fb8b9180ca0695	Firmicutes	Clostridia	Clostridiales	Ruminococcaceae	NA	NA	0	0	13	0	0	0	0	0	0	0	0	0	0	0	2	0	0	0	0	0	10	0	0	0	0	0	0	0	0	0	0	0	0	0	0	0	0	14	0	0	14	0	0
35c71c3025b33671bdcd6ce745300079	Firmicutes	Clostridia	Clostridiales	Lachnospiraceae	NA	NA	21	0	28	0	0	0	0	0	0	0	0	0	12	13	0	0	0	0	0	0	0	0	23	0	36	0	0	0	0	0	0	0	0	0	19	43	0	12	0	63	0	0	0
35cac6feac84a5fba81920cee4d3a894	Firmicutes	Clostridia	Clostridiales	Ruminococcaceae	uncultured	Ruminococcus sp. YE281	0	0	0	0	0	0	0	0	0	0	0	0	0	0	0	0	0	0	0	0	0	0	0	0	0	0	0	0	0	0	0	0	0	0	42	0	0	0	0	52	0	0	0
35ce5923cf6fdfef869cf24a5e0f72ca	Bacteroidetes	Bacteroidia	Bacteroidales	F082	uncultured bacterium	uncultured bacterium	24	0	0	0	0	0	0	0	0	0	0	0	0	0	0	0	0	0	0	0	0	0	0	0	0	0	0	0	0	0	0	0	0	0	0	0	0	0	0	0	0	0	0
35d9763dae8079f8dd444ff7eb51a86e	Firmicutes	Clostridia	Clostridiales	Ruminococcaceae	Ruminococcaceae NK4A214 group	uncultured bacterium	0	0	0	0	0	0	0	0	0	0	0	0	0	0	0	0	0	0	0	0	0	0	0	0	0	0	0	0	0	0	0	0	0	0	0	0	0	0	0	0	0	0	0
360be03886420811781289eb4a65a082	Firmicutes	Clostridia	Clostridiales	Family XIII	Family XIII AD3011 group	NA	0	0	0	0	0	0	0	0	0	16	0	0	0	6	0	0	0	0	0	0	0	0	0	0	0	0	0	0	0	0	0	0	0	0	0	0	0	0	0	0	0	0	0
360ca1e8bdaa50fb286bbc1eb4cb3487	Bacteroidetes	Bacteroidia	Bacteroidales	Rikenellaceae	Rikenellaceae RC9 gut group	uncultured bacterium	0	0	0	0	0	0	0	0	0	0	0	0	0	0	0	0	0	0	0	0	0	0	0	0	0	0	0	0	0	0	0	0	0	0	0	0	0	0	0	0	0	0	0
3623b831383c0a4279988b9275e0171b	Bacteroidetes	Bacteroidia	Bacteroidales	p-251-o5	uncultured bacterium	uncultured bacterium	0	0	0	0	0	0	0	0	0	0	0	0	0	0	0	0	0	0	0	0	0	0	0	0	0	0	0	0	0	0	0	0	0	0	0	0	0	0	0	0	0	36	0
36314b52fad060ee839281f52777509a	Spirochaetes	Spirochaetia	Spirochaetales	Spirochaetaceae	Treponema 2	NA	0	0	0	0	0	0	0	0	0	0	36	0	0	0	0	0	0	0	25	0	0	0	0	0	53	0	0	0	0	14	0	0	0	0	0	0	0	0	0	0	0	0	0
36338cb052d7bde7133c26eedfd3ec67	Firmicutes	Clostridia	Clostridiales	Lachnospiraceae	NA	NA	0	0	0	0	0	0	0	0	0	0	0	0	0	0	22	0	0	0	0	0	27	0	0	0	0	0	0	0	0	0	0	0	0	0	0	0	0	0	0	0	0	0	0
36447c678591e03eeed643a78082e438	Bacteroidetes	Bacteroidia	Bacteroidales	Paludibacteraceae	uncultured	uncultured bacterium	0	0	0	0	0	0	0	0	0	0	0	0	0	14	0	0	0	0	0	0	0	0	0	0	0	0	0	0	0	0	0	0	0	0	0	0	0	0	0	0	0	0	0
36467487c30576df72e323474e3b3b95	Firmicutes	Clostridia	Clostridiales	Lachnospiraceae	NA	NA	0	0	0	0	0	0	0	0	0	0	0	0	0	0	0	0	0	0	0	0	0	0	0	0	0	0	0	0	0	0	0	0	0	0	0	0	0	0	0	0	0	0	0
3670beb051bd6465fd53ed43118cb98e	Firmicutes	Clostridia	Clostridiales	Christensenellaceae	Christensenellaceae R-7 group	NA	0	0	0	0	0	0	0	0	0	0	0	17	0	0	0	0	0	0	0	0	0	0	0	0	0	0	0	0	0	0	0	0	0	0	0	0	0	0	0	0	0	0	0
36793cd60ac21301842b0ed0b7658965	Bacteroidetes	Bacteroidia	Bacteroidales	p-251-o5	uncultured bacterium	uncultured bacterium	0	0	0	0	0	0	0	0	0	0	0	0	0	0	0	0	0	0	0	0	0	0	0	0	0	0	0	0	0	0	0	0	0	0	0	0	0	0	0	0	0	0	0
367c3f780fbbc5859fe85fa634cda72c	Bacteroidetes	Bacteroidia	Bacteroidales	Rikenellaceae	Rikenellaceae RC9 gut group	uncultured bacterium	0	0	0	0	0	0	0	0	0	0	0	0	0	0	0	0	0	0	0	0	0	0	0	0	0	0	0	0	0	4	0	0	0	0	0	0	0	0	0	0	0	0	0
367da8fb1fd7800583f499f805b15b70	Bacteroidetes	Bacteroidia	Bacteroidales	Prevotellaceae	NA	NA	0	0	0	0	0	0	0	0	0	0	0	0	0	0	0	0	0	0	0	0	0	0	0	0	0	0	0	0	0	0	0	0	0	11	0	0	0	0	0	0	0	0	0
3684112bb7da0c259e6fc39b535ef743	Firmicutes	Clostridia	Clostridiales	Ruminococcaceae	Ruminiclostridium 1	NA	0	0	0	0	0	0	0	0	0	0	0	0	0	9	0	0	0	0	0	0	0	0	0	0	0	0	0	0	0	0	0	0	0	0	0	0	0	0	0	0	0	0	0
368b25db7706e63b916b6e5df39d4e14	Bacteroidetes	Bacteroidia	Bacteroidales	p-251-o5	uncultured bacterium	uncultured bacterium	0	0	0	0	0	0	0	0	0	0	0	0	0	0	0	0	0	0	0	0	0	0	0	0	0	0	0	0	0	0	0	0	0	0	0	0	0	0	0	0	0	0	39
3694d410a422e311000180e3997dd50f	Firmicutes	Negativicutes	Selenomonadales	Veillonellaceae	Anaerovibrio	NA	0	0	0	0	0	0	0	0	0	0	0	0	0	0	0	0	0	0	0	0	0	0	0	0	0	0	0	0	0	0	0	0	0	0	0	0	0	0	0	0	0	0	0
36950faa265efa09c5384c35966b787c	Bacteroidetes	Bacteroidia	Bacteroidales	p-251-o5	uncultured bacterium	uncultured bacterium	0	0	0	0	0	0	0	0	0	0	0	79	0	0	0	0	0	0	0	0	0	0	0	0	0	0	0	0	0	0	0	0	0	0	0	0	0	0	0	22	0	0	0
369a19232c8200dbaa1c211d4cba1f77	Firmicutes	Clostridia	Clostridiales	Ruminococcaceae	Saccharofermentans	uncultured bacterium	0	0	0	0	0	0	0	0	0	0	0	0	0	0	0	0	0	0	0	0	0	0	0	0	0	0	0	0	0	0	0	0	0	0	0	0	0	0	0	19	0	0	0
369aec3398b72a49f5f28729664845a3	Firmicutes	Clostridia	Clostridiales	Ruminococcaceae	[Eubacterium] coprostanoligenes group	uncultured bacterium	0	0	0	0	0	0	0	0	0	61	0	0	0	0	0	0	0	0	0	0	0	0	55	0	0	0	0	0	23	0	0	0	0	0	0	0	0	0	0	0	0	0	0
36b5275458f46f354c5955148404d60c	Firmicutes	Clostridia	Clostridiales	Lachnospiraceae	Blautia	NA	0	0	0	0	0	0	0	0	0	0	0	0	0	0	0	0	0	0	0	0	0	0	0	0	0	0	0	0	0	0	0	0	0	0	0	0	0	0	0	0	0	0	0
36b815144c915e4f4707dfc09b029956	Bacteroidetes	Bacteroidia	Bacteroidales	p-251-o5	uncultured bacterium	uncultured bacterium	0	0	0	16	0	0	0	0	0	0	0	0	0	0	0	0	0	0	0	0	0	0	0	0	0	0	0	0	0	0	0	0	0	0	0	0	0	0	0	0	0	0	0
36bbf3205e23f1a7106ed7812c31af65	Bacteroidetes	Bacteroidia	Bacteroidales	p-251-o5	uncultured bacterium	uncultured bacterium	2	0	0	0	0	0	0	0	0	0	0	0	0	0	1	0	0	1	0	0	0	0	0	0	0	0	0	0	0	0	0	0	0	0	14	0	0	1	0	0	0	0	2
36c40ac92ff840cab66d394b62996cca	Bacteroidetes	Bacteroidia	Bacteroidales	p-251-o5	uncultured bacterium	uncultured bacterium	0	0	0	0	0	0	0	0	0	0	0	0	0	0	41	0	0	0	0	0	0	0	0	0	0	0	0	0	0	0	0	0	0	0	0	0	0	0	0	0	0	0	0
36f06eff3cf637b67cddb09a603d001d	Firmicutes	Clostridia	Clostridiales	Family XIII	Anaerovorax	NA	0	0	0	0	0	0	13	0	0	0	0	0	0	0	0	0	0	0	0	0	0	0	0	0	0	0	0	0	0	0	0	0	0	0	0	0	0	0	0	0	0	0	0
36f1028988915cee70b6bbc69bb01ad4	Spirochaetes	Spirochaetia	Spirochaetales	Spirochaetaceae	Treponema 2	uncultured bacterium	0	9	0	0	0	0	0	0	0	0	0	0	0	0	0	0	0	0	0	0	0	0	0	0	0	0	0	0	0	0	0	0	0	0	0	0	0	0	0	0	0	0	0
36f46377cb7f6c4a9ccbd2fd83fa6804	Bacteroidetes	Bacteroidia	Bacteroidales	Bacteroidales UCG-001	uncultured bacterium	uncultured bacterium	0	17	0	0	14	0	0	0	0	15	0	20	22	0	0	0	7	0	0	0	36	11	0	42	21	8	9	0	0	10	0	0	0	12	0	0	45	0	0	0	0	0	0
37019af0c2d38afb1b6e97664dc8e107	Bacteroidetes	Bacteroidia	Bacteroidales	p-251-o5	uncultured bacterium	uncultured bacterium	0	0	0	0	0	0	0	0	0	0	0	0	0	0	0	0	0	0	0	0	0	0	0	0	0	0	0	0	0	0	0	0	0	0	0	0	0	0	0	0	0	0	0
370849713d7bafdd8ff8a9d2953b3f10	Bacteroidetes	Bacteroidia	Bacteroidales	Rikenellaceae	Rikenellaceae RC9 gut group	uncultured bacterium	0	0	0	0	0	0	0	0	0	0	0	0	0	0	0	0	0	0	0	0	0	0	0	0	0	0	0	0	0	0	0	0	0	0	0	0	0	0	0	0	0	0	0
370f7d1c98a3356dd4d644e8cb2f8abc	Bacteroidetes	Bacteroidia	Bacteroidales	Rikenellaceae	Rikenellaceae RC9 gut group	uncultured bacterium	0	0	0	0	0	0	0	0	0	0	0	0	0	0	0	0	0	0	0	0	0	0	23	0	0	0	0	0	0	0	0	0	0	0	0	0	0	0	0	0	0	0	0
37139d8d0696b73a96613c0323a7f4bf	Firmicutes	Clostridia	Clostridiales	Ruminococcaceae	Ruminiclostridium 1	NA	0	0	0	0	0	0	0	7	0	0	0	0	0	0	0	0	0	0	0	0	0	0	0	0	0	0	0	0	0	0	0	18	0	0	0	0	0	0	0	0	0	0	0
3714562f7a5be0815f9976eeae451589	Firmicutes	Clostridia	Clostridiales	Ruminococcaceae	Saccharofermentans	uncultured bacterium	0	32	0	0	0	0	0	0	0	0	0	0	0	0	0	0	0	0	0	0	0	0	0	0	0	24	0	0	0	0	0	0	0	0	0	0	0	0	0	70	0	0	0
3719e0c75d35b38af8a1d61cf58f7f61	Bacteroidetes	Bacteroidia	Bacteroidales	Rikenellaceae	Rikenellaceae RC9 gut group	uncultured bacterium	0	8	0	0	0	0	0	0	0	0	0	0	0	0	0	0	0	0	0	0	0	0	0	0	0	0	0	0	0	0	0	0	0	0	0	0	0	0	0	0	0	0	0
371d0ea4898ef83c5165bfbdab1bf521	Firmicutes	Clostridia	Clostridiales	Lachnospiraceae	Lachnospiraceae UCG-006	uncultured rumen bacterium	0	21	0	0	0	0	0	0	0	0	0	0	0	0	0	0	0	0	0	0	0	0	0	0	0	0	0	0	0	0	0	0	0	0	0	0	0	0	0	34	0	0	0
371dc1a9823d4d93deeb787c892d37e3	Firmicutes	Clostridia	Clostridiales	Christensenellaceae	Christensenellaceae R-7 group	NA	0	0	0	0	0	0	0	0	0	0	0	0	0	0	0	0	0	0	0	0	0	0	0	0	0	0	0	0	0	0	0	0	0	0	0	0	0	0	0	0	0	0	0
371f04c036e4080b04b30fe359acce26	Bacteroidetes	Bacteroidia	Bacteroidales	Rikenellaceae	Rikenellaceae RC9 gut group	uncultured bacterium	0	0	0	0	0	0	0	0	25	0	0	0	0	0	0	0	0	0	0	0	0	0	0	0	0	0	0	0	0	0	0	0	0	0	0	0	0	0	0	0	0	0	0
3721c57230edeca9b01513923df124f4	Bacteroidetes	Bacteroidia	Bacteroidales	Rikenellaceae	Rikenellaceae RC9 gut group	uncultured bacterium	0	52	0	28	0	0	11	0	0	0	0	37	22	0	0	0	0	0	0	0	12	0	47	0	0	58	0	0	0	0	19	29	0	0	0	0	57	51	0	0	0	0	0
37351c4fa61dcda68a79e105cbd0158e	Bacteroidetes	Bacteroidia	Bacteroidales	Rikenellaceae	Rikenellaceae RC9 gut group	NA	0	0	0	0	0	0	0	0	0	0	0	0	0	0	0	0	0	0	0	0	0	0	0	0	0	0	0	0	0	0	0	0	0	0	0	0	0	0	0	0	0	0	0
375e90bd20a19cd042fb76df218bca10	Spirochaetes	Spirochaetia	Spirochaetales	Spirochaetaceae	Treponema 2	uncultured bacterium	0	0	0	0	0	0	1	0	0	0	0	0	0	0	0	0	0	0	8	0	0	0	0	0	0	0	0	0	0	0	0	0	0	0	0	0	0	0	0	0	0	0	0
375ff3a4c5add0c35e8aec8dedfd3d7a	Bacteroidetes	Bacteroidia	Bacteroidales	Rikenellaceae	hoa5-07d05 gut group	uncultured bacterium	0	0	0	0	0	23	0	0	0	32	15	0	0	0	0	0	0	19	0	0	69	0	0	0	41	0	0	0	0	0	43	0	0	0	52	31	0	31	0	38	39	56	31
3765796377b915a97b6c943ab49e3277	Firmicutes	Clostridia	Clostridiales	Clostridiaceae 1	Clostridium sensu stricto 1	NA	0	0	0	0	0	0	0	0	0	0	0	0	0	0	0	0	0	0	0	0	0	0	0	0	0	0	0	0	0	0	0	0	0	0	0	0	0	0	0	0	0	62	0
3765a98f566979d760e6f1c51e28dbb7	Bacteroidetes	Bacteroidia	Bacteroidales	Rikenellaceae	Rikenellaceae RC9 gut group	uncultured bacterium	0	0	0	0	0	0	0	0	0	0	0	0	0	0	0	0	0	0	0	0	0	0	0	0	0	0	0	0	0	0	0	0	0	0	0	0	0	0	0	0	0	0	0
376b396c286f219bdd93d80c8e36d390	Firmicutes	Clostridia	Clostridiales	Lachnospiraceae	Lachnospiraceae AC2044 group	uncultured bacterium	0	0	0	0	0	0	0	0	0	0	0	0	0	0	0	0	0	0	0	39	29	70	0	100	0	0	0	48	0	0	0	0	0	0	66	0	0	0	0	0	0	0	70
377023d9b4832ae193e0256b7a447611	Firmicutes	Clostridia	Clostridiales	NA	NA	NA	0	0	0	6	0	0	0	0	0	0	0	0	0	0	0	0	0	0	0	0	0	0	0	0	0	0	0	0	0	0	0	0	0	0	0	0	0	0	6	0	0	0	0
3776bb42a849c8a44d5853078b8b6875	Bacteroidetes	Bacteroidia	Bacteroidales	Rikenellaceae	Rikenellaceae RC9 gut group	NA	0	0	0	0	0	0	0	1	0	0	0	0	0	0	0	2	0	0	0	0	0	0	0	0	0	0	0	0	0	0	0	0	0	0	0	0	0	0	0	0	0	0	0
378fd37f887a4c999d67bfba8ae6cbbd	Bacteroidetes	Bacteroidia	Bacteroidales	Bacteroidales RF16 group	uncultured bacterium	uncultured bacterium	0	0	0	0	0	0	0	0	0	0	0	0	0	0	0	0	0	0	0	0	0	0	0	0	0	0	0	0	0	0	0	0	0	0	0	0	0	24	0	0	0	0	0
3791ae44746841b6037e3aad7c61145f	Firmicutes	Clostridia	Clostridiales	Ruminococcaceae	Ruminococcaceae NK4A214 group	NA	0	0	0	0	0	0	0	0	0	0	0	0	0	0	0	0	0	0	0	0	0	0	0	0	0	0	0	0	0	0	0	0	0	0	0	0	151	0	0	0	0	0	0
37a9bdcfc39992c222f58b526db9ebe1	Bacteroidetes	Bacteroidia	Bacteroidales	p-251-o5	uncultured bacterium	uncultured bacterium	0	0	0	0	0	0	0	0	62	0	0	33	0	0	0	0	0	0	0	52	0	0	0	0	0	0	0	0	0	0	0	29	0	0	0	0	61	0	0	26	0	0	16
37aac26eba7a2edbdade088c93c84532	Bacteroidetes	Bacteroidia	Bacteroidales	p-251-o5	uncultured bacterium	uncultured bacterium	0	0	0	0	0	0	0	0	0	0	0	0	0	0	0	0	11	0	0	0	44	0	0	0	0	0	0	0	0	0	0	0	0	0	0	0	0	0	31	0	0	31	0
37ae2b9fd7012074e91de31c370d1bac	Bacteroidetes	Bacteroidia	Bacteroidales	Bacteroidales RF16 group	uncultured bacterium	uncultured bacterium	0	0	0	0	0	0	0	0	0	0	0	0	0	0	0	0	0	0	0	0	0	0	0	21	0	0	0	0	0	0	0	0	0	0	0	0	0	0	0	0	0	0	0
37ae5e642ca33e088fed9645646fce7a	Firmicutes	Clostridia	Clostridiales	Ruminococcaceae	Ruminococcaceae UCG-005	metagenome	0	0	0	0	0	0	0	0	0	0	0	0	0	0	0	0	0	0	0	0	0	0	0	0	0	0	0	0	0	0	0	0	0	0	14	0	0	0	14	0	0	0	14
37cb66e180ae0ab665fb4fd514e3bc58	Actinobacteria	Coriobacteriia	Coriobacteriales	Eggerthellaceae	uncultured	uncultured bacterium	0	0	0	9	0	0	0	0	0	0	0	0	0	0	0	0	0	0	0	0	0	0	0	0	0	0	0	0	0	0	0	0	0	0	12	0	0	0	0	0	0	0	0
37d2e5fa18eb50dbdee84ec4423de87b	Firmicutes	Clostridia	Clostridiales	Lachnospiraceae	NA	NA	0	0	0	0	0	0	0	0	0	0	0	0	0	0	0	0	0	0	0	0	0	0	0	0	0	0	0	0	0	0	0	0	0	0	0	0	0	0	0	0	0	30	0
37d2fd66ed6c0c9cf10242cf73c6c110	Firmicutes	Clostridia	Clostridiales	Syntrophomonadaceae	uncultured	uncultured bacterium	0	0	0	0	0	0	0	0	0	0	0	0	0	0	0	0	0	0	0	4	0	0	0	7	0	0	0	0	0	0	0	0	0	0	0	7	0	0	5	0	0	0	5
37da901febafa85834371913106e2962	Firmicutes	Clostridia	Clostridiales	Lachnospiraceae	Lachnospiraceae UCG-009	NA	0	0	0	26	0	0	47	0	0	0	14	0	0	0	0	0	0	0	0	24	0	18	0	0	0	0	10	0	25	0	0	0	0	0	0	0	0	0	26	0	0	0	0
37e1c33865b601dfa5945fb82effde8b	Firmicutes	Clostridia	Clostridiales	Family XIII	Anaerovorax	NA	0	0	0	0	0	0	0	0	0	0	0	0	0	0	0	0	0	0	0	0	0	0	0	0	0	0	0	0	0	0	0	0	0	0	0	0	0	0	0	0	0	0	0
37fb78026cf15da125704284dbc7db9e	Firmicutes	Clostridia	Clostridiales	Family XIII	Anaerovorax	uncultured rumen bacterium	0	0	0	0	0	18	0	0	0	0	0	0	0	0	0	0	0	41	0	0	0	0	0	0	0	0	0	0	0	0	0	0	0	0	0	0	0	0	0	0	0	0	25
38004603fdc9017709900e8a33bfa245	Bacteroidetes	Bacteroidia	Bacteroidales	Rikenellaceae	Rikenellaceae RC9 gut group	uncultured bacterium	0	0	0	0	0	0	0	0	0	0	0	0	0	0	0	0	0	0	0	5	0	0	0	0	0	6	0	0	0	0	0	0	0	0	0	0	0	0	0	0	0	0	0
3807acfe1301122dc424a27b9529b485	Firmicutes	Clostridia	Clostridiales	Family XIII	Anaerovorax	NA	0	0	0	0	0	0	0	0	0	0	0	0	0	0	0	0	0	0	0	0	0	0	0	0	0	0	0	0	0	0	0	0	0	0	17	0	0	0	0	0	0	0	0
380fd2ddce36a94d6810192a325747fc	Bacteroidetes	Bacteroidia	Bacteroidales	Rikenellaceae	Rikenellaceae RC9 gut group	NA	0	0	0	0	0	0	0	0	0	0	0	0	0	0	0	0	0	0	0	0	0	0	0	0	0	0	0	0	0	0	0	0	0	0	0	0	0	0	0	0	0	0	0
381de43831b4c1db7a0dd660a8c10301	Firmicutes	Clostridia	Clostridiales	Ruminococcaceae	Ruminococcaceae UCG-010	uncultured bacterium	0	0	20	0	0	0	0	0	0	0	0	0	0	0	0	0	0	0	0	0	0	0	0	0	0	0	0	0	0	0	0	0	0	26	0	0	0	0	0	0	0	0	0
3829b6f7e704b5220062499daab49c0b	Bacteroidetes	Bacteroidia	Bacteroidales	Prevotellaceae	Prevotellaceae UCG-001	uncultured bacterium	0	0	0	0	0	0	0	33	0	37	0	0	0	0	0	0	0	0	0	0	0	0	58	0	12	0	0	0	0	0	0	0	0	0	0	0	0	0	0	0	0	49	0
382f580b5e5d2e42eb18a6de0592af2f	Firmicutes	Clostridia	Clostridiales	Ruminococcaceae	Ruminococcaceae NK4A214 group	NA	0	0	0	0	0	0	0	0	0	0	0	0	0	0	0	0	0	0	0	0	0	0	0	0	0	0	0	0	0	0	0	0	0	0	0	0	0	0	0	0	0	0	0
383e29446180ec645373bbc3ebf8a5b8	Bacteroidetes	Bacteroidia	Bacteroidales	Rikenellaceae	Rikenellaceae RC9 gut group	uncultured bacterium	0	0	0	0	0	0	0	0	0	0	0	0	0	0	0	0	0	0	0	0	0	0	0	0	0	0	0	0	0	0	0	0	0	0	0	0	0	0	0	0	0	0	0
3843193eae37379cb3979d654f8e56ce	Bacteroidetes	Bacteroidia	Bacteroidales	p-251-o5	uncultured bacterium	uncultured bacterium	0	0	0	0	0	0	0	0	0	0	0	0	0	0	0	0	0	0	0	0	0	0	0	0	0	0	0	0	0	0	0	0	0	0	0	0	0	0	0	0	0	0	0
3844d7a1ee1701d750b388c3c2d03464	Bacteroidetes	Bacteroidia	Bacteroidales	Bacteroidales RF16 group	uncultured bacterium	uncultured bacterium	0	0	0	0	0	0	0	0	0	0	0	0	0	0	0	0	0	0	0	0	0	0	0	0	0	0	0	0	0	0	0	0	0	0	0	0	0	0	0	0	0	0	0
384b40c045d3668e40e105b9daab1a54	Firmicutes	Clostridia	Clostridiales	Christensenellaceae	Christensenellaceae R-7 group	NA	0	0	0	0	0	0	0	0	0	0	0	0	0	0	0	0	0	0	12	0	0	0	0	0	0	0	0	0	0	0	0	0	0	0	0	0	17	0	0	0	0	0	0
384be787708fca2a0792b637831b8b3a	Bacteroidetes	Bacteroidia	Bacteroidales	p-251-o5	uncultured bacterium	uncultured bacterium	0	0	0	0	0	0	0	0	0	0	0	0	0	0	0	0	0	12	0	0	0	0	0	0	0	0	0	0	0	0	0	0	0	0	0	0	0	0	0	0	0	0	0
385621976cc117991a1b34fe579cce79	Bacteroidetes	Bacteroidia	Bacteroidales	Rikenellaceae	Rikenellaceae RC9 gut group	uncultured bacterium	0	0	0	0	0	0	0	0	0	0	0	0	0	0	0	0	0	0	0	0	0	0	0	18	16	0	0	0	0	0	0	0	0	0	0	0	0	0	0	0	0	0	0
3857721af8008d978053d0d2349a7107	Bacteroidetes	Bacteroidia	Bacteroidales	p-251-o5	uncultured bacterium	uncultured bacterium	0	0	0	0	0	0	5	0	0	0	0	0	0	0	0	0	0	0	0	0	0	0	0	0	0	0	0	0	0	0	0	0	0	0	0	0	0	0	0	0	0	0	0
38621b8064fb5b9f4a2505883baa69e0	Spirochaetes	Spirochaetia	Spirochaetales	Spirochaetaceae	Treponema 2	NA	0	0	0	0	0	0	0	0	35	0	0	0	0	0	0	0	0	0	0	0	0	0	13	0	0	8	0	0	0	0	0	0	0	0	0	0	0	0	0	0	0	16	0
3866458eac5be86198fe053674fde6cf	Bacteroidetes	Bacteroidia	Bacteroidales	Prevotellaceae	Prevotellaceae UCG-003	uncultured bacterium	0	0	0	0	0	0	0	0	0	0	0	0	0	0	0	0	0	0	0	0	0	0	0	0	0	0	0	0	0	0	0	0	0	0	0	0	0	0	0	0	0	0	0
38723e51536deb7ac3ecfd60d828259e	Spirochaetes	Spirochaetia	Spirochaetales	Spirochaetaceae	Treponema 2	uncultured bacterium	0	0	0	0	0	0	0	0	0	0	0	0	0	0	0	0	0	0	0	0	0	0	0	0	0	0	0	0	0	0	0	0	0	0	0	0	0	0	0	0	0	0	0
38a475006510f4d15512d6db5c1d0812	Bacteroidetes	Bacteroidia	Bacteroidales	Prevotellaceae	Alloprevotella	uncultured bacterium	0	0	0	0	0	0	0	0	0	0	0	0	0	0	0	12	0	0	0	34	0	0	0	0	0	0	0	0	0	0	0	0	0	0	0	0	0	0	0	0	0	0	0
38bee54fd108b2060b6ae8aa45725a75	Bacteroidetes	Bacteroidia	Bacteroidales	Rikenellaceae	Rikenellaceae RC9 gut group	uncultured bacterium	0	0	0	0	0	0	0	0	0	0	0	0	0	0	0	0	0	0	0	0	0	0	0	0	0	0	0	0	0	0	0	0	0	0	0	0	0	0	0	0	0	0	0
38d0479ba63a4b4113276ba8d49ea2db	Firmicutes	Clostridia	Clostridiales	Ruminococcaceae	Ruminococcaceae NK4A214 group	uncultured bacterium	0	0	0	0	0	0	0	0	0	0	0	0	0	0	0	0	0	0	0	0	0	0	0	0	0	0	0	0	0	0	0	0	0	0	0	0	0	0	0	0	0	0	0
38d62031944765eded9658b0d3ed432f	Firmicutes	Bacilli	Lactobacillales	Lactobacillaceae	Lactobacillus	Lactobacillus equigenerosi DSM 18793 = JCM 14505	0	22	0	0	5	0	13	0	0	32	0	0	6	0	0	5	0	0	0	0	13	5	0	0	0	0	5	0	36	0	0	0	0	0	88	78	20	50	70	13	0	28	47
38df8cb44130e8a7196f7393a8b37332	Spirochaetes	Spirochaetia	Spirochaetales	Spirochaetaceae	Treponema 2	NA	0	0	0	0	0	0	0	0	0	0	0	0	0	0	0	0	0	0	0	0	0	0	0	0	0	0	0	0	0	0	0	0	0	0	7	10	0	0	0	0	14	0	0
38e65728306ffd0abeaacae2f9471237	Firmicutes	Clostridia	Clostridiales	Lachnospiraceae	NA	NA	0	0	12	0	0	0	0	0	0	0	30	0	0	0	0	23	0	0	0	0	0	0	0	0	0	0	0	0	0	0	0	0	0	0	0	0	0	0	0	0	0	0	0
38e981037332b4c5445773f19252bf5f	Firmicutes	Clostridia	Clostridiales	Ruminococcaceae	Saccharofermentans	uncultured bacterium	0	0	0	0	12	0	0	0	0	0	0	0	0	0	0	0	0	16	21	0	36	0	0	0	0	0	0	0	0	37	0	0	0	0	0	0	0	0	22	0	0	0	0
38e99a78d4069d79f4825d1dd74a2dff	Bacteroidetes	Bacteroidia	Bacteroidales	Prevotellaceae	Prevotellaceae UCG-001	wallaby gut metagenome	0	0	0	0	0	68	0	0	0	0	0	0	0	0	0	0	0	23	0	0	0	0	0	0	0	0	0	0	0	0	0	0	0	0	0	0	0	0	0	0	0	0	20
38f1f9d7bdec48c853601c6255b176c6	Spirochaetes	MVP-15	NA	NA	NA	NA	0	0	0	0	0	0	0	0	0	0	0	0	0	0	0	18	0	0	0	0	0	0	0	0	0	0	0	0	0	0	0	0	0	0	0	0	0	0	0	0	0	0	0
38f5bfa158daac8e38426608a18710fd	Bacteroidetes	Bacteroidia	Bacteroidales	p-251-o5	uncultured bacterium	uncultured bacterium	0	0	0	0	0	0	0	0	0	0	0	0	0	0	0	0	0	0	0	0	0	0	0	0	0	0	0	0	0	0	0	0	0	0	0	0	0	0	0	0	0	0	0
38f8201b9e84aff3cd5d8b689a0c451a	Bacteroidetes	Bacteroidia	Bacteroidales	Paludibacteraceae	uncultured	uncultured bacterium	0	0	0	0	0	0	0	0	0	0	0	0	0	0	0	0	0	0	0	0	0	0	0	0	0	0	0	0	0	0	0	0	0	0	0	0	0	0	0	0	0	0	0
38fd5e38ff65ea8ab315eee7481ae33c	Firmicutes	Clostridia	Clostridiales	Ruminococcaceae	Ruminococcaceae NK4A214 group	NA	0	0	0	0	0	0	0	0	0	0	0	0	0	0	0	0	0	0	0	0	0	0	0	0	5	0	0	0	0	0	0	0	0	0	0	0	0	0	0	0	0	0	0
3915ab27643be6bbf8af140d11c62a59	Bacteroidetes	Bacteroidia	Bacteroidales	p-251-o5	uncultured bacterium	uncultured bacterium	0	0	0	0	0	0	0	63	0	39	0	0	25	0	0	0	0	0	0	0	0	11	0	0	0	0	0	0	0	0	0	0	0	0	26	0	0	0	0	0	0	0	0
391981716b0ca7d01441b1d7f617b494	Bacteroidetes	Bacteroidia	Bacteroidales	p-251-o5	uncultured bacterium	uncultured bacterium	0	0	0	0	0	0	0	0	0	0	0	0	0	0	0	0	0	0	0	0	0	0	0	0	0	0	0	0	0	0	0	0	0	0	0	0	0	0	0	0	0	0	0
391e5ee18db64c0ea56d68dc9bc86df8	Bacteroidetes	Bacteroidia	Bacteroidales	Bacteroidales RF16 group	uncultured bacterium	uncultured bacterium	0	0	0	0	0	0	0	0	0	0	0	0	0	0	0	0	0	0	0	0	0	0	1	0	0	0	0	0	0	0	0	0	0	1	0	0	0	0	0	0	0	0	0
392f4624cb888790198be60777c9c7b1	Spirochaetes	Spirochaetia	Spirochaetales	Spirochaetaceae	Treponema 2	uncultured bacterium	0	0	0	0	0	0	0	0	0	0	0	0	0	0	0	0	0	0	0	0	0	0	0	0	0	0	0	0	0	0	0	0	0	0	0	0	0	0	0	0	0	0	0
393916c109c35edf9c5d7fc996ac8fb3	Bacteroidetes	Bacteroidia	Bacteroidales	Bacteroidales RF16 group	uncultured bacterium	uncultured bacterium	0	0	0	0	0	0	0	0	22	0	94	0	31	0	0	0	0	0	0	0	0	0	0	0	0	0	0	0	0	0	0	0	0	33	0	0	0	0	0	0	0	0	0
39583d237765b7fe4c985acd919b0329	Firmicutes	Clostridia	Clostridiales	Christensenellaceae	Christensenellaceae R-7 group	NA	0	0	0	0	0	0	0	0	0	0	0	0	0	0	0	0	0	0	49	0	0	0	0	0	0	0	0	0	0	0	0	0	0	0	0	0	0	0	0	0	0	0	0
395aaedb9ff06e3672f2811b068ecaba	Firmicutes	Clostridia	Clostridiales	Ruminococcaceae	Ruminococcaceae NK4A214 group	uncultured bacterium	0	0	0	0	0	0	0	0	0	0	0	0	0	0	0	0	0	65	0	0	0	0	0	0	0	0	0	0	0	0	0	0	0	0	0	0	0	0	0	0	0	0	0
3960cf6cd457476347289f977766f623	Firmicutes	Clostridia	Clostridiales	Ruminococcaceae	Saccharofermentans	uncultured bacterium	0	0	0	0	0	0	0	0	0	0	0	0	0	0	0	0	0	0	0	0	0	0	0	0	0	11	0	0	0	0	0	0	0	0	0	0	0	0	0	0	0	0	0
39626f88a31d71f3fe70732acea7cd7e	Firmicutes	Clostridia	Clostridiales	Family XIII	Anaerovorax	uncultured rumen bacterium	0	0	0	0	0	0	0	0	0	0	0	0	0	0	0	0	0	0	0	0	0	0	0	0	0	0	0	0	0	0	0	29	0	0	0	0	0	0	0	0	0	0	0
39672180fa0d2fe100c7912427333b05	Bacteroidetes	Bacteroidia	Bacteroidales	p-251-o5	uncultured bacterium	uncultured bacterium	0	16	0	0	0	0	0	0	0	0	0	0	0	0	0	0	0	0	0	0	0	0	0	0	0	0	0	0	0	0	0	0	0	0	0	0	0	0	0	45	0	0	0
3968522c2811214c7db7fb588e7a49c0	Firmicutes	Clostridia	Clostridiales	Ruminococcaceae	Papillibacter	uncultured bacterium	0	0	0	0	0	0	0	0	0	0	0	0	0	0	0	0	0	0	0	14	0	0	0	0	0	0	0	0	0	0	0	0	0	0	0	0	0	0	0	0	0	0	0
39732abca944f398d5671c42616a80f0	Bacteroidetes	Bacteroidia	Bacteroidales	p-251-o5	uncultured bacterium	uncultured bacterium	0	0	0	0	0	0	0	0	0	0	0	0	0	0	0	0	0	0	0	0	0	0	0	0	0	0	0	0	0	0	0	0	0	0	86	0	0	0	0	31	0	0	19
3989305ede9f7c5ec5d2e99d45d73772	Firmicutes	Clostridia	Clostridiales	Lachnospiraceae	Lachnospiraceae UCG-006	uncultured rumen bacterium	0	0	0	0	0	0	0	0	0	0	0	0	0	0	0	0	0	0	0	0	0	0	0	0	0	0	0	0	0	0	0	0	0	0	0	0	0	0	0	0	0	0	0
398a2d59d414963445e91f25aeb67e59	Bacteroidetes	Bacteroidia	Bacteroidales	Rikenellaceae	Rikenellaceae RC9 gut group	wallaby gut metagenome	0	18	0	0	0	0	0	0	0	0	0	0	0	0	0	0	0	0	0	0	0	0	0	0	0	0	22	0	0	0	0	0	0	0	32	0	0	0	0	0	35	0	0
399574e773175159eb47b8becb53f73f	Bacteroidetes	Bacteroidia	Bacteroidales	Rikenellaceae	dgA-11 gut group	uncultured bacterium	0	0	0	0	0	0	0	0	0	0	0	21	0	0	0	0	0	0	0	0	0	0	0	0	0	0	0	0	0	0	24	0	0	0	0	0	0	0	0	0	0	0	0
399bbd0295d453cf9db1f2c4b2efa49b	Bacteroidetes	Bacteroidia	NA	NA	NA	NA	0	0	0	0	0	0	0	0	0	0	0	0	0	0	47	0	0	0	0	0	0	0	0	0	0	11	0	0	0	0	0	0	0	0	0	0	0	0	0	0	0	0	0
39ac9a50fbc4f60259a5dafe72030a26	Spirochaetes	Spirochaetia	Spirochaetales	Spirochaetaceae	Treponema 2	uncultured bacterium	0	0	0	0	0	0	0	0	0	0	0	0	0	0	0	0	0	0	0	0	0	0	0	0	0	0	0	18	0	0	0	0	0	0	0	0	0	0	37	0	0	17	0
39c55d6e5b942d2c4677ca0f90e190a8	Bacteroidetes	Bacteroidia	Bacteroidales	Bacteroidales RF16 group	uncultured bacterium	uncultured bacterium	0	0	0	0	0	0	0	0	0	0	0	0	0	0	0	0	15	0	0	0	0	0	0	0	0	0	0	0	0	0	0	0	0	0	0	0	0	0	0	0	0	0	0
39c5872d849924231ae8def4a4f96625	Firmicutes	Clostridia	Clostridiales	Lachnospiraceae	Lachnospiraceae ND3007 group	uncultured Lachnospiraceae bacterium	0	0	0	0	0	0	0	0	0	0	0	0	0	0	0	0	0	0	0	0	0	0	0	0	0	0	0	0	0	0	0	0	0	0	0	0	0	0	29	0	0	0	0
39c93257512ad43661c8131418061ccf	Firmicutes	Clostridia	Clostridiales	Lachnospiraceae	[Eubacterium] ruminantium group	uncultured bacterium	0	9	0	0	0	0	14	0	0	0	0	0	0	0	0	11	0	0	0	15	0	16	0	0	0	22	0	0	0	0	16	0	0	11	0	0	14	21	0	20	0	0	0
39cf85f1ec1fd292d0f645d29c42cdab	Bacteroidetes	Bacteroidia	Bacteroidales	F082	uncultured bacterium	uncultured bacterium	0	0	0	0	0	0	21	25	0	0	0	0	0	0	0	0	0	0	0	66	28	0	13	0	0	0	0	0	0	0	0	0	0	0	0	0	0	0	0	0	0	0	0
39d0e6af110045665df2b29f2348880b	Bacteroidetes	Bacteroidia	Bacteroidales	p-251-o5	uncultured bacterium	uncultured bacterium	0	0	0	0	0	0	0	0	0	0	0	0	0	0	0	0	0	0	0	0	0	0	0	0	0	0	0	0	0	0	0	0	0	0	0	39	0	0	0	0	0	0	0
39ec5541ece8a28cf4fcd3817d4761aa	Bacteroidetes	Bacteroidia	Bacteroidales	F082	uncultured bacterium	uncultured bacterium	0	0	0	0	0	0	0	0	0	0	0	0	0	0	0	0	0	0	0	0	0	0	0	0	0	0	0	0	0	0	0	0	0	0	0	0	0	0	0	0	0	0	0
39ed3611329dbda8577749f1e78814b2	Proteobacteria	Deltaproteobacteria	Bradymonadales	uncultured rumen bacterium	uncultured rumen bacterium	uncultured rumen bacterium	0	0	0	0	0	0	0	0	0	0	0	0	0	0	0	0	0	0	0	0	0	0	0	0	0	0	0	0	0	0	0	0	0	0	0	0	0	0	0	0	0	0	0
39ff3fa250c06163bd783e86288e7251	Firmicutes	Clostridia	Clostridiales	Lachnospiraceae	NA	NA	0	0	14	0	0	0	0	14	0	16	0	0	0	0	0	0	0	0	0	0	0	16	0	0	0	0	0	0	0	0	0	0	0	0	0	0	0	0	0	43	0	0	0
3a007807e72df094d684a83c9e8b8d4e	Bacteroidetes	Bacteroidia	Bacteroidales	Prevotellaceae	NA	NA	0	0	0	0	0	18	0	0	0	0	0	0	0	0	0	0	0	0	0	14	0	0	0	0	0	0	0	0	0	0	0	0	0	0	0	0	0	0	0	0	0	0	0
3a0780f9d0cb4fe4f4bcedc94e48c8df	Firmicutes	Clostridia	Clostridiales	Lachnospiraceae	NA	NA	0	0	0	0	0	0	0	0	21	0	0	20	0	0	0	0	0	0	0	0	0	0	0	15	0	0	0	0	0	0	27	0	0	0	0	15	0	0	0	0	0	0	26
3a118466ecdd86168ab70a671b19af31	Bacteroidetes	Bacteroidia	Bacteroidales	Rikenellaceae	Rikenellaceae RC9 gut group	uncultured bacterium	0	0	0	0	0	0	0	0	0	0	0	0	0	0	0	0	0	0	0	0	0	0	0	0	0	0	0	0	0	0	0	0	0	0	0	0	0	0	0	0	0	0	0
3a1bed241b91e56390e4ad56842ee41b	Bacteroidetes	Bacteroidia	NA	NA	NA	NA	0	0	0	0	0	0	0	0	0	0	0	0	0	0	0	0	0	0	0	0	0	0	0	0	0	0	0	0	0	0	0	0	0	0	0	0	0	0	0	1	0	0	0
3a25fa051b400830b52229750ddaccbe	Proteobacteria	Deltaproteobacteria	Desulfovibrionales	Desulfovibrionaceae	Mailhella	uncultured bacterium	0	0	0	0	0	0	0	0	0	0	0	0	0	0	0	0	0	0	0	0	0	0	0	0	0	0	0	0	0	0	0	0	0	0	0	0	0	0	0	0	0	0	0
3a28b7c068965e676c5262b5f784692d	Proteobacteria	Alphaproteobacteria	Rhodospirillales	uncultured	uncultured rumen bacterium	uncultured rumen bacterium	0	10	0	0	0	0	0	0	0	0	0	0	0	0	0	0	0	0	0	0	0	0	2	0	0	0	0	0	0	0	0	0	0	0	0	0	0	0	0	0	0	0	0
3a2b4bb037c49e130064aa87a6687ab9	Firmicutes	Clostridia	Clostridiales	Ruminococcaceae	Ruminococcus 2	uncultured bacterium	0	0	0	0	0	0	0	0	0	0	0	0	0	0	0	0	0	0	0	0	0	0	0	0	0	0	0	0	0	0	25	0	0	0	0	0	0	0	0	0	0	0	0
3a2d54613b6a4e754c6d633edd12fe40	Bacteroidetes	Bacteroidia	Bacteroidales	Bacteroidales UCG-001	NA	NA	0	52	30	25	31	45	34	0	0	33	0	33	0	0	12	0	0	23	23	0	34	0	0	26	0	9	0	0	15	0	24	39	28	0	11	12	0	0	0	16	0	34	45
3a2d900bbe08f50d97d7b42981f09b6f	Firmicutes	Clostridia	Clostridiales	NA	NA	NA	0	0	0	0	0	0	0	0	0	0	0	0	0	0	0	0	0	0	0	0	0	0	0	0	0	0	0	0	0	0	0	0	0	0	0	0	0	0	0	0	0	0	0
3a2ef0b866bddab588eba967d1d947e9	Bacteroidetes	Bacteroidia	Bacteroidales	Bacteroidales RF16 group	uncultured bacterium	uncultured bacterium	0	0	0	0	0	0	0	0	0	0	0	0	0	0	0	0	0	0	0	0	0	0	0	0	0	0	0	0	0	0	0	0	0	0	0	0	0	0	0	0	0	0	0
3a3012ed828c9027e46b0f0027b00329	Bacteroidetes	Bacteroidia	Bacteroidales	Bacteroidales RF16 group	uncultured bacterium	uncultured bacterium	0	0	23	0	0	0	0	0	0	0	0	0	0	0	0	0	0	0	0	0	0	0	0	15	0	0	0	0	0	0	0	0	0	0	0	0	0	0	11	0	0	0	0
3a4218e22696df7187050d8ce72a7dc1	Bacteroidetes	Bacteroidia	Bacteroidales	Prevotellaceae	NA	NA	0	0	0	0	0	0	0	0	0	0	0	0	0	0	0	0	0	0	0	0	0	110	0	0	0	0	0	0	0	0	0	0	0	0	62	0	0	0	0	0	0	0	0
3a42f9ae98d61fdf809ec5bfa02e1150	Bacteroidetes	Bacteroidia	Bacteroidales	Prevotellaceae	Prevotellaceae UCG-001	NA	0	0	0	0	0	0	0	0	0	0	48	0	0	0	0	0	0	0	0	0	0	0	52	0	0	0	0	0	0	0	0	81	0	0	0	0	0	0	0	0	0	0	0
3a50a62c76e13a9a1b9f6c248d3442c7	Bacteroidetes	Bacteroidia	Bacteroidales	Rikenellaceae	Rikenellaceae RC9 gut group	uncultured bacterium	0	28	43	0	0	0	0	8	42	0	39	0	0	0	0	0	7	0	27	0	0	0	60	0	0	0	0	0	0	0	0	0	0	57	0	0	0	17	0	0	17	13	0
3a6b8ce28d875049fd100c7e0ebd5d60	Firmicutes	Clostridia	Clostridiales	Ruminococcaceae	NA	NA	0	0	0	0	0	0	0	0	0	0	0	0	0	0	0	0	0	0	0	0	0	6	0	0	0	0	0	0	0	0	0	0	0	0	0	0	0	0	0	0	0	0	0
3a7bdcc320ee7315a6ff3f4d0ad42cbe	Firmicutes	Clostridia	Clostridiales	Christensenellaceae	Christensenellaceae R-7 group	NA	0	0	19	32	9	0	18	8	0	0	0	0	0	0	0	0	0	0	0	15	13	11	0	0	15	0	0	0	4	0	28	11	0	0	0	0	0	0	0	20	0	0	0
3a882f39bc4493e4fdb7556b26e49e55	Bacteroidetes	Bacteroidia	Bacteroidales	Rikenellaceae	Rikenellaceae RC9 gut group	uncultured bacterium	0	0	0	0	0	0	0	0	0	0	0	0	0	0	0	0	0	0	0	0	0	0	0	0	0	0	0	0	0	0	0	0	0	0	0	0	0	0	0	0	0	0	0
3a8f2164485d514eaee5861448afcf3a	Bacteroidetes	Bacteroidia	Bacteroidales	NA	NA	NA	0	0	0	0	0	0	0	0	0	0	0	0	0	0	0	0	0	0	0	0	0	0	0	0	0	0	0	0	0	0	0	0	0	0	0	0	0	0	0	0	0	0	0
3a9771566fefc4a2cf26de5188d5f8a1	Spirochaetes	Spirochaetia	Spirochaetales	Spirochaetaceae	Treponema 2	uncultured bacterium	0	0	0	0	0	0	0	0	0	0	0	0	0	0	0	0	0	0	0	0	0	0	0	0	0	0	0	0	0	0	0	0	0	0	0	0	0	0	0	0	0	0	0
3a9ac8a434b3322a9f4d9116e403b1c1	Bacteroidetes	Bacteroidia	Bacteroidales	Prevotellaceae	NA	NA	0	0	0	0	0	0	0	0	0	0	0	0	0	0	0	0	0	0	0	0	0	0	0	0	0	0	0	0	0	0	5	0	0	0	0	0	0	0	0	0	0	0	0
3aa4b86e6fd066f99971d4811866227e	Firmicutes	Clostridia	Clostridiales	Lachnospiraceae	NA	NA	0	0	0	0	0	0	0	0	0	0	0	0	0	0	0	0	0	0	0	0	0	0	0	0	0	25	0	0	0	0	0	0	0	0	0	36	0	39	0	0	0	0	0
3aad0b8801ab0b19070db074dd08c321	Firmicutes	Clostridia	Clostridiales	Lachnospiraceae	NA	NA	0	0	0	0	0	0	0	0	0	0	0	0	0	0	0	0	0	0	0	0	0	0	0	0	0	0	0	0	0	0	0	0	0	0	0	0	0	0	0	0	0	0	0
3ab43f9d93c0e8637e0ea88533b3b564	Bacteroidetes	Bacteroidia	Bacteroidales	Rikenellaceae	Alistipes	uncultured bacterium	0	0	0	0	0	0	0	0	0	0	0	0	0	0	0	0	0	0	0	0	0	0	0	0	0	0	0	0	0	0	0	0	0	0	0	0	0	0	0	0	0	0	0
3abb8fa31786eeef009699e62e3467dd	Firmicutes	Clostridia	Clostridiales	Family XIII	Mogibacterium	uncultured bacterium	0	0	0	0	0	0	0	0	0	0	0	0	0	0	0	0	0	0	0	0	0	0	0	0	0	0	0	0	0	0	0	0	0	0	0	0	0	0	0	0	0	0	0
3acb860ab9899cd59917f61442f72b0c	Firmicutes	Clostridia	Clostridiales	Ruminococcaceae	[Eubacterium] coprostanoligenes group	NA	0	0	0	0	0	0	0	0	0	0	0	0	0	0	0	0	0	0	0	0	0	0	0	0	0	0	0	0	0	0	24	0	0	0	0	0	0	0	0	0	0	0	0
3acceee91376a8dfa5229eba029c33f9	Bacteroidetes	Bacteroidia	Bacteroidales	Rikenellaceae	Rikenellaceae RC9 gut group	uncultured bacterium	0	0	0	0	0	0	0	0	0	15	0	0	0	0	0	0	0	0	0	10	0	0	0	0	0	0	0	0	0	0	0	0	0	0	0	0	0	0	0	0	0	0	0
3ad5813e1466379e420b5633301c0d19	Bacteroidetes	Bacteroidia	Bacteroidales	p-251-o5	uncultured bacterium	uncultured bacterium	0	0	0	0	0	0	0	0	0	0	0	0	0	0	0	0	0	0	0	0	0	0	0	0	0	0	0	0	0	0	0	0	0	0	0	0	0	0	0	0	0	0	0
3ada0d83c9fc1810d79749fe34a9b35c	Bacteroidetes	Bacteroidia	Bacteroidales	Rikenellaceae	Rikenellaceae RC9 gut group	wallaby gut metagenome	0	0	0	0	0	0	0	0	0	0	0	0	0	0	0	0	0	0	0	0	1	0	0	1	0	0	0	0	0	0	0	0	0	0	0	0	24	0	0	0	0	0	0
3ada6a99bf77d90aee8ad9a55c1e6187	Firmicutes	Clostridia	Clostridiales	Ruminococcaceae	Ruminococcaceae UCG-010	NA	0	0	0	0	0	0	0	0	0	0	0	0	0	0	0	0	0	0	0	0	0	0	15	0	23	0	0	0	0	0	0	0	0	0	0	0	0	0	0	0	0	0	0
3add2acadd538814d9bd3594f5f72f9d	Firmicutes	Clostridia	Clostridiales	Ruminococcaceae	[Eubacterium] coprostanoligenes group	NA	0	0	0	0	0	0	0	0	0	0	0	0	0	0	0	0	0	0	0	0	0	0	0	0	16	0	0	0	0	0	0	0	0	0	0	0	0	0	0	0	0	42	0
3adefef22e3984ad383c3318fa38c207	Bacteroidetes	Bacteroidia	Bacteroidales	p-251-o5	uncultured bacterium	uncultured bacterium	0	0	0	0	0	0	0	0	0	0	0	0	0	0	0	0	0	0	0	0	0	0	0	0	0	0	0	0	0	0	0	0	0	0	0	0	0	0	0	0	0	0	0
3ae0770a339dbbff34e1729d1bb5cba4	Bacteroidetes	Bacteroidia	Bacteroidales	Rikenellaceae	Rikenellaceae RC9 gut group	uncultured bacterium	0	0	0	0	0	0	0	0	0	0	0	0	0	0	0	0	0	0	0	0	0	0	0	0	0	0	0	0	0	0	0	0	0	0	0	0	0	0	0	0	0	0	0
3ae2b7b3273f7fc267bc746d67807311	Firmicutes	Clostridia	Clostridiales	Ruminococcaceae	Ruminococcaceae UCG-010	uncultured bacterium	0	0	0	0	0	0	6	0	0	0	0	0	5	0	0	0	0	0	0	0	0	0	0	0	0	0	0	0	0	0	0	0	0	0	0	0	0	8	0	0	0	0	0
3ae47fa359d578efead51a1a8c85be38	Bacteroidetes	Bacteroidia	Bacteroidales	p-251-o5	uncultured bacterium	uncultured bacterium	0	17	0	68	0	0	0	0	0	0	0	0	0	37	83	0	29	0	15	0	63	0	0	0	0	0	37	0	0	0	0	0	11	0	43	15	0	0	72	35	0	57	0
3af52232713c1cf0f6b3bd96f2ba6a83	Bacteroidetes	Bacteroidia	Bacteroidales	Rikenellaceae	Rikenellaceae RC9 gut group	uncultured bacterium	0	0	0	0	0	0	0	0	0	0	0	0	0	0	0	0	0	0	0	0	0	0	0	0	0	0	0	0	0	0	0	0	0	0	0	0	0	0	0	0	0	0	0
3af6d305ad3e2a825970acf9d4606322	Bacteroidetes	Bacteroidia	Bacteroidales	F082	uncultured bacterium	uncultured bacterium	0	0	0	0	0	0	0	0	0	0	0	0	0	0	0	0	0	0	0	0	0	0	0	0	0	0	0	0	0	0	0	0	0	0	0	0	0	0	0	0	0	0	0
3af98b6c1817cefcdfd9449dcf9e0f11	Firmicutes	Clostridia	Clostridiales	Lachnospiraceae	Marvinbryantia	NA	0	0	0	34	0	0	0	0	0	0	17	0	21	0	0	0	0	0	0	0	0	16	0	0	0	21	0	0	23	0	0	0	0	0	60	0	0	0	0	0	0	0	0
3b0294f955aa3048ba6c6d76b3fc5cfe	Firmicutes	Clostridia	Clostridiales	Lachnospiraceae	NA	NA	0	0	0	0	0	0	0	0	0	0	0	0	0	0	0	0	0	0	0	0	0	0	0	0	0	0	0	0	0	0	0	0	0	0	0	0	0	0	0	0	0	0	0
3b0c10642745980a4764ce185f795fb2	Bacteroidetes	Bacteroidia	Bacteroidales	Rikenellaceae	Rikenellaceae RC9 gut group	uncultured bacterium	0	0	0	0	0	0	0	0	0	0	0	0	0	0	0	0	0	0	0	0	0	0	0	0	0	0	0	0	0	0	0	0	0	0	0	0	0	0	0	0	0	0	0
3b1dd0a56adf4b007c0c0a51403ea501	Bacteroidetes	Bacteroidia	Bacteroidales	p-251-o5	uncultured bacterium	uncultured bacterium	0	0	0	0	0	0	0	0	0	0	0	0	0	0	0	0	0	0	0	0	0	0	0	0	0	0	0	0	8	0	0	0	0	0	0	0	0	0	0	0	0	0	0
3b1e99531994f3ba5c19a0b859ad2a64	Bacteroidetes	Bacteroidia	Bacteroidales	Rikenellaceae	NA	NA	0	0	0	0	0	0	0	0	0	0	0	0	0	0	0	0	0	0	0	0	0	0	0	0	0	0	0	0	0	0	0	0	0	0	0	0	0	0	0	0	0	0	0
3b2edab8094ea4ac77ebb5933caa1453	Firmicutes	Clostridia	Clostridiales	Ruminococcaceae	[Eubacterium] coprostanoligenes group	uncultured bacterium	0	0	0	0	0	0	0	0	0	0	0	0	0	0	0	19	0	0	0	0	0	0	0	0	0	0	0	0	0	0	0	0	0	0	0	0	0	0	0	0	0	0	0
3b32bce3d5515639fa4c962a47919f2c	Bacteroidetes	Bacteroidia	Bacteroidales	p-251-o5	uncultured bacterium	uncultured bacterium	0	0	0	0	0	0	0	0	0	0	0	0	0	0	0	0	0	0	0	0	0	0	0	0	0	0	0	0	0	0	0	0	0	0	20	0	0	0	0	0	0	0	0
3b35a35813672bb42c155b78f795154b	Bacteroidetes	Bacteroidia	Bacteroidales	Prevotellaceae	Prevotellaceae UCG-001	NA	0	0	0	0	0	0	0	0	0	0	0	0	0	0	0	0	0	0	0	0	0	0	0	0	0	0	0	0	0	0	0	22	0	0	0	0	0	0	0	0	0	0	0
3b386af957dbff3444f666eeceefb49a	Proteobacteria	Gammaproteobacteria	Betaproteobacteriales	Burkholderiaceae	Sutterella	NA	0	0	0	0	7	0	0	0	0	0	0	0	0	0	0	0	0	0	0	0	0	0	0	0	0	0	0	0	0	0	0	0	0	0	0	0	0	0	0	0	0	0	0
3b38f794fe4ee7ce85711af896aafd01	Bacteroidetes	Bacteroidia	Bacteroidales	Rikenellaceae	NA	NA	0	25	0	0	0	0	0	0	0	0	0	0	0	0	0	0	0	0	0	0	0	20	0	0	0	0	0	0	0	0	0	0	0	0	0	0	0	0	0	0	0	0	0
3b5b0745d2b1f16323ae9c2b2472f20b	Bacteroidetes	Bacteroidia	Bacteroidales	p-251-o5	uncultured bacterium	uncultured bacterium	27	0	0	0	0	0	0	0	0	0	0	19	0	0	0	0	0	0	0	0	0	0	0	35	0	0	0	0	52	0	0	0	0	0	0	0	0	0	0	0	0	43	0
3b5cac62264717860a4bbecf1da0c568	Firmicutes	Clostridia	Clostridiales	Lachnospiraceae	Lachnospiraceae XPB1014 group	NA	0	0	0	0	0	0	0	0	0	0	0	0	0	0	0	0	0	0	0	0	0	0	0	0	0	0	0	0	0	0	0	0	0	0	0	0	0	0	0	0	0	0	0
3b5d91f59538034fc50c64b4108883f9	Firmicutes	Clostridia	Clostridiales	Lachnospiraceae	NA	NA	0	0	0	112	0	0	0	0	0	0	35	0	73	0	0	0	0	0	0	0	63	0	26	0	0	41	0	0	52	0	0	0	0	22	66	0	0	34	64	0	25	0	0
3b6ae41e76f09f624f8fa351a53652b3	Spirochaetes	Spirochaetia	Spirochaetales	Spirochaetaceae	Treponema 2	uncultured bacterium	0	0	0	0	0	0	0	0	0	0	0	0	0	0	0	0	0	0	0	0	0	0	0	0	0	0	0	0	0	0	0	0	0	0	0	0	0	0	0	0	0	0	0
3b6ebae53edf3e6a42455133b28e0492	Firmicutes	Clostridia	Clostridiales	Ruminococcaceae	Ruminococcaceae UCG-010	uncultured bacterium	0	0	0	0	0	0	0	0	0	0	0	0	0	0	0	0	0	0	0	0	0	0	0	0	0	0	0	0	0	0	0	0	0	0	0	0	0	0	0	0	0	0	0
3b700a32b2224d6f5a9b94a51ce1e454	Bacteroidetes	Bacteroidia	Bacteroidales	p-251-o5	uncultured bacterium	uncultured bacterium	0	0	0	0	0	0	0	0	0	0	0	0	0	0	0	0	0	0	0	0	0	0	0	0	0	0	0	0	0	0	0	0	0	0	0	0	0	0	0	0	0	0	0
3b7b3973b324e1a3604d6b241b0f83bf	Firmicutes	Clostridia	Clostridiales	Clostridiaceae 1	Clostridium sensu stricto 1	NA	78	0	0	0	0	0	0	0	0	0	0	0	0	0	0	0	22	0	0	0	0	0	0	0	0	0	0	0	0	0	0	0	0	0	35	17	0	0	0	0	0	0	0
3b7b96b57ec86517bc442f773fffe406	Bacteroidetes	Bacteroidia	Bacteroidales	Prevotellaceae	Prevotellaceae UCG-003	NA	0	0	0	0	0	0	0	0	0	0	0	0	0	0	0	0	0	0	0	0	0	0	0	0	0	0	0	0	0	0	0	0	0	0	0	0	0	0	0	0	0	0	0
3b7d80266776cc8ce529733ee196bd78	Bacteroidetes	Bacteroidia	Bacteroidales	Rikenellaceae	Rikenellaceae RC9 gut group	uncultured bacterium	0	0	0	0	0	0	0	0	0	0	0	0	0	0	0	0	0	0	0	0	0	0	0	0	0	0	0	0	0	0	0	0	0	13	0	0	0	0	0	0	0	0	0
3b89f7bf09b2bb9ab7a936ee5c6a0699	Firmicutes	Clostridia	Clostridiales	Lachnospiraceae	Lachnospiraceae ND3007 group	uncultured rumen bacterium	0	0	0	0	0	0	0	0	24	0	0	0	0	0	0	0	0	0	0	0	0	0	0	0	0	0	0	17	0	0	0	0	0	0	0	0	0	0	0	0	0	0	0
3ba37af3ea9d95c9b31dae5175213fd6	Bacteroidetes	Bacteroidia	Bacteroidales	Prevotellaceae	Prevotellaceae UCG-001	NA	0	0	0	0	0	0	0	0	0	0	0	26	23	0	23	0	0	0	0	53	0	0	0	0	0	0	0	0	0	0	0	21	0	0	0	0	0	0	0	29	0	0	0
3bb89e419c1f761ee52d17694577c42a	Bacteroidetes	Bacteroidia	Bacteroidales	Bacteroidales UCG-001	uncultured bacterium	uncultured bacterium	0	0	0	0	0	0	0	0	0	0	0	0	0	0	0	0	0	31	0	0	0	0	0	0	0	0	0	0	0	23	0	0	0	0	0	0	0	0	0	0	0	0	0
3bbacfab408ab13fe2b8295fedf1329f	Firmicutes	Clostridia	Clostridiales	NA	NA	NA	10	0	0	0	0	0	0	0	0	0	0	0	0	0	0	0	0	0	0	0	0	0	0	0	0	0	0	0	0	0	0	0	0	0	0	0	0	0	0	0	0	0	0
3bbae0e92c051187209bb25fadcae5cb	Firmicutes	Clostridia	Clostridiales	Christensenellaceae	Christensenellaceae R-7 group	NA	0	0	0	0	0	0	0	0	0	0	0	0	0	0	11	0	0	0	0	0	0	0	0	0	0	9	0	0	0	0	0	0	0	0	0	0	0	0	0	0	0	0	25
3bce3024224f793e10afc9a578b74b45	Firmicutes	Clostridia	Clostridiales	Ruminococcaceae	Ruminococcaceae NK4A214 group	NA	92	39	0	0	31	0	0	0	0	0	0	35	0	0	0	63	137	0	39	0	0	0	48	0	0	0	0	0	0	0	0	0	102	79	0	0	0	0	42	0	66	0	0
3be7bc1ecb41fa5e27e6a6a4a3962b98	Bacteroidetes	Bacteroidia	Bacteroidales	F082	uncultured bacterium	uncultured bacterium	0	0	0	0	0	0	0	0	0	0	0	0	0	0	0	0	0	0	0	0	0	0	0	0	0	40	0	0	0	0	0	0	0	0	0	0	0	0	0	0	0	0	0
3be8e0e12e04baf69e2a6cb91138c2a9	Spirochaetes	Spirochaetia	Spirochaetales	Spirochaetaceae	Treponema 2	NA	0	0	0	0	0	0	0	0	0	0	0	0	0	0	0	0	0	0	0	0	0	0	0	0	0	0	0	0	0	0	0	0	0	0	0	0	0	0	0	0	0	0	0
3bee17982bdbc694705adbc538e074e8	Firmicutes	Clostridia	Clostridiales	Lachnospiraceae	Lachnospiraceae UCG-006	uncultured rumen bacterium	0	0	0	0	0	0	0	0	0	0	0	0	0	0	0	0	0	0	0	0	53	0	0	0	0	0	0	0	0	0	0	0	0	0	0	43	0	0	0	0	0	0	0
3bf7dc0c3d23ad47b7981d339ee326e0	Firmicutes	Clostridia	Clostridiales	Lachnospiraceae	NA	NA	0	0	0	0	0	0	0	0	0	0	0	0	0	0	0	0	0	0	0	0	0	0	0	0	0	0	0	0	0	0	0	0	0	0	0	0	0	0	0	0	0	0	0
3c057accd8fde5e7ab7c14ef9824b9f3	Bacteroidetes	Bacteroidia	Bacteroidales	NA	NA	NA	0	0	0	0	0	0	0	0	0	0	0	0	0	0	0	0	0	0	0	0	0	0	0	0	0	0	0	19	0	0	0	0	0	0	0	0	0	0	0	0	15	0	0
3c0b2f4e6f83567c9866b484d2080a94	Firmicutes	Clostridia	Clostridiales	Lachnospiraceae	NA	NA	0	0	0	0	0	0	0	0	0	0	0	0	0	0	0	0	0	0	0	0	0	0	0	0	0	0	0	0	0	0	0	0	0	0	0	0	0	0	0	0	0	0	0
3c0c52833cb07c9665f15d2bb039773f	Firmicutes	Clostridia	Clostridiales	Lachnospiraceae	NA	NA	0	0	0	0	0	0	0	0	0	0	0	0	0	0	0	0	0	19	0	0	0	0	0	0	0	0	0	0	0	0	0	0	0	0	0	0	0	0	0	0	0	0	29
3c279da25b53a84ebf956ce791172b4b	Firmicutes	Clostridia	Clostridiales	Ruminococcaceae	Ruminiclostridium 6	uncultured bacterium	0	0	0	0	0	0	0	0	11	0	0	0	0	0	8	0	0	0	0	0	0	0	0	0	0	0	0	0	0	0	0	0	0	0	0	0	8	10	0	0	0	0	0
3c2acb28c970ada276d9a98cee0b8efb	Firmicutes	Clostridia	Clostridiales	Eubacteriaceae	Eubacterium	uncultured bacterium	0	0	0	0	0	0	0	0	0	0	0	0	0	0	0	0	0	0	0	0	0	0	0	0	0	0	0	0	0	0	0	0	0	0	0	0	0	0	0	0	0	0	0
3c2ede92010a1f7bc1c483049a8b4316	Bacteroidetes	Bacteroidia	Bacteroidales	F082	uncultured bacterium	uncultured bacterium	0	0	0	0	0	0	0	0	0	0	0	0	0	0	0	0	0	0	0	0	0	0	0	0	0	0	0	0	0	0	0	0	0	0	0	0	0	0	0	0	0	0	0
3c32e0f175242a37e49e4c1f238fea1f	Bacteroidetes	Bacteroidia	Bacteroidales	Rikenellaceae	Rikenellaceae RC9 gut group	uncultured bacterium	0	0	0	0	0	0	0	0	0	0	0	0	0	0	0	0	0	0	0	0	0	0	0	0	0	0	0	0	0	0	0	0	0	0	0	0	0	0	0	0	0	0	0
3c3b649be9ea75d7e4dd27b2b6ba4945	Firmicutes	Clostridia	Clostridiales	Ruminococcaceae	Ruminiclostridium 1	NA	0	0	0	0	0	0	0	0	0	0	0	41	0	0	0	0	0	0	0	0	0	0	0	11	0	0	0	0	0	0	0	0	0	0	0	0	0	0	0	0	0	0	0
3c3e7aeb4ba45f10e2f4b346244da10c	Bacteroidetes	Bacteroidia	Bacteroidales	Prevotellaceae	NA	NA	0	0	0	0	0	0	0	0	0	0	0	0	0	0	0	0	0	0	0	0	0	0	0	0	8	0	0	0	0	0	0	30	0	0	0	0	0	0	0	0	0	0	0
3c56acb6408faeca62ea1cf2202b2eb0	Bacteroidetes	Bacteroidia	Bacteroidales	Paludibacteraceae	uncultured	uncultured bacterium	0	0	0	0	0	0	0	0	0	0	0	0	0	0	18	0	0	0	0	0	0	0	0	0	0	0	0	0	0	0	0	0	0	0	0	0	0	0	0	0	0	0	0
3c56fd4c3d27c8268b8dc9daf0ddee8d	Firmicutes	Clostridia	Clostridiales	Ruminococcaceae	Ruminococcaceae UCG-013	uncultured bacterium	0	0	0	0	0	0	0	0	0	0	0	0	0	0	0	0	0	0	0	0	0	0	0	0	0	0	0	0	0	0	0	0	0	0	0	0	0	0	0	0	0	0	8
3c7814f6a24e1dba614b75da55ed2a45	Bacteroidetes	Bacteroidia	Bacteroidales	p-251-o5	uncultured bacterium	uncultured bacterium	0	0	0	0	0	0	0	0	24	0	0	0	0	21	0	0	70	0	0	0	0	0	0	0	0	0	0	0	0	0	0	0	0	0	0	0	0	0	0	0	0	0	0
3c9151def54e20fe3f971cbf9ca9d4e8	Firmicutes	Clostridia	Clostridiales	Lachnospiraceae	NA	NA	0	0	0	0	0	0	0	0	0	0	0	0	0	0	7	0	0	0	0	0	0	0	0	0	0	0	0	0	0	0	0	0	0	0	0	0	0	0	0	0	0	18	0
3c994dd99d559228a647349349fed571	Firmicutes	Clostridia	Clostridiales	Ruminococcaceae	Ruminococcaceae NK4A214 group	NA	0	0	0	0	0	0	0	0	0	0	0	0	33	0	0	0	0	0	0	0	0	0	0	0	0	0	23	0	0	0	0	0	0	0	0	0	0	0	28	0	0	0	0
3c9d2dc0fc79969b2ddc1f17915d6a33	Spirochaetes	Spirochaetia	Spirochaetales	Spirochaetaceae	Treponema 2	uncultured bacterium	0	0	0	0	0	0	0	0	0	0	0	0	49	0	0	0	0	0	0	0	0	0	0	0	0	0	0	0	0	0	0	0	0	0	0	0	0	0	0	0	0	0	0
3ca025be79325a31ca6b23da71219856	Firmicutes	Clostridia	Clostridiales	Ruminococcaceae	Ruminococcaceae UCG-010	NA	0	0	0	0	0	0	0	0	0	0	0	0	0	0	0	0	0	0	0	0	0	0	0	0	0	0	0	0	0	0	0	0	0	0	0	0	0	0	0	0	0	0	0
3ca1e77de6f00b88d5310c37fb179906	Bacteroidetes	Bacteroidia	Bacteroidales	Rikenellaceae	Rikenellaceae RC9 gut group	uncultured bacterium	0	0	0	0	0	0	0	0	0	0	0	0	0	0	0	0	0	0	0	0	0	0	0	0	0	0	0	0	0	0	0	0	0	0	0	0	0	0	0	0	0	0	0
3cac7d537b84483e19339b3376a4944a	Firmicutes	Clostridia	Clostridiales	Family XIII	NA	NA	0	0	0	0	0	0	0	0	0	0	0	0	0	0	0	0	0	0	0	0	0	0	0	0	0	0	0	0	0	0	0	0	0	0	0	0	0	0	0	0	0	0	0
3cc9140e3f84bd752f56209e631174c9	Bacteroidetes	Bacteroidia	Bacteroidales	Rikenellaceae	dgA-11 gut group	uncultured bacterium	0	0	0	0	0	0	0	0	0	0	0	0	0	0	0	0	0	0	0	0	0	0	0	0	0	0	0	0	0	0	0	0	0	0	0	0	0	0	0	0	0	0	0
3ccb80fc6c1970a1c3aa1308661350f8	Bacteroidetes	Bacteroidia	Bacteroidales	p-251-o5	uncultured bacterium	uncultured bacterium	0	0	0	0	0	0	0	0	0	0	0	0	0	0	0	0	0	0	0	0	0	0	0	0	0	0	0	0	0	0	0	0	0	0	0	0	0	0	0	0	0	0	0
3cce50f44d296dc37e4e1ce0f8ebd349	Firmicutes	Clostridia	Clostridiales	Defluviitaleaceae	Defluviitaleaceae UCG-011	uncultured Eubacteriaceae bacterium	0	10	0	0	0	0	0	0	0	0	57	0	0	0	0	0	0	0	0	26	0	0	0	88	0	0	0	0	0	0	0	0	0	0	0	0	0	0	0	0	0	0	0
3cce802e8b18aa07f37e7a6f3bad4a6e	Firmicutes	Clostridia	Clostridiales	Christensenellaceae	Christensenellaceae R-7 group	NA	0	0	0	0	0	0	0	0	0	0	0	0	0	0	0	0	0	0	0	0	0	0	0	0	0	0	0	0	0	0	44	0	0	0	0	0	0	0	0	0	0	0	38
3cd49b6cf7ffe9ee2d0f1f25cda7c182	Firmicutes	Clostridia	Clostridiales	Lachnospiraceae	Lachnospiraceae UCG-009	uncultured bacterium	39	0	54	0	42	0	47	0	0	33	0	0	45	0	0	0	0	0	0	0	0	0	55	0	0	34	0	0	38	34	0	45	0	0	0	79	0	0	0	55	0	60	0
3cd604edf012f4dfba5497da406835fe	Firmicutes	Clostridia	Clostridiales	Lachnospiraceae	NA	NA	0	0	0	0	0	0	0	0	0	0	0	0	0	0	0	0	0	0	0	0	0	0	0	0	0	0	0	0	0	0	0	0	0	0	0	0	0	0	0	0	0	0	0
3cdb48434d3443a7755d35c2bbc01d85	Bacteroidetes	Bacteroidia	Bacteroidales	NA	NA	NA	0	0	0	0	0	0	0	0	0	0	0	0	0	0	0	0	0	0	0	0	0	39	0	0	0	0	0	0	0	0	0	0	0	0	0	0	0	0	0	0	0	0	0
3ce91150678e273669e234e0c8e22415	Firmicutes	Clostridia	Clostridiales	Ruminococcaceae	NA	NA	0	0	0	0	0	0	0	0	0	0	0	0	0	0	0	0	0	0	0	0	0	0	0	0	0	0	0	0	0	0	0	0	0	0	0	0	0	0	0	0	0	0	0
3ceb1b1c5f0a7e447301750fe20b6a1a	Firmicutes	Clostridia	Clostridiales	Lachnospiraceae	NA	NA	0	0	17	0	0	0	0	0	0	0	0	0	0	0	0	0	0	0	0	0	0	0	0	0	0	0	0	0	0	0	0	0	0	0	0	0	0	0	0	0	0	0	0
3cf0792039088c035477898ab0c9bd8e	Bacteroidetes	Bacteroidia	Bacteroidales	Prevotellaceae	Prevotellaceae UCG-004	uncultured bacterium	0	0	0	0	0	0	0	0	0	0	0	0	0	0	0	0	0	0	0	0	0	0	0	0	0	0	0	0	0	0	0	0	0	0	0	0	0	0	0	0	0	0	0
3cf2284957b9a07c5525e1ab2046013c	Tenericutes	Mollicutes	Anaeroplasmatales	Anaeroplasmataceae	Anaeroplasma	uncultured bacterium	8	0	0	0	0	0	0	0	4	0	0	0	0	0	0	0	0	0	0	0	0	0	0	0	0	0	0	0	0	0	0	0	0	0	0	0	0	0	0	0	0	0	0
3cf30598f7ab9b113b3bdbe4f047a244	Firmicutes	Clostridia	Clostridiales	Christensenellaceae	Christensenellaceae R-7 group	NA	0	0	0	0	0	0	0	0	0	0	0	0	0	0	0	0	0	0	0	0	0	0	0	0	0	0	0	0	0	0	0	0	0	0	0	0	0	0	0	0	0	0	0
3cfc797536e3ab37ef07f2d3effff38f	Spirochaetes	Spirochaetia	Spirochaetales	Spirochaetaceae	Treponema 2	NA	0	0	0	0	0	0	0	0	0	10	0	0	0	0	0	0	0	0	0	0	0	0	0	0	0	0	0	0	0	0	0	0	0	0	0	0	0	0	0	0	0	0	0
3cfed29aaa152a7ca2bf99366ddb017b	Bacteroidetes	Bacteroidia	Bacteroidales	Marinifilaceae	uncultured	uncultured rumen bacterium	0	10	32	0	0	9	0	0	14	0	0	0	0	0	0	0	0	15	0	0	0	0	0	54	0	52	0	0	0	0	0	0	0	0	0	0	0	0	0	0	0	0	0
3d0f9f6f94f885b26c30e06ace9e68fe	Bacteroidetes	Bacteroidia	Bacteroidales	Prevotellaceae	NA	NA	0	0	0	0	0	0	0	0	0	0	0	0	0	0	0	0	0	0	0	0	0	0	0	0	0	4	0	0	0	0	0	0	0	0	0	0	0	0	0	0	0	0	0
3d134325372f581ce1721fe6b1215015	Bacteroidetes	Bacteroidia	Bacteroidales	Prevotellaceae	Prevotella 1	uncultured Prevotellaceae bacterium	0	0	0	0	0	0	0	0	0	7	0	0	0	0	0	0	0	0	0	0	0	0	0	0	0	0	0	0	0	0	0	0	0	0	0	0	0	0	0	0	0	0	0
3d19a910553bee1a0e05e169cd47ff67	Bacteroidetes	Bacteroidia	Bacteroidales	Rikenellaceae	Rikenellaceae RC9 gut group	uncultured bacterium	0	0	0	0	0	0	0	0	0	0	0	0	0	0	0	0	0	0	0	0	0	0	0	0	0	0	0	0	0	0	0	0	0	0	0	0	0	0	0	0	0	0	0
3d1a60bfc01b71b35167e4da9362f370	Tenericutes	Mollicutes	Anaeroplasmatales	Anaeroplasmataceae	Anaeroplasma	uncultured rumen bacterium	0	0	0	0	0	0	0	0	0	0	7	0	8	0	0	0	0	0	0	0	0	0	0	0	0	7	0	0	0	0	0	0	0	0	0	0	0	0	0	0	8	0	0
3d26f36ffaf39b933cbe05c63f2a4ac3	Bacteroidetes	Bacteroidia	Bacteroidales	NA	NA	NA	0	0	0	0	0	0	0	0	0	0	0	0	0	0	0	0	0	0	0	0	0	0	0	0	0	0	44	0	0	0	0	62	0	0	0	0	0	0	0	0	0	0	0
3d30e18ad87432d1ff9d7857758b08de	Firmicutes	Clostridia	Clostridiales	Christensenellaceae	Christensenellaceae R-7 group	NA	0	0	0	0	0	0	0	0	0	0	0	0	0	0	0	0	0	0	0	0	0	0	0	0	0	0	0	0	0	0	0	0	0	0	0	0	0	0	0	0	0	0	0
3d3290d2b2f6be286c3c5fdfcac839e8	Firmicutes	Clostridia	Clostridiales	Ruminococcaceae	Ruminococcaceae NK4A214 group	NA	0	0	0	0	0	0	0	0	0	0	0	0	0	0	0	0	0	0	0	0	0	0	0	0	0	0	0	0	0	0	26	0	0	11	0	0	0	0	0	25	0	0	19
3d439559087c55c0426f5817ea8af1fd	Firmicutes	Clostridia	Clostridiales	Lachnospiraceae	Oribacterium	uncultured bacterium	0	0	0	0	0	0	0	0	0	0	0	0	0	0	0	0	0	0	0	0	0	0	0	0	0	0	0	0	0	0	0	0	27	0	0	0	0	0	0	0	0	0	0
3d445f79226a92b3e3d12da85172769e	Bacteroidetes	Bacteroidia	Bacteroidales	Prevotellaceae	Alloprevotella	NA	0	0	0	0	0	0	0	0	0	0	0	0	0	0	0	0	0	0	0	0	0	0	0	0	0	0	0	22	0	0	0	0	0	0	0	0	0	0	0	0	0	0	0
3d48f2d1e59fa24ff2076f081c04d416	Bacteroidetes	Bacteroidia	Bacteroidales	Rikenellaceae	Rikenellaceae RC9 gut group	uncultured bacterium	0	0	0	0	0	0	0	0	0	0	0	0	0	0	0	0	0	0	0	0	0	0	0	0	0	0	0	0	0	0	0	0	0	0	0	0	10	0	0	0	0	0	0
3d494ebbdfd4edeb39aa5e6c55a908a7	Bacteroidetes	Bacteroidia	Bacteroidales	Rikenellaceae	Rikenellaceae RC9 gut group	uncultured bacterium	0	0	0	0	0	0	0	0	0	0	0	0	0	0	0	0	20	0	0	0	0	0	0	0	0	0	0	0	0	0	0	0	0	0	0	0	0	0	0	0	0	0	0
3d4c0f97907403bc09b6189baf5a4413	Firmicutes	Clostridia	Clostridiales	Lachnospiraceae	NA	NA	0	0	36	0	0	0	24	26	0	21	42	0	0	0	0	0	0	0	0	0	0	0	31	0	0	0	0	0	0	0	0	0	0	0	0	0	0	0	0	0	39	0	30
3d5e8b0ae65f8da0e49a2312d8b54360	Bacteroidetes	Bacteroidia	Bacteroidales	p-251-o5	uncultured bacterium	uncultured bacterium	0	0	0	0	0	0	0	0	0	0	0	0	0	0	0	0	0	0	0	0	0	0	0	0	0	9	0	0	0	0	0	0	13	0	0	0	0	0	0	0	0	0	0
3d6125a04a181c27cf4cf142fb5b34f2	Bacteroidetes	Bacteroidia	Bacteroidales	Prevotellaceae	Prevotellaceae UCG-003	NA	0	0	0	0	0	0	0	0	0	0	0	0	0	0	0	0	0	0	0	0	0	0	0	0	0	0	0	0	0	0	0	0	0	0	0	0	0	0	0	0	0	0	0
3d66f75ef327c241801c37e6595e4d92	Bacteroidetes	Bacteroidia	Bacteroidales	Rikenellaceae	Rikenellaceae RC9 gut group	uncultured bacterium	0	0	0	53	25	0	25	0	0	0	0	0	0	0	68	0	0	40	0	53	0	0	17	0	0	0	0	0	0	0	0	0	0	0	0	0	0	22	0	0	0	0	0
3d80ebf7de69b03166812fea2e0288f5	Firmicutes	Clostridia	Clostridiales	Lachnospiraceae	NA	NA	0	0	0	0	0	0	0	0	0	32	0	0	0	0	0	0	0	0	0	0	0	0	0	0	0	0	0	0	0	0	0	0	0	0	0	0	0	0	0	0	0	0	0
3d8b0cd7cc578cdc65adfe3386ddd7a9	Bacteroidetes	Bacteroidia	Bacteroidales	Rikenellaceae	hoa5-07d05 gut group	uncultured bacterium	0	0	0	0	0	0	0	0	0	0	0	0	0	0	0	0	0	0	0	0	0	0	0	0	0	0	0	0	0	0	0	0	0	0	0	0	0	0	0	0	0	0	0
3d8e2d5b69ca0e7b6163c809cc0e2660	Bacteroidetes	Bacteroidia	Bacteroidales	p-251-o5	uncultured bacterium	uncultured bacterium	0	0	0	0	0	0	0	0	0	0	0	0	0	0	0	0	0	0	0	0	0	0	0	0	0	0	0	0	0	0	0	0	0	0	0	0	0	0	0	0	0	0	0
3d97e0960ab080bfbb20a51a22c2ecce	Bacteroidetes	Bacteroidia	Bacteroidales	Paludibacteraceae	uncultured	uncultured bacterium	0	0	0	0	8	0	0	0	0	0	0	0	11	0	0	0	0	0	0	0	0	0	0	0	0	0	0	0	0	0	0	0	0	0	0	0	0	0	0	0	0	0	0
3d9c4e89adb4e3776ac060fbc6a63514	Bacteroidetes	Bacteroidia	Bacteroidales	p-251-o5	uncultured bacterium	uncultured bacterium	0	0	0	0	0	0	0	0	0	0	0	0	0	0	0	0	0	0	0	0	0	0	0	0	0	0	0	0	0	0	0	0	0	0	0	0	0	0	0	0	0	0	0
3dab2c6847cf90f0e44e580d69be0d9d	Firmicutes	Clostridia	Clostridiales	Lachnospiraceae	NA	NA	9	0	0	0	0	0	35	0	0	0	0	0	0	5	8	0	0	0	0	0	0	0	0	0	0	0	0	0	0	0	0	0	0	0	19	0	5	40	0	0	0	0	0
3db3e3123722dac5b86d1deb351e53c2	Bacteroidetes	Bacteroidia	Bacteroidales	Rikenellaceae	dgA-11 gut group	uncultured bacterium	0	0	0	0	0	0	22	0	0	0	0	0	0	0	0	0	0	0	0	0	0	0	25	0	0	0	0	0	0	0	0	0	0	0	0	0	0	0	0	0	0	0	0
3db8f4b4fb1611d91736a9cdba7bfac3	Firmicutes	Clostridia	Clostridiales	Ruminococcaceae	Ruminococcaceae NK4A214 group	NA	6	16	0	0	0	0	0	0	0	19	0	0	0	0	0	0	11	3	0	0	13	0	0	0	0	0	0	0	0	0	0	18	0	0	0	0	0	0	0	0	0	0	0
3dd3404954bed1ff613d7d5bd95c0651	Firmicutes	Clostridia	Clostridiales	Ruminococcaceae	NA	NA	0	0	0	0	0	0	0	0	0	0	0	0	0	0	0	0	0	0	0	0	0	0	0	0	0	0	0	0	0	0	0	0	0	0	0	0	0	0	0	0	0	0	0
3dd4edd72201218768776888e3af9046	Firmicutes	Clostridia	Clostridiales	Lachnospiraceae	NA	NA	0	0	0	0	0	0	0	0	0	0	0	0	0	0	0	0	0	0	0	0	0	0	0	0	0	0	0	0	0	0	0	0	0	0	0	0	0	15	0	0	0	0	0
3dd69cddaf46efc99041fc61a400e8ea	Proteobacteria	Gammaproteobacteria	Xanthomonadales	Xanthomonadaceae	Stenotrophomonas	NA	0	0	0	0	0	0	0	0	0	0	0	0	0	0	0	0	0	0	0	0	0	0	0	0	0	0	0	0	0	0	0	0	0	0	0	0	0	0	0	0	0	0	0
3de3074ee07dffc05c83759db4092b1b	Bacteroidetes	Bacteroidia	Bacteroidales	p-251-o5	uncultured bacterium	uncultured bacterium	0	0	0	0	0	0	0	0	0	0	0	0	0	0	0	0	0	0	0	0	0	0	0	0	0	0	0	0	0	0	48	0	0	0	0	46	0	75	0	0	0	0	0
3ded75f87912ea0638e6c003d1535d8b	Proteobacteria	Gammaproteobacteria	Pseudomonadales	Moraxellaceae	Acinetobacter	NA	0	163	0	0	0	0	84	0	36	0	0	0	0	0	0	0	0	0	4	0	0	165	18	887	0	0	74	0	0	0	0	0	0	0	0	0	0	0	16	0	0	0	0
3def34fab4c0a3dbd5020d13e3c420ff	Firmicutes	Clostridia	Clostridiales	Lachnospiraceae	Lachnospiraceae FE2018 group	uncultured bacterium	0	0	0	10	0	0	0	0	0	0	0	0	0	0	0	0	0	0	0	0	0	0	0	0	0	0	0	0	0	0	14	0	0	0	0	0	0	0	0	0	0	0	0
3df8ea04c7c81b9d118ffcbab39d61f4	Tenericutes	Mollicutes	Izimaplasmatales	uncultured bacterium	uncultured bacterium	uncultured bacterium	0	0	0	0	0	0	0	0	0	6	0	0	0	0	0	0	0	0	0	0	0	0	0	0	0	0	0	0	0	0	0	0	0	0	0	0	0	0	0	0	0	0	0
3dfc68ba605b2057781ad7acbea9cf19	Firmicutes	Clostridia	Clostridiales	Lachnospiraceae	NA	NA	0	0	0	0	0	0	0	0	0	0	0	0	0	0	0	0	0	0	0	18	0	0	0	0	0	0	0	0	0	0	0	0	0	0	0	0	0	0	0	0	0	0	0
3e0678ab33c8ecbeeac430a93903056f	Bacteroidetes	Bacteroidia	Bacteroidales	Prevotellaceae	NA	NA	0	0	0	0	0	0	0	0	0	0	0	0	0	0	0	0	0	0	0	0	0	0	0	0	0	0	0	0	0	0	0	0	0	0	0	0	0	0	0	0	0	0	0
3e115e32da32de17c8dc3200e491456d	Spirochaetes	Spirochaetia	Spirochaetales	Spirochaetaceae	Treponema 2	uncultured bacterium	0	0	0	0	0	39	0	0	0	0	0	0	0	0	0	0	0	0	0	0	0	0	0	0	0	0	0	0	0	0	0	0	0	0	0	0	0	0	0	0	0	0	0
3e12750998a56ea6e3a3e954f8648894	Bacteroidetes	Bacteroidia	Bacteroidales	p-251-o5	uncultured bacterium	uncultured bacterium	0	0	0	0	0	0	0	0	0	0	0	0	0	0	0	0	0	39	0	0	0	0	35	0	0	0	0	0	0	0	0	0	0	0	0	0	0	0	0	0	0	0	0
3e182f6eaf9b5b63facfd2d4face81ca	Spirochaetes	MVP-15	NA	NA	NA	NA	0	0	0	0	0	25	0	0	0	0	0	0	0	0	0	0	0	15	0	0	0	0	0	0	0	0	0	0	0	0	0	9	0	0	0	0	0	0	0	0	0	0	0
3e1b84e94438e0b77bda7bdf428f4fe9	Firmicutes	Clostridia	Clostridiales	Lachnospiraceae	NA	NA	0	22	0	0	0	0	27	0	21	0	28	34	0	0	0	0	0	0	0	34	0	0	24	0	0	0	0	0	22	0	0	0	28	0	0	0	46	0	0	0	0	0	0
3e2b8cbf9c61d1f609ce2723a98a80f6	Bacteroidetes	Bacteroidia	Bacteroidales	p-251-o5	uncultured bacterium	uncultured bacterium	0	0	0	0	0	0	0	0	0	0	0	0	0	0	27	0	0	0	0	0	0	0	0	0	0	0	0	0	0	0	0	0	0	0	0	0	0	0	0	0	0	0	21
3e2bd94197e175325cf9c3f088b79de1	Firmicutes	Clostridia	Clostridiales	Christensenellaceae	Christensenellaceae R-7 group	NA	0	0	0	0	0	0	0	0	0	0	0	0	0	0	0	0	0	0	0	0	0	0	0	0	0	0	0	0	0	0	0	0	0	0	0	0	0	0	0	0	0	0	0
3e49849a4da80918d93c6f89adb13b8e	Firmicutes	Clostridia	Clostridiales	Lachnospiraceae	Lachnospiraceae UCG-009	NA	21	16	0	0	0	0	0	0	0	46	0	0	0	0	0	0	0	37	0	0	18	0	39	0	0	0	0	18	0	0	0	24	0	0	44	0	39	0	25	23	38	0	0
3e504545d001bc9c83efe30b950f9a73	Firmicutes	Clostridia	Clostridiales	Lachnospiraceae	Lachnospiraceae UCG-009	uncultured bacterium	0	0	0	0	0	0	0	0	0	0	0	0	0	0	0	0	0	0	0	0	0	0	0	0	0	0	0	0	0	0	0	0	0	0	0	0	0	0	0	0	0	43	0
3e51b921c70ef7e3adf29fa0e049d60c	Bacteroidetes	Bacteroidia	Bacteroidales	Prevotellaceae	Prevotellaceae UCG-001	NA	0	0	0	0	0	0	0	0	0	0	0	0	0	0	0	0	0	0	0	0	0	0	0	0	0	0	0	0	0	0	0	0	0	0	0	38	0	0	0	110	0	42	0
3e5389c966acc8de434f5d7e540507b1	Bacteroidetes	Bacteroidia	Bacteroidales	NA	NA	NA	0	0	0	0	0	0	0	0	0	0	0	0	0	0	0	0	0	0	0	0	0	0	0	0	0	0	0	0	0	0	0	0	0	0	0	0	0	0	0	0	0	0	0
3e54133a64ad0bb4554179d112e3d285	Bacteroidetes	Bacteroidia	Bacteroidales	Paludibacteraceae	uncultured	uncultured bacterium	0	0	0	0	0	0	0	0	0	0	0	0	0	0	0	0	0	0	0	0	0	0	14	19	0	0	0	0	0	0	0	0	0	0	0	0	0	0	0	0	0	0	0
3e6955f74756615ec6ee6224be612a9f	Spirochaetes	Spirochaetia	Spirochaetales	Spirochaetaceae	Treponema 2	uncultured bacterium	17	36	0	40	0	0	0	0	47	38	0	0	32	0	0	0	0	0	0	0	0	0	0	55	28	28	0	0	0	0	0	0	0	0	0	0	0	0	0	0	31	0	0
3e6ce322452bdea5c618372290f8af9e	Bacteroidetes	Bacteroidia	Bacteroidales	p-251-o5	uncultured bacterium	uncultured bacterium	0	0	0	0	0	0	0	0	0	0	14	0	0	0	0	0	0	0	0	0	0	0	0	0	0	0	0	0	0	0	0	0	0	0	0	0	0	0	0	0	0	0	0
3e84a12ad59fc3109f3072788d0cea2c	Firmicutes	Clostridia	Clostridiales	Christensenellaceae	Christensenellaceae R-7 group	NA	0	0	0	0	0	0	0	0	0	0	0	0	0	0	0	0	22	0	0	0	0	0	0	0	0	0	0	0	0	0	0	0	0	0	25	0	0	0	0	0	0	0	0
3e8f628da0c76c938a6f2fd135a81862	Firmicutes	Clostridia	Clostridiales	Lachnospiraceae	NA	NA	0	0	10	0	0	0	0	0	0	0	0	0	0	0	0	0	0	0	0	0	0	0	11	0	0	0	0	0	0	0	14	0	0	0	0	0	9	0	13	0	0	0	11
3e9672fe479728ba8c870f4d4187030e	Bacteroidetes	Bacteroidia	Bacteroidales	p-251-o5	uncultured bacterium	uncultured bacterium	0	0	0	0	0	0	0	0	0	0	389	0	0	0	0	86	0	0	0	0	0	0	0	0	0	0	0	0	0	81	0	0	103	0	0	0	0	0	0	0	0	162	0
3eab7026247ee0659a2ec83cca7fbb4c	Bacteroidetes	Bacteroidia	Bacteroidales	Bacteroidetes BD2-2	uncultured rumen bacterium	uncultured rumen bacterium	0	0	0	0	0	0	0	0	0	0	0	0	0	0	0	0	0	0	0	0	0	0	0	0	0	0	0	0	0	0	0	0	0	0	0	0	0	0	0	0	0	0	0
3eb2217d8349a27e8e765378a8cea939	Firmicutes	Clostridia	Clostridiales	Christensenellaceae	Christensenellaceae R-7 group	NA	0	0	0	0	0	0	0	0	0	0	0	0	0	0	0	0	0	0	0	0	0	0	0	0	0	0	0	0	0	0	0	0	0	0	0	0	0	0	0	0	0	0	0
3ebb5d4cf9b69aafef4506c597a4bda8	Firmicutes	Clostridia	Clostridiales	Ruminococcaceae	Ruminococcaceae UCG-010	NA	0	0	0	0	0	0	0	0	0	0	0	0	0	0	0	0	0	0	0	0	0	0	0	0	0	0	0	0	0	0	0	0	0	0	0	0	0	0	0	0	0	0	0
3edd7c03d3bddef643394c494cce28e6	Firmicutes	Clostridia	Clostridiales	Ruminococcaceae	Ruminococcaceae NK4A214 group	uncultured bacterium	0	0	0	0	0	0	0	0	0	0	12	0	0	0	0	0	0	0	0	0	0	0	27	0	0	0	0	0	0	0	0	0	0	0	0	0	9	0	0	0	8	0	0
3edf4d1c6a0279cbd2e16f39fd30f6bd	Spirochaetes	Spirochaetia	Spirochaetales	Spirochaetaceae	Treponema 2	NA	0	0	0	0	0	0	28	0	0	0	0	0	0	0	0	0	0	0	0	0	0	0	0	0	0	15	0	0	0	0	0	0	0	0	0	0	0	0	13	0	0	0	13
3ef1324a9dbde5c0844fc7dffe9cf536	Firmicutes	Clostridia	Clostridiales	Ruminococcaceae	NA	NA	0	0	0	0	0	0	0	0	0	0	10	0	0	0	0	0	0	0	0	14	0	0	0	0	0	0	0	0	0	0	0	0	0	7	0	0	0	0	0	0	0	0	0
3ef9551d63b86fd9cf6ebc7796a26dc8	Firmicutes	Clostridia	Clostridiales	Ruminococcaceae	Ruminococcaceae UCG-010	uncultured bacterium	0	0	0	0	0	0	0	0	0	29	0	0	0	0	0	0	0	0	0	0	0	0	13	0	0	0	0	0	0	0	0	0	0	0	0	0	0	0	0	0	0	0	0
3efae9cebc2135d9e89bd59d05855c39	Firmicutes	Clostridia	Clostridiales	Ruminococcaceae	Ruminococcus 1	NA	25	0	0	0	0	0	0	0	0	34	0	0	0	0	0	0	0	0	0	0	0	0	0	0	0	0	0	0	0	0	47	0	0	0	0	0	0	0	0	13	46	39	0
3f01a218c0d1a59432dd6ac93abf5645	Bacteroidetes	Bacteroidia	Bacteroidales	F082	uncultured bacterium	uncultured bacterium	0	0	0	0	0	0	0	0	0	0	0	0	0	0	0	0	0	0	0	0	0	0	0	0	0	0	0	0	0	0	0	0	0	0	0	0	0	0	0	0	0	0	0
3f0bd3b8f13f3049c6ed38a6405a1d10	Firmicutes	Clostridia	Clostridiales	Ruminococcaceae	NA	NA	0	0	0	0	0	0	0	8	0	0	0	0	5	0	0	0	0	0	0	0	0	0	0	0	0	0	0	0	0	0	0	0	0	56	0	0	0	0	0	27	0	23	0
3f0caf53aded5deed5d415d4bffd67e7	Epsilonbacteraeota	Campylobacteria	Campylobacterales	Campylobacteraceae	Campylobacter	NA	0	0	0	0	0	0	0	0	0	0	0	0	0	0	0	0	0	0	0	0	0	0	0	0	0	0	0	0	0	0	0	0	0	0	0	0	0	0	0	0	0	0	0
3f0cd077673f13e71525ba6291b51502	Bacteroidetes	Bacteroidia	Bacteroidales	p-251-o5	uncultured bacterium	uncultured bacterium	0	0	0	0	0	0	0	0	0	0	0	0	0	0	0	0	0	0	0	0	0	0	0	0	0	2	0	0	0	0	0	0	0	0	0	0	0	0	0	0	0	0	0
3f1055cdfb827e6ae5af1f81c09d9e82	Firmicutes	Clostridia	Clostridiales	Lachnospiraceae	NA	NA	0	0	0	0	0	0	0	0	0	0	0	0	0	0	34	0	0	0	0	0	0	0	0	0	0	0	0	0	0	0	47	0	0	0	0	0	0	0	0	0	60	0	0
3f16cc98b35bcc9e58d24eceebb860bc	Spirochaetes	MVP-15	NA	NA	NA	NA	0	0	0	0	0	0	0	0	0	0	0	0	0	0	0	0	0	0	0	0	0	0	0	0	0	0	0	0	0	0	0	0	0	0	0	0	0	0	0	0	0	0	0
3f1756f522e1c8c906352ee966602770	Bacteroidetes	Bacteroidia	Bacteroidales	Rikenellaceae	Rikenellaceae RC9 gut group	uncultured bacterium	0	0	0	0	0	0	0	0	0	0	0	0	0	0	0	0	0	0	0	0	0	0	0	0	0	0	0	0	0	0	0	0	0	0	0	0	0	0	0	0	0	0	0
3f1d86b276cfcc99c33cf46de43e9c91	Bacteroidetes	Bacteroidia	Bacteroidales	Rikenellaceae	Rikenellaceae RC9 gut group	wallaby gut metagenome	0	0	0	47	9	0	26	0	0	0	41	0	0	0	0	0	0	0	0	0	0	0	0	0	60	0	0	0	0	0	0	42	0	0	0	0	0	0	0	0	0	0	29
3f21b3f9d6bec1c3be8e6368de89c977	Bacteroidetes	Bacteroidia	Bacteroidales	Rikenellaceae	Rikenellaceae RC9 gut group	uncultured bacterium	0	0	0	0	0	0	7	0	0	0	0	0	0	0	0	0	0	0	0	0	0	0	0	0	0	0	0	0	0	0	0	0	0	0	0	0	0	0	0	0	0	0	0
3f2a7770723dc987d1a9d6fe23b84154	Tenericutes	Mollicutes	Anaeroplasmatales	Anaeroplasmataceae	Anaeroplasma	uncultured bacterium	0	0	0	0	0	0	0	0	0	0	0	0	0	0	0	0	11	0	0	0	8	0	0	12	0	0	0	0	0	0	0	0	0	0	0	0	0	0	0	0	0	0	0
3f2efee7f9e2295f32708731e4353061	Firmicutes	Clostridia	Clostridiales	Lachnospiraceae	Acetitomaculum	uncultured bacterium	0	0	0	0	0	0	0	0	0	0	0	0	0	0	0	0	0	0	0	0	17	27	0	0	0	30	0	0	0	0	0	0	0	0	0	0	0	0	0	0	0	0	0
3f2f5d36b40bf7fbf780f6074cfb666b	Bacteroidetes	Bacteroidia	Bacteroidales	p-251-o5	uncultured bacterium	uncultured bacterium	0	0	0	0	0	0	0	40	0	0	0	0	0	0	0	0	0	0	0	0	0	0	0	0	0	0	0	0	0	0	0	0	0	0	0	0	0	0	0	0	0	0	0
3f32f77168cf9debd65b4a785af75e83	Bacteroidetes	Bacteroidia	Bacteroidales	Rikenellaceae	Rikenellaceae RC9 gut group	uncultured bacterium	0	0	0	0	0	0	0	0	0	0	0	0	0	0	0	0	0	0	0	0	0	0	0	0	0	0	0	0	0	0	0	0	0	0	0	0	0	0	0	0	0	0	0
3f335f02b3d3425d491a09886f00767b	Fibrobacteres	Fibrobacteria	Fibrobacterales	Fibrobacteraceae	Fibrobacter	NA	0	0	0	0	0	0	0	0	0	0	0	0	0	0	0	0	0	0	0	0	0	0	0	0	0	0	0	0	0	0	0	0	0	0	0	0	0	0	0	0	0	0	0
3f37e36d0ebd65bc77211db44644ae23	Firmicutes	Clostridia	Clostridiales	Christensenellaceae	Christensenellaceae R-7 group	NA	0	0	0	0	0	0	0	0	0	0	0	0	0	0	0	0	0	0	0	0	0	0	0	0	0	0	0	0	0	0	0	0	7	0	0	0	0	8	0	0	0	0	0
3f3b387158610b03f074e69b7686cefa	Bacteroidetes	Bacteroidia	Bacteroidales	Prevotellaceae	NA	NA	0	18	0	0	0	0	0	0	0	0	0	0	0	0	0	0	0	0	0	0	0	0	0	0	0	0	0	0	0	0	0	0	0	0	0	15	0	0	23	17	27	41	12
3f3d28d251419c8ede79584208174ae6	Firmicutes	Clostridia	Clostridiales	Ruminococcaceae	Ruminococcaceae UCG-004	uncultured bacterium	0	0	0	0	0	0	0	0	0	0	0	0	0	0	0	0	0	0	0	0	0	0	0	0	0	0	0	0	0	0	0	0	0	0	0	0	0	0	0	21	0	0	0
3f3e27ea508facde92291723773da5c3	Spirochaetes	Spirochaetia	Spirochaetales	Spirochaetaceae	Treponema 2	uncultured bacterium	0	0	0	0	0	0	0	0	0	0	0	0	0	0	0	0	0	0	0	0	0	0	0	0	0	0	0	0	0	0	0	0	0	0	0	0	0	0	0	0	0	0	0
3f3f867bf7a6547d37e28027dbf018df	Bacteroidetes	Bacteroidia	Bacteroidales	Rikenellaceae	Rikenellaceae RC9 gut group	NA	0	0	0	0	0	0	0	0	0	0	0	0	0	0	0	0	0	0	0	0	0	0	0	0	0	0	0	0	0	0	0	0	0	0	0	0	0	0	0	0	0	0	0
3f40062813ec2828a5b34180edcc3f0a	Bacteroidetes	Bacteroidia	Bacteroidales	Muribaculaceae	NA	NA	0	0	0	0	0	0	0	0	0	0	0	0	0	0	0	0	0	0	0	0	0	0	0	0	0	0	0	0	0	0	0	0	0	0	0	0	0	0	0	0	0	0	0
3f4286cc58c706550627ce0657ce771f	Bacteroidetes	Bacteroidia	Bacteroidales	Rikenellaceae	hoa5-07d05 gut group	uncultured bacterium	0	0	0	0	0	0	0	0	0	0	0	0	0	0	0	0	0	0	0	0	22	0	0	0	0	0	0	0	0	0	0	0	0	0	69	0	0	49	0	47	55	0	0
3f46a3784c55de718108a0b840f7fda1	Firmicutes	Clostridia	Clostridiales	Ruminococcaceae	Ruminococcaceae NK4A214 group	uncultured bacterium	0	0	0	0	0	0	0	0	0	0	0	0	0	0	0	0	11	0	0	0	0	0	0	0	0	0	0	0	0	0	0	0	0	0	0	0	0	0	0	0	0	0	0
[truncated: 5,719 more rows]
[truncated: 181 more columns]
