# Supplementary material for: Gut microbiota resilience in horse athletes following holidays out to pasture
Source: Sci Rep. 2021 Mar 3;11:5007. doi: 10.1038/s41598-021-84497-y (PMC7930273; doi:10.1038/s41598-021-84497-y)
Supplement: Supplementary file 5 — Supplementary Information 5. [file 41598_2021_84497_MOESM5_ESM.xlsx]

## Sheet: Table S5
Table S5. Relative abundance (mean ± SD) of each genus at each group and time point: Gut microbiota resilience in horse athletes following a period out to pasture by Mach, Lansade, Bars-Cortina, Dhorne-Pollet, Foury, Moisan and Ruet (2020).
	Control											Pasture
Genus	Mean T1	SD T1	Mean T2	SD T2	Mean T3	SD T3	Mean T4	SD T4	Mean T5	SD T5		Mean T1	SD T1	Mean T2	SD T2	Mean T3	SD T3	Mean T4	SD T4	Mean T5	SD T5
unclassified Syntrophomonadaceae	0.0149552	0.0250304	0.0167429	0.0314687	0.00680014	0.0139003	0.00930124	0.0181204	0.0116959	0.0196137		0.0168292	0.0338656	0.0136022	0.020077	0.0114323	0.0169632	0.0261146	0.0221238	0.0176625	0.0252642
Cellulosilyticum	0.0259195	0.0520258	0.0563378	0.0845054	0.167991	0.157566	0.155431	0.139682	0.10537	0.130477		0.0174715	0.0473394	0.0241066	0.065365	0.108819	0.0885957	0.137595	0.18392	0.161926	0.178095
unclassified Lachnospiraceae UCG.008	0.0260126	0.0505437	0.0408996	0.058108	0.0283523	0.0445699	0.0347374	0.0415439	0.0450335	0.0621401		0.0267582	0.0583266	0.0165739	0.0389405	0.0247876	0.0341254	0.056157	0.0588235	0.0611751	0.0554803
Treponema	11.7234	3.72427	9.26503	2.73901	9.63894	3.15465	8.83594	2.84406	9.10007	3.46435		12.612	4.7658	10.1641	3.17512	8.68037	2.32757	8.61664	2.43777	8.69033	2.67019
Candidatus Soleaferrea	0.353464	0.355929	0.363809	0.33012	0.394295	0.278082	0.282069	0.255138	0.474507	0.440127		0.394403	0.284115	0.350635	0.262908	0.367341	0.296207	0.422005	0.293671	0.41243	0.279864
Selenomonas	0	0	0	0	0	0	0	0	0.0071495	0.0303327		0	0	0.0121357	0.063059	0.00222045	0.0115378	0	0	0	0
unclassified Lachnospiraceae FE2018 group	0	0	0.0257237	0.0561286	0.0206729	0.0527293	0	0	0.00188883	0.00801361		0.00369779	0.0192143	0.0105289	0.0321575	0.00851657	0.0250238	0	0	0.0101083	0.0294429
Bifidobacterium	0.00635586	0.0262059	0.0288953	0.100149	0.00792557	0.024639	0.039731	0.117988	0.046735	0.13705		0.00712068	0.0370001	0.00545588	0.0283496	0	0	0	0	0	0
Rummeliibacillus	0.0361841	0.0981196	0.363979	0.792186	0.00240513	0.0102041	0.0100945	0.0428273	0.0209996	0.0890937		0.0450914	0.207736	0.178344	0.403007	0	0	0.0651912	0.205058	0	0
Enterococcus	0.0072982	0.0300913	0.035133	0.0547862	0.00791043	0.0231031	0.00783567	0.0262393	0.00718419	0.021422		0.00257858	0.0133987	0.0195165	0.0367759	0.00897162	0.0187157	0.0202911	0.0270589	0.0148891	0.0259713
unclassified Prevotellaceae Ga6A1 group	0.0588417	0.0744417	0.0643191	0.087265	0.0645985	0.0663179	0.0630411	0.0607388	0.0365148	0.0679901		0.0639683	0.101157	0.0526793	0.0635159	0.0577591	0.0718447	0.0660036	0.0774765	0.0633174	0.0543324
Ruminobacter	0.014787	0.0363356	0.0193559	0.0331734	0.0190682	0.0336194	0.0237201	0.0389195	0.0299073	0.0322327		0.0097188	0.021711	0.00570234	0.0186612	0.0137597	0.0239137	0.0275922	0.0381604	0.0242914	0.037541
unclassified Ruminococcaceae UCG.008	0	0	0	0	0.0160105	0.0333097	0.00216015	0.00628723	0.0128958	0.0319561		0.0142367	0.0448909	0.0026675	0.0138607	0.0182811	0.0284804	0.0043341	0.0111481	0.00686128	0.0188658
Hydrogenoanaerobacterium	0.00747725	0.0308295	0.00301263	0.0127815	0	0	0.00201029	0.00586104	0	0		0	0	0	0	0.000708436	0.00368114	0.00173498	0.00901521	0	0
unclassified Lachnospiraceae	12.6628	2.05538	14.6929	2.9046	15.229	2.40681	14.3491	2.91619	14.4456	2.7877		13.417	2.30599	14.6589	2.58795	17.021	2.62517	14.4442	2.59848	14.7107	2.29757
unclassified Paludibacteraceae	1.32984	0.832746	0.798439	0.706462	1.61411	1.01708	1.29344	1.07359	1.46096	1.15075		1.56856	1.24643	0.757795	1.1601	1.15662	1.23096	1.56619	1.29131	1.4583	0.828641
Lactobacillus	1.08074	1.16901	2.64694	2.41122	1.41366	0.961002	0.997539	0.809174	0.980373	0.521657		1.14035	1.30429	2.16152	1.99446	1.26818	1.12658	0.652655	0.470616	1.08756	0.69683
unclassified Christensenellaceae	1.97265	0.797996	3.01881	1.16471	2.67259	0.96703	2.85857	1.15829	3.17162	1.53543		1.98247	1.13772	2.53214	0.865544	2.52893	1.03411	2.73158	0.76498	3.09672	0.71616
Sutterella	0.030065	0.0583024	0.0128461	0.0286497	0.0114291	0.0363744	0.00309223	0.00816794	0.0147001	0.0313204		0.0137478	0.0383266	0.00419515	0.0158621	0.00403983	0.0117192	0.0130124	0.0240962	0.00604685	0.0164259
unclassified Prevotellaceae UCG.004	1.41988	0.728406	1.20282	0.496145	1.09761	0.414479	1.13322	0.520079	1.52376	0.606048		1.57336	0.696637	1.15751	0.455327	1.07034	0.373968	1.28123	0.56717	1.2971	0.340907
Papillibacter	0.44084	0.235082	0.235086	0.23681	0.393212	0.274524	0.24234	0.169302	0.301816	0.262435		0.300401	0.167217	0.22363	0.158711	0.215017	0.141356	0.293004	0.143194	0.273829	0.203703
Lactococcus	0.0393291	0.0876942	0.0337934	0.0564529	0.00782245	0.0242959	0.0253686	0.0521394	0.0702291	0.0925502		0.0110916	0.0323964	0.0332655	0.0704237	0.00891428	0.022202	0.101563	0.119789	0.0247614	0.0373032
unclassified Prevotellaceae UCG.001	2.45583	1.31409	2.34849	1.09578	1.82813	0.632407	1.91494	0.906884	1.71872	0.81292		2.78321	1.11924	2.62018	1.04316	2.14712	0.682037	1.93694	0.748157	2.14631	0.902755
unclassified Ruminococcaceae UCG.010	2.32495	0.985089	2.25073	1.04233	2.40416	0.807097	2.18012	1.15725	2.45053	1.41132		2.18274	1.18662	1.74358	0.913683	1.80682	0.809677	2.27318	0.891567	2.48813	0.955997
Alloprevotella	0.598612	0.651442	0.813303	0.78841	0.441258	0.409905	0.586796	0.576005	1.12619	2.01796		1.05242	1.05789	0.88654	0.848146	0.814736	0.713944	1.21991	1.05007	1.5446	1.97369
Oscillospira	0.00559295	0.0158743	0.00234066	0.00993058	0.00169437	0.0071886	0.00145262	0.00616296	0	0		0.00369779	0.0192143	0.00599505	0.0183196	0	0	0.00533635	0.0136504	0.00337646	0.0175446
Alphaproteobacteria bacterium canine	0.00285136	0.0117565	0.00273875	0.0116195	0.00170671	0.00724096	0	0	0.00712101	0.0183432		0.00618773	0.0184285	0.00543194	0.0282252	0.00148944	0.00550859	0.000414203	0.00215226	0	0
Marvinbryantia	0.785477	0.416973	1.12888	0.703549	0.86901	0.41373	0.827079	0.48254	0.904047	0.536605		0.936102	0.795018	1.35383	0.80965	1.13573	0.66387	1.37557	0.756587	1.21913	0.797032
unclassified Ruminococcaceae UCG.004	0.0604096	0.106742	0.168776	0.172006	0.123115	0.0975628	0.104819	0.0915422	0.0904777	0.100112		0.110573	0.141546	0.109933	0.179365	0.0795171	0.112862	0.079191	0.0764052	0.104796	0.0889498
Mailhella	0.0458798	0.0784258	0.0762461	0.0906008	0.0656182	0.055077	0.0516139	0.0579031	0.0876288	0.0669499		0.0918447	0.119954	0.153693	0.136569	0.0578286	0.0620719	0.0732856	0.0751051	0.066433	0.0672186
Acetitomaculum	0.28949	0.380254	0.140001	0.133245	0.111286	0.166089	0.144334	0.175695	0.153945	0.144028		0.424662	0.342587	0.205183	0.156384	0.186604	0.185138	0.366895	0.272043	0.341565	0.294495
FD2005	0.0158141	0.0458568	0.105502	0.111606	0.0718606	0.0783639	0.0256009	0.0562312	0.0398675	0.063072		0.029661	0.0738855	0.0434003	0.0791073	0.0864269	0.0781276	0.0158438	0.0367206	0.0228813	0.0413963
unclassified Ruminococcaceae	1.36527	0.576941	1.39049	0.753102	1.22047	0.440214	1.21107	0.673121	1.26507	0.624296		1.21163	0.507963	1.15932	0.546791	1.09178	0.383826	1.24441	0.531685	1.41008	0.536466
unclassified Defluviitaleaceae	1.14049	1.44475	1.201	1.43336	1.57019	1.43474	1.15593	1.22723	0.859062	1.06927		1.00071	0.917996	1.13169	1.04428	1.59233	1.4817	1.21197	0.933619	1.47827	1.02395
unclassified Burkholderiaceae	0.00315239	0.0129976	0.0138082	0.0211406	0.00688859	0.0143243	0.00933671	0.0151546	0.0111138	0.0209209		0.00902265	0.0181712	0.00800911	0.0275483	0.00706877	0.014009	0.00627397	0.0123076	0.0139882	0.0210509
unclassified Clostridiales Family XIII	0.820818	0.446963	1.3272	0.512382	1.06629	0.435249	0.872308	0.229007	1.0549	0.419149		0.702845	0.413072	0.890145	0.399343	0.891824	0.362877	0.879351	0.330395	1.08124	0.374724
Caproiciproducens	0.0110013	0.0250819	0.0250303	0.0423956	0.013782	0.0291857	0.013848	0.036308	0.0059717	0.0173923		0.00773552	0.0214779	0.00825948	0.0262786	0.00657123	0.0226075	0.0148088	0.0349567	0.0141284	0.0297267
Turicibacter	0.00512132	0.0211158	0	0	0.0027734	0.0117666	0	0	0.00794946	0.0260119		0	0	0	0	0	0	0	0	0.00142166	0.00738715
Catenisphaera	0.018437	0.0526386	0.00230413	0.00977561	0	0	0	0	0.00266661	0.0113135		0.00518858	0.0234121	0	0	0	0	0	0	0.001806	0.00938425
Acinetobacter	0.696769	1.21661	0.0575846	0.14306	0.0331095	0.0550731	0.318424	0.449995	0.485843	1.35101		0.45018	2.12054	0.0225947	0.0734134	0.00698866	0.0127402	0.879695	1.77741	0.052627	0.164362
Weissella	1.83664	1.07535	3.0249	3.52684	0.375678	0.296202	2.24159	3.31218	1.36506	1.45771		1.85081	1.88769	2.74452	4.11366	0.494083	0.457506	1.41041	1.04104	0.696246	0.482368
Peptococcus	0	0	0	0	0	0	0	0	0.000343423	0.00145702		0.000594543	0.00308933	0	0	0	0	0	0	0.000644945	0.00335123
Desemzia	0.0109763	0.0452565	0	0	0	0	0	0	0.0306815	0.0634118		0	0	0	0	0	0	0.0276996	0.0845662	0	0
Succinivibrio	0	0	0	0	0	0	0.104547	0.329967	0.0953092	0.241153		0.0021362	0.0111	0	0	0	0	0	0	0	0
Subdoligranulum	0	0	0.0144547	0.0425976	0.00896204	0.0225716	0.00506363	0.014807	0	0		0.00486178	0.0252625	0.00509743	0.018603	0.00191492	0.00995024	0.0078676	0.0236982	0.00349018	0.0135973
unclassified Ruminococcaceae UCG.002	1.09893	0.964449	1.29688	0.83437	1.55358	0.862812	1.0101	0.607084	1.31977	1.15207		1.14866	0.790777	0.991007	0.939199	1.13346	0.69772	1.27457	0.603963	1.40192	0.917098
unclassified Ruminococcaceae V9D2013 group	0	0	0.00839769	0.0262828	0.0116892	0.0241848	0.00401048	0.0118708	0.00611097	0.0154641		0.00678267	0.0246939	0.00248101	0.00915137	0.00732416	0.0261353	0.00372534	0.0108227	0.011254	0.0201726
Pygmaiobacter	0.090679	0.18582	0.107536	0.164895	0.0554445	0.1127	0.0660798	0.107099	0.0747714	0.116768		0.117635	0.163316	0.0544116	0.0871316	0.0348746	0.051423	0.0574935	0.0626765	0.0585521	0.0685401
unclassified Succinivibrionaceae UCG.002	0	0	0.00179762	0.00762667	0.00598057	0.0191568	0	0	0.00270524	0.0114774		0.00454268	0.0202536	0.00339856	0.0127681	0.00187321	0.00743224	0.00412674	0.0111467	0.00123202	0.00445357
Erysipelatoclostridium	0	0	0	0	0	0	0	0	0.000755858	0.00320683		0.00361472	0.0131343	0	0	0	0	0	0	0	0
Sediminispirochaeta	0.0299078	0.0465447	0.00462259	0.0135185	0.0262423	0.052719	0.0492441	0.0794025	0.0432127	0.0616267		0.0338803	0.0770129	0.0122795	0.0371842	0.0303186	0.0515397	0.0101063	0.0253128	0.0228849	0.048503
Lachnospira	0	0	0.00228154	0.00967976	0.0027486	0.0116613	0	0	0	0		0.00242601	0.0126059	0	0	0	0	0	0	0	0
Campylobacter	0.020996	0.0484454	0.00819422	0.016421	0.0219624	0.0373647	0.00919706	0.0217627	0.0168532	0.0450628		0.00889479	0.0309287	0.00116852	0.0060718	0.0143865	0.030172	0.00704198	0.0134021	0.0103271	0.0164874
Saccharofermentans	2.29741	0.655527	1.99638	0.675652	1.63175	0.616555	1.94369	1.14095	2.09716	0.919352		1.83939	0.62343	1.80555	0.606273	2.1602	0.726891	1.76619	0.71564	1.98345	0.668558
Anaeroplasma	0.214037	0.141145	0.0942371	0.087898	0.0454724	0.0571889	0.0490492	0.0607337	0.157614	0.126973		0.240279	0.202579	0.072669	0.157466	0.0447821	0.0500213	0.11168	0.0911527	0.178158	0.142405
Sarcina	0.00239231	0.00986375	0.106895	0.189802	0.117148	0.13208	0.0946117	0.117455	0.0775244	0.151227		0.00830746	0.0431668	0.0348788	0.127028	0.073934	0.108618	0.0549781	0.110555	0.0895461	0.110298
unclassified Ruminococcaceae UCG.005	2.90866	0.77491	2.9698	0.872459	2.65321	0.796821	2.20391	0.698632	2.48254	0.924716		2.93984	1.15412	2.8179	0.876877	2.27923	0.60185	2.62012	0.653342	2.57282	0.60876
unclassified Eggerthellaceae	0.449712	0.311434	0.518447	0.233154	0.30165	0.167376	0.376769	0.207745	0.272483	0.193046		0.470673	0.226145	0.658611	0.374827	0.340686	0.197817	0.332868	0.142491	0.365054	0.171621
Phoenicibacter	0.153928	0.201366	0.183545	0.235093	0.139836	0.135641	0.201727	0.292138	0.461504	1.18417		0.502724	1.44117	0.236274	0.363477	0.118299	0.133244	0.134138	0.137608	0.210495	0.282341
unclassified Rikenellaceae	0.0997492	0.18111	0.0988115	0.130375	0.0929658	0.121501	0.0658402	0.0738139	0.112569	0.107902		0.0472149	0.0962701	0.0489072	0.104413	0.0859966	0.118507	0.116993	0.126102	0.135604	0.147034
Eubacterium	0.123987	0.152582	0.162901	0.254756	0.108672	0.122445	0.151919	0.199409	0.331071	0.652644		0.107012	0.155179	0.0999954	0.159952	0.0909981	0.127039	0.142691	0.16038	0.201644	0.184684
Ruminiclostridium	0.538502	0.564698	0.508372	0.781041	0.44409	0.817015	0.27842	0.288285	0.546086	1.3937		0.466093	0.704846	0.214454	0.182344	0.181289	0.125585	0.305518	0.464452	0.409294	0.642374
Coprococcus	0.236693	0.30156	0.0829951	0.0947642	0.054527	0.0726735	0.0595175	0.0808705	0.0769971	0.0952122		0.336446	0.279711	0.205667	0.177089	0.107211	0.108115	0.119312	0.104481	0.121975	0.131282
Solibacillus	0.456154	1.07555	0.0249283	0.105762	0.0036982	0.0156901	0.490251	1.06523	0.0699453	0.131153		0.108668	0.464012	0.110415	0.426944	0	0	0.757719	1.59049	0.0314269	0.105142
unlassified Izimaplasmataceae	0.0163342	0.0296871	0.00809794	0.0178291	0.0159984	0.0297431	0.0128064	0.0236395	0.00718849	0.0159975		0.0351178	0.0575365	0.0113785	0.0218074	0.0150495	0.0212242	0.0214257	0.0431829	0.0211341	0.0586912
unclassified Marinilabiliaceae	0.119174	0.351533	0	0	0.00330706	0.0140307	0.111426	0.452624	0.300775	0.942711		0	0	0	0	0	0	0	0	0	0
Streptococcus	3.89902	3.03069	8.92742	5.71984	6.64135	4.34374	7.29665	6.46019	4.42161	3.09278		2.93796	2.95251	8.30061	6.5263	6.61375	3.55095	4.76476	3.62373	5.0297	3.10516
unclassified Ruminococcaceae UCG.013	0.211348	0.209103	0.17217	0.231079	0.132056	0.163959	0.100908	0.100362	0.181308	0.157959		0.134849	0.168307	0.0969951	0.100272	0.115151	0.141871	0.120492	0.124036	0.147537	0.148534
M2PT2.76 termite group	0.0058099	0.0239548	0	0	0.00390297	0.0122622	0.0060564	0.0176743	0.0169566	0.0495028		0	0	0	0	0	0	0	0	0	0
unclassified Peptococcaceae	0.0409288	0.0603998	0.0418914	0.0646025	0.0372107	0.0470479	0.0210763	0.0308564	0.0236929	0.036363		0.0291709	0.0481705	0.0310658	0.048252	0.041223	0.0410521	0.0270453	0.035803	0.037072	0.0348655
unclassified Lachnospiraceae UCG.002	0.0072982	0.0300913	0.0178092	0.0355578	0.00966869	0.0410208	0.0296979	0.0453467	0.0147659	0.0357324		0.00380179	0.0197547	0.0155227	0.0341504	0.0068174	0.0248641	0.0206473	0.0372774	0.0126735	0.0316374
Bacillus	0.0153357	0.0353665	0.0380715	0.0598489	0.0103403	0.0180927	0.00345375	0.0100864	0.00797599	0.018542		0.0219825	0.0389352	0.0334347	0.0466973	0.00402499	0.00998382	0.00124261	0.00645679	0.00514259	0.0131867
unclassified Erysipelotrichaceae	0.174696	0.341994	0.0306271	0.090406	0.00579183	0.0189316	0.00106765	0.00452964	0.0877783	0.321656		0.279144	0.344135	0.0115617	0.0342746	0.00623012	0.0169811	0.00675021	0.0243281	0.0437542	0.0825151
unclassified Lachnospiraceae NK4B4 group	0.0815973	0.0869552	0.00877717	0.0270953	0.022767	0.0460194	0.055624	0.0805673	0.0532365	0.0596119		0.0417481	0.0964491	0.0835226	0.0930652	0.0331774	0.0651489	0.0725235	0.0825569	0.0353561	0.0633068
Anaerovorax	0.551417	0.332932	0.695622	0.333947	0.673122	0.289224	0.573434	0.379542	0.615714	0.443416		0.528901	0.39385	0.635471	0.359928	0.592228	0.333473	0.542153	0.248161	0.638622	0.320006
Candidatus Endomicrobium	0	0	0.00136938	0.00580977	0	0	0	0	0.00269543	0.0114358		0.0145219	0.0537333	0.0235672	0.0557603	0.029538	0.128731	0.00689053	0.0203894	0.00968883	0.0243132
unclassified Succinivibrionaceae	0.135382	0.137215	0.221254	0.146799	0.0861318	0.0840078	0.0966801	0.101565	0.13841	0.196406		0.12279	0.143782	0.152208	0.0996692	0.129111	0.201527	0.13789	0.0935271	0.141458	0.152105
Butyrivibrio	0	0	0.0220577	0.0382	0.0270771	0.0466005	0.016664	0.0283782	0.0250666	0.0422435		0.0211414	0.0451702	0.0198135	0.0398636	0.0348838	0.0510603	0.0424255	0.0603963	0.0517413	0.056808
Bacteroides	0	0	0.000627215	0.00266105	0	0	0	0	0	0		0	0	0.00125429	0.00651747	0	0	0	0	0.000405175	0.00210535
unclassified Atopobiaceae	0.0123946	0.0295251	0.0146514	0.0560339	0	0	0	0	0.00080863	0.00343073		0.0114776	0.0313867	0.00375035	0.0194874	0	0	0	0	0	0
unclassified Rikenellaceae RC9 gut	7.6043	3.23228	6.80201	2.81838	7.67447	3.13793	7.4075	2.5116	8.77696	4.17115		7.6355	2.6553	6.11251	2.70617	6.26371	2.62227	6.93922	2.48925	8.02359	2.84785
Lysinibacillus	0.334361	0.75077	0.173045	0.350698	0.00939064	0.0278361	0.429023	0.817888	0	0		0.0756182	0.282366	0.326558	1.23778	0.00263524	0.0136931	0.718299	1.40849	0	0
unclassified Lachnospiraceae XPB1014 group	1.79559	0.923577	2.85031	1.29374	3.11027	1.37454	2.62302	1.56473	2.62761	1.88296		1.99198	0.909857	2.40508	0.972609	3.50663	1.62511	2.37462	0.827053	1.89922	0.719644
Romboutsia	0	0	0	0	0.00682684	0.0289638	0.0271421	0.0842456	0.00583236	0.0247446		0	0	0	0	0	0	0	0	0	0
Mogibacterium	0.246192	0.184961	0.399226	0.400409	0.416046	0.23652	0.412437	0.387472	0.667326	0.64422		0.239655	0.19068	0.243376	0.332276	0.301356	0.239203	0.38028	0.241983	0.465974	0.389319
Agathobacter	0.169445	0.1463	0.118474	0.124221	0.0945475	0.119212	0.109868	0.105609	0.0433719	0.0583649		0.209164	0.147492	0.11827	0.11486	0.0697027	0.0888475	0.0932725	0.0818948	0.137516	0.119371
unclassified Marinifilaceae	0.160911	0.239221	0.150914	0.293659	0.193394	0.283678	0.164432	0.223782	0.121485	0.176037		0.101547	0.20082	0.0967602	0.240287	0.0185647	0.072859	0.0567528	0.147349	0.0260762	0.0860991
unclassified M2PB4.65 termite group	0.0170702	0.0590262	0.0300985	0.0694064	0.0739137	0.10852	0.0320954	0.0702271	0.0659049	0.0957548		0.0309567	0.0691613	0.0111004	0.0332791	0.0106656	0.0235445	0.0431397	0.0704024	0.0369396	0.0387748
Oscillibacter	0.0058099	0.0239548	0.0129012	0.0383532	0.022493	0.0493595	0.0105592	0.0314226	0.0212562	0.0458638		0.00244173	0.0126876	0.00558421	0.0138922	0.00277726	0.0144311	0.00462631	0.0208482	0.00878508	0.0255671
unclassified Lachnospiraceae AC2044 group	2.86268	0.803949	2.35132	0.718224	3.38576	0.861683	3.29159	1.48387	3.47159	1.32937		2.41692	0.784207	2.50808	1.03543	3.36933	1.16318	3.36858	1.70561	3.53464	1.3448
unclassified Prevotellaceae	1.44654	0.703676	1.43868	0.776591	1.27291	0.614981	1.22124	0.606329	1.14884	0.795794		1.30803	0.730075	1.52654	0.597891	1.03624	0.394813	1.21398	0.739134	1.11239	0.494997
Terrisporobacter	0.0483652	0.144126	0.0694256	0.100318	0.101111	0.153819	0.21686	0.280953	0.135787	0.115512		0.0452871	0.102392	0.0484194	0.0717889	0.0402081	0.0561892	0.0886096	0.124111	0.123732	0.138595
Eubacterium uniforme	0	0	0.00309265	0.013121	0	0	0	0	0.00139098	0.00590141		0	0	0	0	0	0	0.00181575	0.00943492	0	0
Blautia	0.29053	0.23022	0.450578	0.295164	0.372932	0.276605	0.317698	0.180787	0.336132	0.236963		0.421418	0.352457	0.490886	0.494726	0.523616	0.341267	0.571703	0.438978	0.462862	0.339798
Alistipes	0	0	0.00813485	0.0196082	0.00531456	0.01579	0.0103436	0.0438842	0.0152488	0.0404435		0.00638823	0.0258681	0.0106748	0.0246479	0.00480061	0.0208398	0.013436	0.0277229	0.0103722	0.020369
unclassified Lachnospiraceae UCG.006	0.0409246	0.102885	0.109136	0.158787	0.0245148	0.0784431	0.0691533	0.119245	0.0366531	0.0837058		0.067885	0.132882	0.0721337	0.132182	0.0425111	0.0883365	0.0210448	0.0574912	0.0363918	0.0847146
Anaerofustis	0.010116	0.0226365	0.0234731	0.0419194	0.0175942	0.0318309	0.00914997	0.0233153	0.0217815	0.0540249		0.0169569	0.048117	0.0327825	0.0686023	0.0347298	0.0528021	0.0293711	0.0325911	0.0355486	0.0382508
Dubosiella	0.0498205	0.116716	0.0158564	0.067273	0.00254155	0.0107829	0.0070029	0.022409	0.00341594	0.0144926		0.00332298	0.0172667	0.00461651	0.0239881	0	0	0	0	0	0
Mycoplasma	0.00271652	0.0112005	0	0	0	0	0	0	0.0104013	0.0441291		0.0101739	0.0528651	0.00224928	0.0116876	0	0	0	0	0	0
Neisseria	0	0	0	0	0.00193259	0.00819929	0	0	0	0		0.00203444	0.0105713	0.00328156	0.0170515	0.00605994	0.0199014	0	0	0	0
unclassified Prevotellaceae UCG.003	1.95396	0.605374	1.77583	0.646855	1.85035	0.699015	1.54268	0.622304	1.62619	0.56627		1.90105	0.848666	1.92477	0.744834	1.68694	0.651371	1.59591	0.605407	1.7347	0.517902
unclassified Ruminococcaceae UCG.009	0.0166412	0.048767	0.0434942	0.063457	0.0111987	0.0285901	0.00981465	0.0251031	0.0274643	0.0708599		0.0240086	0.0492621	0.035909	0.0510691	0.0155445	0.0345236	0.015509	0.0330818	0.0328974	0.0499726
unclassified Ruminococcaceae UCG.014	0.402724	0.644183	0.392918	0.394138	0.336822	0.354853	0.328982	0.46375	0.39779	0.51743		0.178567	0.353516	0.176482	0.2011	0.195125	0.217828	0.269428	0.27612	0.263122	0.385173
Prevotella	1.81383	0.809947	1.65019	0.681084	1.81014	0.684017	1.33425	0.580671	1.24626	0.620312		2.08253	0.897827	2.42276	1.05017	2.26679	0.918106	1.51792	0.696146	1.43962	0.651964
Enterorhabdus	0.0466044	0.0597431	0.0428233	0.0705593	0.0215779	0.0411225	0.010008	0.0234265	0.0103182	0.01763		0.0276112	0.0481342	0.0470127	0.0726452	0.0141614	0.0350886	0.0050668	0.0150175	0.00591512	0.0171905
unclassified Lachnospiraceae UCG.009	1.65443	0.677242	2.02622	0.841663	2.03517	0.783581	2.43488	0.806528	2.45609	0.99068		1.55866	0.640554	1.92317	0.645809	2.14358	0.63483	2.23461	0.997308	2.20682	0.929042
Clostridium sensu stricto	0.453636	0.760914	0.701875	0.816622	0.570308	0.50535	1.0876	1.3513	1.29624	2.18329		0.162912	0.190129	0.507409	0.806966	0.484629	0.495449	0.467128	0.416066	0.669661	0.617885
unclassified Spirochaetaceae	0.0235342	0.0358147	0.00629918	0.0183335	0.0336375	0.0428975	0.018354	0.0345557	0.0200765	0.0385348		0.0175127	0.0383565	0.0104322	0.0229435	0.0157499	0.033973	0.0280173	0.0389183	0.0367496	0.044232
unclassified Planococcaceae	0.279886	0.701455	0.0459878	0.158351	0	0	0.146714	0.303665	0.00714449	0.0303115		0.0818652	0.425384	0.0816668	0.378735	0	0	0.354688	0.695236	0	0
unclassified Muribaculaceae	0.213886	0.184978	0.254039	0.217235	0.174827	0.1534	0.122531	0.105701	0.130026	0.110214		0.216566	0.253568	0.252078	0.268198	0.215069	0.181975	0.206117	0.195246	0.203219	0.173004
unclassified Ruminococcaceae NK4A214 group	4.00129	1.73351	3.37766	1.09879	3.02649	0.911358	3.32279	1.59776	4.05905	1.73274		3.66595	1.38382	2.80325	1.6627	2.49063	1.1378	3.12439	0.961269	3.59151	1.35676
Dietzia	0	0	0	0	0.0028648	0.0121543	0	0	0	0		0	0	0	0	0.00255753	0.0132893	0.00297941	0.0107345	0	0
Fibrobacter	8.58446	4.43711	3.30683	2.54023	8.69536	4.07589	10.6884	4.90941	8.20161	4.54911		7.82755	4.72928	4.94931	3.35953	9.26857	6.71337	9.08089	6.09693	9.15835	3.52524
Mucinivorans	0.0143177	0.0368013	0.0151616	0.0398906	0.00685593	0.0157787	0.0139946	0.0302038	0.0193504	0.0335088		0.0105012	0.0221758	0.00720958	0.0374621	0.0101903	0.0271127	0.012795	0.0267826	0.0170372	0.036426
Lachnoclostridium	0.217526	0.254083	0.162334	0.118218	0.139625	0.127391	0.129212	0.124073	0.262224	0.174954		0.268295	0.283802	0.215071	0.192892	0.17005	0.17452	0.207896	0.242727	0.220053	0.151565
Alphaproteobacteria bacterium canine oral taxon	0	0	0	0	0.000979608	0.00415613	0	0	0	0		0	0	0.00176152	0.00915315	0.00156274	0.00812026	0	0	0.00386255	0.0147693
unclassified Dysgonomonadaceae	0.00180676	0.00744945	0	0	0	0	0.00155743	0.00660763	0.00131817	0.00559252		0	0	0	0	0	0	0.00096128	0.00499496	0	0
Schwartzia	0.111111	0.0955208	0.0579672	0.0582043	0.0523327	0.0747894	0.0603489	0.0709434	0.0859531	0.0749427		0.0813109	0.0858632	0.0575504	0.0856439	0.0824991	0.0641519	0.0866557	0.0857874	0.0639134	0.0803437
Anaerovibrio	0.1062	0.21435	0.170874	0.121511	0.079859	0.102562	0.0843222	0.134317	0.144051	0.313757		0.134281	0.137375	0.209274	0.17681	0.110242	0.191713	0.123373	0.137555	0.0839395	0.12747
Kurthia	0.5841	1.53359	0.196768	0.439155	0	0	0.0297293	0.0757956	0.0177214	0.0686867		0	0	0.0804949	0.230517	0	0	0.313139	0.532739	0	0
unclassified Ruminococcaceae UCG.007	0.080283	0.123041	0.0577036	0.118699	0.126729	0.142579	0.0761186	0.110095	0.146281	0.132982		0.0548991	0.125499	0.0841309	0.152072	0.0665528	0.0844626	0.0743736	0.109645	0.0891244	0.089909
Corynebacterium	0.00851842	0.0351223	0.0102212	0.0298317	0.0760357	0.133757	0.0810153	0.126711	0.00158878	0.00674061		0	0	0.0137902	0.0405975	0.0155473	0.0388962	0.154845	0.457424	0	0
Ruminococcus	6.45961	2.38602	5.17055	2.76972	6.02878	2.43301	4.43251	2.03751	4.39938	2.55636		8.18592	3.16517	7.65809	3.23263	8.02416	2.37864	6.84296	2.70373	5.97437	2.79
Desulfovibrio	0.121475	0.144476	0.038892	0.0818972	0.0791096	0.128621	0.109793	0.11028	0.145882	0.131721		0.204206	0.198914	0.0978964	0.141623	0.100633	0.108147	0.159855	0.113629	0.121149	0.12493
unclassified Lachnospiraceae ND3007 group	0.0279307	0.0974288	0.0925138	0.158711	0.0852479	0.265918	0.0562259	0.128841	0.107829	0.214443		0.0671924	0.202642	0.148876	0.409928	0.0747954	0.207705	0.0579211	0.0850304	0.0808706	0.171903
Stenotrophomonas	0	0	0	0	0	0	0.00155495	0.00477528	0	0		0	0	0	0	0	0	0.00421636	0.0219089	0	0
