# Supplementary material for: Gut microbiota resilience in horse athletes following holidays out to pasture
Source: Sci Rep. 2021 Mar 3;11:5007. doi: 10.1038/s41598-021-84497-y (PMC7930273; doi:10.1038/s41598-021-84497-y)
Supplement: Supplementary file 6 — Supplementary Information 6. [file 41598_2021_84497_MOESM6_ESM.xlsx]

## Sheet: Table S6
Table S6. Differences in relative abundance of each genus between the two groups (Pasture vs Control) based on the DESeq2 model: Gut microbiota resilience in horse athletes following a period out to pasture by Mach, Lansade, Bars-Cortina, Dhorne-Pollet, Foury, Moisan and Ruet (2020).
Genera	baseMean	log2 Fold Change Pasture vs Control	Fold Change Pasture vs Control	lfcSE	stat	p-value	p-value adjusted
Ruminococcus	1077.84	0.486087	1.40064	0.0986315	4.92831	8.29435e-07	0.000104509
Clostridium sensu stricto	106.885	-0.877853	0.544177	0.25558	-3.43475	0.000593097	0.0373651
Marvinbryantia	176.932	0.391557	1.31181	0.122614	3.19341	0.00140602	0.059053
Acetitomaculum	40.7489	0.890618	1.85397	0.306969	2.90133	0.0037158	0.0803325
unclassified Clostridiales Family XIII	155.181	-0.256749	0.836972	0.0884498	-2.90276	0.00369889	0.0803325
Prevotella	295.518	0.304519	1.23501	0.105289	2.89222	0.00382536	0.0803325
Alloprevotella	160.127	0.612801	1.52923	0.222545	2.7536	0.00589432	0.106098
Candidatus Endomicrobium	1.85217	3.49995	11.3133	1.31727	2.65696	0.00788487	0.110388
Blautia	72.0182	0.480692	1.39541	0.179775	2.67386	0.00749843	0.110388
Coprococcus	23.8113	0.802637	1.74429	0.371184	2.16237	0.00705896	0.115307
Succinivibrio	3.0659	-4.99434	0.0313728	1.93022	-2.58744	0.00966914	0.121831
Ruminiclostridium	61.3714	-0.549885	0.683075	0.239763	-2.29346	0.0218218	0.249959
unclassified Prevotellaceae UCG.001	363.811	0.175901	1.12967	0.0796347	2.20885	0.0271852	0.263488
unclassified Ruminococcaceae UCG.014	47.149	-0.77756	0.583353	0.351353	-2.21305	0.0268945	0.263488
unclassified Marinifilaceae	16.7901	-1.52286	0.347995	0.725612	-2.09873	0.0358411	0.282249
unclassified Ruminococcaceae NK4A214 group	546.283	-0.180418	0.882447	0.085494	-2.11031	0.034832	0.282249
Mogibacterium	61.5038	-0.390312	0.762964	0.198124	-1.97004	0.0488333	0.361941
Weissella	282.387	-0.392246	0.761943	0.239337	-1.63888	0.101237	0.671364
Terrisporobacter	15.6967	-0.697202	0.616767	0.423275	-1.64716	0.0995252	0.671364
unclassified Ruminococcaceae UCG.010	361.93	-0.146821	0.903238	0.095393	-1.53912	0.123774	0.779779
unclassified Rikenellaceae RC9 gut	1225.26	-0.12899	0.914471	0.0854909	-1.50882	0.131345	0.788072
unclassified Christensenellaceae	436.638	-0.112758	0.924818	0.0768349	-1.46754	0.142229	0.810716
Butyrivibrio	4.66376	0.893055	1.8571	0.619498	1.44158	0.149421	0.810716
Anaerofustis	4.09067	0.833133	1.78155	0.594162	1.4022	0.160856	0.810716
Dubosiella	1.21772	-2.85626	0.138096	2.02776	-1.40858	0.158959	0.810716
unlassified Izimaplasmataceae	2.87532	0.748762	1.68035	0.555107	1.34886	0.177382	0.827782
unclassified Muribaculaceae	32.7642	0.308187	1.23815	0.228356	1.34959	0.177148	0.827782
Bifidobacterium	1.02106	-3.25079	0.105054	2.55637	-1.27164	0.2035	0.839357
unclassified Lachnospiraceae	2438.9	0.0512138	1.03614	0.0417756	1.22592	0.220227	0.839357
Papillibacter	47.8536	-0.260745	0.834657	0.201809	-1.29204	0.196344	0.839357
Sarcina	10.697	-0.810774	0.570076	0.708085	-1.14502	0.252199	0.839357
unclassified Eggerthellaceae	69.0093	0.177837	1.13119	0.147829	1.20299	0.228979	0.839357
Eubacterium	24.179	-0.470862	0.721534	0.41204	-1.14276	0.25314	0.839357
unclassified Ruminococcaceae UCG.013	22.5356	-0.39702	0.759425	0.320686	-1.23803	0.215703	0.839357
unclassified Lachnospiraceae XPB1014 group	413.69	-0.115147	0.923288	0.10049	-1.14586	0.251854	0.839357
unclassified M2PB4.65 termite group	5.44982	-0.668507	0.629158	0.556073	-1.20219	0.229289	0.839357
Oscillibacter	1.43239	-1.48909	0.356237	1.22533	-1.21526	0.224267	0.839357
Desulfovibrio	20.1488	0.517076	1.43105	0.447058	1.15662	0.247429	0.839357
unclassified Syntrophomonadaceae	2.42916	0.53196	1.44589	0.49541	1.07378	0.282923	0.860844
Campylobacter	1.89409	-0.779432	0.582596	0.73197	-1.06484	0.286948	0.860844
unclassified Marinilabiliaceae	1.26187	-3.19723	0.109028	2.9562	-1.08153	0.27946	0.860844
Lachnoclostridium	34.3426	0.299871	1.23103	0.271775	1.10338	0.269863	0.860844
Cellulosilyticum	16.3899	-0.412074	0.751542	0.436347	-0.944371	0.34498	0.996918
unclassified Lachnospiraceae UCG.008	5.95786	-0.00583611	0.995963	0.480238	-0.0121525	0.990304	0.996918
Treponema	1622.1	0.00026753	1.00019	0.0692609	0.00386264	0.996918	0.996918
Candidatus Soleaferrea	63.8038	0.0896398	1.0641	0.189821	0.472234	0.63676	0.996918
Selenomonas	0.038675	0.394945	1.31489	2.9614	0.133364	0.893905	0.996918
unclassified Lachnospiraceae FE2018 group	1.29452	-0.558032	0.679228	1.51768	-0.367687	0.713106	0.996918
Rummeliibacillus	13.4558	-0.263464	0.833085	1.39219	-0.189244	0.849902	0.996918
Enterococcus	2.20357	-0.0736249	0.950247	0.799228	-0.0921201	0.926603	0.996918
unclassified Prevotellaceae Ga6A1 group	10.0731	0.108865	1.07838	0.371873	0.292749	0.769714	0.996918
Ruminobacter	3.10948	-0.312174	0.805427	0.542562	-0.575371	0.565041	0.996918
unclassified Ruminococcaceae UCG.008	1.27449	0.527789	1.44172	1.01601	0.519472	0.603432	0.996918
Hydrogenoanaerobacterium	0.195605	-0.664218	0.631031	2.96104	-0.224319	0.822509	0.996918
unclassified Paludibacteraceae	217.334	0.00779966	1.00542	0.167069	0.0466853	0.962764	0.996918
Lactobacillus	230.89	-0.128839	0.914567	0.189438	-0.680111	0.496434	0.996918
Sutterella	1.73799	-0.691176	0.619349	0.918094	-0.752838	0.451547	0.996918
unclassified Prevotellaceae UCG.004	208.302	0.00702875	1.00488	0.0773854	0.0908279	0.927629	0.996918
Lactococcus	6.11097	-0.0460908	0.968557	0.672936	-0.0684921	0.945394	0.996918
Oscillospira	0.484848	0.740039	1.67022	1.74428	0.424267	0.671371	0.996918
Alphaproteobacteria bacterium canine	0.373848	-0.858025	0.551707	1.937	-0.442967	0.65779	0.996918
unclassified Ruminococcaceae UCG.004	16.9784	-0.187292	0.878252	0.376466	-0.497502	0.618835	0.996918
Mailhella	13.206	0.356028	1.2799	0.387567	0.918621	0.358294	0.996918
FD2005	7.491	-0.401589	0.757024	0.639397	-0.628075	0.529955	0.996918
unclassified Ruminococcaceae	206.799	-0.0767537	0.948189	0.0852223	-0.900629	0.367785	0.996918
unclassified Defluviitaleaceae	213.299	0.121692	1.08801	0.205706	0.591582	0.55413	0.996918
unclassified Burkholderiaceae	1.45866	0.0583591	1.04128	0.638618	0.0913835	0.927188	0.996918
Caproiciproducens	1.87289	-0.423105	0.745818	0.859997	-0.491984	0.622731	0.996918
Turicibacter	0.163448	-0.782988	0.581162	2.96112	-0.264423	0.791454	0.996918
Catenisphaera	0.475185	-0.889739	0.539712	2.71018	-0.328295	0.742688	0.996918
Acinetobacter	55.8394	0.00905046	1.00629	0.659991	0.013713	0.989059	0.996918
Peptococcus	0.0288505	0.0419382	1.0295	2.96141	0.0141615	0.988701	0.996918
Desemzia	0.709845	0.0212867	1.01486	2.94864	0.00721915	0.99424	0.996918
Subdoligranulum	0.836706	-0.185032	0.879629	1.61606	-0.114496	0.908845	0.996918
unclassified Ruminococcaceae UCG.002	201.503	-0.0909948	0.938875	0.153405	-0.593167	0.55307	0.996918
unclassified Ruminococcaceae V9D2013 group	1.07896	0.127425	1.09234	1.06192	0.119995	0.904487	0.996918
Pygmaiobacter	11.7878	-0.356916	0.780832	0.517253	-0.690023	0.49018	0.996918
unclassified Succinivibrionaceae UCG.002	0.429728	0.340018	1.26577	1.57164	0.216346	0.828718	0.996918
Erysipelatoclostridium	0.0939548	0.113559	1.08189	2.96141	0.0383462	0.969412	0.996918
Sediminispirochaeta	4.36023	-0.495732	0.709202	0.747671	-0.663035	0.507308	0.996918
Lachnospira	0.126117	-0.476171	0.718883	2.96133	-0.160796	0.872254	0.996918
Saccharofermentans	319.823	-0.0591737	0.959814	0.0759277	-0.779343	0.435778	0.996918
Anaeroplasma	20.3743	0.241151	1.18194	0.293532	0.821552	0.411332	0.996918
unclassified Ruminococcaceae UCG.005	435.097	0.00485167	1.00337	0.0564674	0.08592	0.93153	0.996918
Phoenicibacter	39.822	-0.0641855	0.956485	0.44082	-0.145605	0.884234	0.996918
unclassified Rikenellaceae	14.8973	-0.204047	0.868112	0.475155	-0.429432	0.667609	0.996918
Solibacillus	39.1932	0.0579161	1.04096	1.20601	0.0480227	0.961698	0.996918
Streptococcus	1031.15	-0.158532	0.895936	0.195167	-0.812288	0.416627	0.996918
M2PT2.76 termite group	0.296786	-2.17696	0.221141	2.92375	-0.744578	0.456527	0.996918
unclassified Peptococcaceae	5.36672	0.0446651	1.03144	0.409261	0.109136	0.913095	0.996918
unclassified Lachnospiraceae UCG.002	2.2026	-0.463733	0.725108	1.00187	-0.462867	0.64346	0.996918
Bacillus	2.34053	-0.514535	0.700018	0.744569	-0.691051	0.489533	0.996918
unclassified Erysipelotrichaceae	11.5437	-0.207215	0.866208	0.887406	-0.233506	0.815368	0.996918
unclassified Lachnospiraceae NK4B4 group	7.96175	0.28708	1.22017	0.613321	0.468076	0.63973	0.996918
Anaerovorax	100.378	-0.0794456	0.946421	0.132773	-0.598357	0.549602	0.996918
unclassified Succinivibrionaceae	23.1242	0.0318086	1.02229	0.221595	0.143544	0.885861	0.996918
Bacteroides	0.047074	0.126268	1.09147	2.96141	0.0426378	0.96599	0.996918
unclassified Atopobiaceae	0.72057	-0.773204	0.585117	1.94072	-0.39841	0.690328	0.996918
Lysinibacillus	42.003	0.569637	1.48415	1.18856	0.479265	0.63175	0.996918
Romboutsia	0.332551	-2.26413	0.208175	2.95807	-0.76541	0.444028	0.996918
Agathobacter	19.3855	0.298755	1.23008	0.337119	0.886201	0.375509	0.996918
unclassified Lachnospiraceae AC2044 group	503.277	-0.0265171	0.981788	0.072157	-0.367492	0.713252	0.996918
unclassified Prevotellaceae	207.878	-0.0753289	0.949126	0.0970958	-0.77582	0.437855	0.996918
Eubacterium uniforme	0.0857202	-0.0564291	0.961641	2.96138	-0.019055	0.984797	0.996918
Alistipes	1.51731	0.267261	1.20352	1.01861	0.262379	0.793029	0.996918
unclassified Lachnospiraceae UCG.006	8.44293	-0.353457	0.782706	0.828097	-0.426831	0.669502	0.996918
Mycoplasma	0.0799356	0.112131	1.08082	2.96141	0.0378639	0.969796	0.996918
Neisseria	0.229468	0.941763	1.92087	2.96106	0.31805	0.750447	0.996918
unclassified Prevotellaceae UCG.003	286.653	-0.0014166	0.999019	0.0681302	-0.0207926	0.983411	0.996918
unclassified Ruminococcaceae UCG.009	3.95697	0.255103	1.19342	0.701286	0.363765	0.716034	0.996918
Enterorhabdus	3.69551	-0.478944	0.717503	0.703857	-0.680455	0.496216	0.996918
unclassified Lachnospiraceae UCG.009	345.631	-0.0667248	0.954803	0.0827995	-0.80586	0.420323	0.996918
unclassified Spirochaetaceae	3.41513	0.0122389	1.00852	0.582804	0.021	0.983246	0.996918
unclassified Planococcaceae	19.4969	0.640023	1.55835	1.5552	0.411537	0.680679	0.996918
Dietzia	0.155688	0.184485	1.13641	2.96131	0.0622985	0.950325	0.996918
Fibrobacter	1358.18	0.0703009	1.04994	0.125169	0.561648	0.574356	0.996918
Mucinivorans	2.17451	-0.176448	0.884879	0.789973	-0.22336	0.823255	0.996918
Alphaproteobacteria bacterium canine oral taxon	0.157944	0.867343	1.8243	2.96103	0.292919	0.769584	0.996918
unclassified Dysgonomonadaceae	0.0729496	-0.362782	0.777664	2.96139	-0.122504	0.9025	0.996918
Schwartzia	12.1996	0.0252719	1.01767	0.379605	0.0665744	0.946921	0.996918
Anaerovibrio	21.0689	0.103347	1.07426	0.364183	0.283777	0.776581	0.996918
Kurthia	20.428	0.153052	1.11192	1.34043	0.114181	0.909094	0.996918
unclassified Ruminococcaceae UCG.007	13.8681	-0.3423	0.788783	0.549374	-0.623072	0.533237	0.996918
Corynebacterium	6.13079	-0.719997	0.607099	1.04779	-0.687156	0.491984	0.996918
unclassified Lachnospiraceae ND3007 group	14.3665	0.317554	1.24622	0.67724	0.468895	0.639145	0.996918
Stenotrophomonas	0.0207712	-0.195254	0.873419	2.96141	-0.0659329	0.947431	0.996918
