# Supplementary material for: Gut microbiota resilience in horse athletes following holidays out to pasture
Source: Sci Rep. 2021 Mar 3;11:5007. doi: 10.1038/s41598-021-84497-y (PMC7930273; doi:10.1038/s41598-021-84497-y)
Supplement: Supplementary file 7 — Supplementary Information 7. [file 41598_2021_84497_MOESM7_ESM.xlsx]

## Sheet: Table S7
Table S7. Comparison of differential abundance of microbial ASVs between presence or absence of the withdrawn behaviour at T5 in fecal microbiota: Gut microbiota resilience in horse athletes following a period out to pasture by Mach, Lansade, Bars-Cortina, Dhorne-Pollet, Foury, Moisan and Ruet
ASV	baseMean	log2 Fold Change Presense vs Absence	Fold Change Presense vs Absence	lfcSE	stat	p-value	p-value adjusted	Phylum	Class	Order	Family	Genus	Species
ffed871adcbc7067c8ad4cba4f28012d	48.0124	-5.27869	0.0257606	0.833742	-6.33133	2.4306e-10	2.38442e-07	Bacteroidetes	Bacteroidia	Bacteroidales	Prevotellaceae	Alloprevotella	uncultured bacterium
f4ca5477b21c7d4a0a89031eae0e6fe7	48.4291	-5.30077	0.0253693	0.829371	-6.39131	1.64467e-10	2.38442e-07	Bacteroidetes	Bacteroidia	Bacteroidales	Prevotellaceae	Alloprevotella	uncultured bacterium
28de462265c3359a51ad3182349245bc	7.66547	-3.40309	0.0945297	0.58832	-5.78442	7.27626e-09	4.75868e-06	Firmicutes	Clostridia	Clostridiales	Ruminococcaceae	unclassified Ruminococcaceae UCG-013	uncultured bacterium
6ca54c545187bc9dc945067079881fd7	12.4959	-3.5449	0.0856799	0.657665	-5.39013	7.04066e-08	2.30872e-05	Firmicutes	Clostridia	Clostridiales	Ruminococcaceae	Ruminococcus	Ruminococcus flavefaciens
e9734e77a3d515c3cf1a75992020c0f5	26.2007	4.01826	16.2038	0.748975	5.36502	8.09422e-08	2.30872e-05	Bacteroidetes	Bacteroidia	Bacteroidales	Paludibacteraceae	unclassified Paludibacteraceae	uncultured bacterium
c16cf29e3a07d84b1dbebf9d63345900	25.02	-4.0806	0.0591042	0.749352	-5.4455	5.16603e-08	2.30872e-05	Bacteroidetes	Bacteroidia	Bacteroidales	unclassified Bacteroidales	uncultured bacterium	uncultured bacterium
a8e7c8b732d7d9814b8b964a0ed61ce4	7.94573	-3.2844	0.102636	0.612548	-5.36186	8.23703e-08	2.30872e-05	Bacteroidetes	Bacteroidia	Bacteroidales	unclassified Bacteroidales	uncultured bacterium	uncultured bacterium
15745aae4722e289e8703130bea5ba43	16.9019	-3.74338	0.0746674	0.705263	-5.30778	1.1097e-07	2.72155e-05	Firmicutes	Clostridia	Clostridiales	Lachnospiraceae	unclassified Lachnospiraceae	uncultured bacterium
284d03fe742d4df17b2760609cb556fd	5.85696	-3.06743	0.119292	0.583126	-5.26033	1.43796e-07	3.13474e-05	Firmicutes	Clostridia	Clostridiales	Christensenellaceae	unclassified Christensenellaceae	uncultured bacterium
aaa12aa8f9504866b7e5a429bae29024	21.5404	-3.74389	0.074641	0.716187	-5.22753	1.71788e-07	3.37048e-05	Bacteroidetes	Bacteroidia	Bacteroidales	unclassified Bacteroidales	uncultured bacterium	uncultured bacterium
d59914eb6a3e55e21f961c558f22688b	19.0137	-3.53215	0.0864405	0.681552	-5.18251	2.18924e-07	3.9048e-05	Firmicutes	Clostridia	Clostridiales	Ruminococcaceae	unclassified Ruminococcaceae UCG-010	uncultured bacterium
a122957290dfb6922eb697fe2c72477c	12.2869	-3.23267	0.106383	0.630378	-5.12814	2.92626e-07	4.78443e-05	Bacteroidetes	Bacteroidia	Bacteroidales	Prevotellaceae	unclassified Prevotellaceae UCG-001	uncultured bacterium
c17bce3e5508fd395e3f3ed8265f07f7	14.8749	-3.4182	0.0935449	0.69679	-4.90563	9.31269e-07	0.000130511	Firmicutes	Clostridia	Clostridiales	Lachnospiraceae	unclassified Lachnospiraceae	uncultured bacterium
5b14681f2fe464408bf8f4313bee8b83	8.183	-3.27405	0.103374	0.665959	-4.91629	8.81984e-07	0.000130511	Firmicutes	Clostridia	Clostridiales	Ruminococcaceae	unclassified Ruminococcaceae UCG-010	uncultured bacterium
961df56e639249dce8767b5997d00113	19.4821	3.85432	14.4633	0.792035	4.86635	1.13677e-06	0.000148689	Firmicutes	Clostridia	Clostridiales	Ruminococcaceae	Saccharofermentans	uncultured bacterium
a8d316b47bf285bb159efc6cfd704ce3	12.143	-3.39221	0.0952453	0.703058	-4.82493	1.40052e-06	0.000161636	Firmicutes	Clostridia	Clostridiales	Ruminococcaceae	Saccharofermentans	uncultured bacterium
1eb41a304dd968a7e0e2f2690f7b499c	9.38936	-3.14916	0.112722	0.652208	-4.82846	1.37595e-06	0.000161636	Firmicutes	Clostridia	Clostridiales	Clostridiales Family XIII	Anaerovorax	uncultured bacterium
3f78e909bbdce36ba1b83ee4a6cb9f14	24.2247	-3.71436	0.0761843	0.792511	-4.68683	2.77472e-06	0.000299917	Firmicutes	Clostridia	Clostridiales	Ruminococcaceae	[Eubacterium] coprostanoligenes group	uncultured bacterium
756cadff66ca2b4823c44af14efad824	9.02415	-3.07798	0.118423	0.658044	-4.67747	2.9044e-06	0.000299917	Firmicutes	Clostridia	Clostridiales	Ruminococcaceae	unclassified Ruminococcaceae NK4A214 group	uncultured bacterium
5d1eb10adbf7b1f52a6c45e99c287e5a	9.87985	-3.03108	0.122336	0.655299	-4.62549	3.7371e-06	0.000349152	Firmicutes	Clostridia	Clostridiales	Lachnospiraceae	unclassified Lachnospiraceae	uncultured bacterium
ddbcdfabdff9aa31e83d8f5a1b351435	8.66582	-2.99712	0.125249	0.647378	-4.62964	3.66308e-06	0.000349152	Firmicutes	Clostridia	Clostridiales	Lachnospiraceae	unclassified Lachnospiraceae	uncultured bacterium
4f12be56e66a161723d5c52c3ecd2037	21.3072	-3.10009	0.116622	0.674007	-4.59948	4.23541e-06	0.000377721	Bacteroidetes	Bacteroidia	Bacteroidales	unclassified Bacteroidales	uncultured bacterium	uncultured bacterium
ce63f4b056dcfd20b8f04da741192612	14.0175	-3.19088	0.109509	0.712201	-4.48031	7.45333e-06	0.000544764	Firmicutes	Clostridia	Clostridiales	Lachnospiraceae	unclassified Lachnospiraceae	uncultured bacterium
24e67b2e2b6b1228c26ce36994fb7f9b	7.20421	-2.66453	0.157723	0.592822	-4.49466	6.96823e-06	0.000544764	Firmicutes	Clostridia	Clostridiales	Ruminococcaceae	unclassified Ruminococcaceae NK4A214 group	uncultured bacterium
1786805102bd2a09c8f6b4cb8f4e3b90	41.9884	3.80417	13.9691	0.850726	4.47167	7.76117e-06	0.000544764	Firmicutes	Clostridia	Clostridiales	Ruminococcaceae	Ruminiclostridium	uncultured bacterium
a3999d196349897744cd9ec2889211f3	17.5561	3.54121	11.6415	0.78701	4.49958	6.80888e-06	0.000544764	Firmicutes	Clostridia	Clostridiales	Ruminococcaceae	unclassified Ruminococcaceae NK4A214 group	uncultured bacterium
d61ef61b7083ea4dde0aff4a9ef4710e	5.51439	-2.52766	0.173419	0.561803	-4.4992	6.82098e-06	0.000544764	Bacteroidetes	Bacteroidia	Bacteroidales	p-251-o5	unclassified p-251-o5	uncultured bacterium
9f120b39a5c271a1b1036f386c23276d	6.73002	-2.6113	0.163651	0.584013	-4.4713	7.77441e-06	0.000544764	Firmicutes	Erysipelotrichia	Erysipelotrichales	Erysipelotrichaceae	unclassified Erysipelotrichaceae	uncultured bacterium
16ac491a4deda109201c68a6c8036d40	40.0956	3.76151	13.5621	0.847363	4.43908	9.03448e-06	0.000611229	Firmicutes	Clostridia	Clostridiales	Ruminococcaceae	Ruminiclostridium	uncultured bacterium
dea727e7f2d6691d9ddd8ce06ae7196c	11.2985	3.47486	11.1182	0.786307	4.41921	9.90632e-06	0.000647873	Spirochaetes	Spirochaetia	Spirochaetales	Spirochaetaceae	Treponema	uncultured bacterium
ca2b240e790da9cf9f4c2ebfa937823c	11.3102	3.3512	10.205	0.763941	4.38673	1.15066e-05	0.000728256	Firmicutes	Clostridia	Clostridiales	Christensenellaceae	unclassified Christensenellaceae	uncultured bacterium
7a33c1c07439dfaeeca54378c854d83b	11.4419	3.06879	8.39068	0.70274	4.36689	1.26027e-05	0.000772703	Spirochaetes	Spirochaetia	Spirochaetales	Spirochaetaceae	Treponema	uncultured bacterium
f09fab9ac6ca38eca7c771a92850425a	52.6086	3.85425	14.4626	0.889668	4.33224	1.47602e-05	0.000877562	Fibrobacteres	Fibrobacteria	Fibrobacterales	Fibrobacteraceae	Fibrobacter	uncultured bacterium
79075a360628a730eab6e9548fb03ac0	53.1909	3.83411	14.262	0.887925	4.31805	1.57411e-05	0.000908354	Fibrobacteres	Fibrobacteria	Fibrobacterales	Fibrobacteraceae	Fibrobacter	uncultured bacterium
fa31acf4e30bccc2d6f7c4d075a72c31	49.9636	-3.49271	0.0888361	0.81012	-4.31135	1.62261e-05	0.000909587	Bacteroidetes	Bacteroidia	Bacteroidales	Prevotellaceae	Alloprevotella	uncultured bacterium
85edcbe198126e1ef2f8273295a49b2b	8.46783	-2.84557	0.139123	0.667434	-4.26344	2.01301e-05	0.00109709	Bacteroidetes	Bacteroidia	Bacteroidales	unclassified Bacteroidales	uncultured bacterium	uncultured bacterium
4f6df988f9741280fe3a538ce34472e0	20.8647	-3.11424	0.115484	0.734831	-4.23803	2.25489e-05	0.0011957	Fibrobacteres	Fibrobacteria	Fibrobacterales	Fibrobacteraceae	Fibrobacter	uncultured bacterium
d2b451b933bd8a94e7470b2a5d757990	65.7055	3.47822	11.1442	0.8273	4.2043	2.61893e-05	0.00131217	Spirochaetes	Spirochaetia	Spirochaetales	Spirochaetaceae	Treponema	uncultured bacterium
d3de3e0dd82649671b8f6fbca150aa6f	5.38406	-2.57232	0.168133	0.612533	-4.19949	2.67518e-05	0.00131217	Bacteroidetes	Bacteroidia	Bacteroidales	Paludibacteraceae	unclassified Paludibacteraceae	uncultured bacterium
c0f6236a4858f1b7ab12230db46e0b0f	10.6041	3.07475	8.42545	0.730539	4.20888	2.56636e-05	0.00131217	Firmicutes	Clostridia	Clostridiales	Clostridiales Family XIII	Anaerovorax	uncultured rumen bacterium
f320396dd935a713b69c7837f2b37143	15.6957	-3.26611	0.103945	0.781333	-4.18018	2.91285e-05	0.0013939	Bacteroidetes	Bacteroidia	Bacteroidales	Rikenellaceae	unclassified Rikenellaceae RC9 gut	uncultured bacterium
84928f9e97e38d228711035f125d80a8	7.64199	-2.40171	0.18924	0.575679	-4.17196	3.01992e-05	0.00141073	Bacteroidetes	Bacteroidia	Bacteroidales	p-251-o5	unclassified p-251-o5	uncultured bacterium
4a5e94f9955dcefc92b2d056fb9373de	10.3637	-2.92764	0.13143	0.702937	-4.16486	3.11542e-05	0.0014161	Bacteroidetes	Bacteroidia	Bacteroidales	unclassified Bacteroidales	uncultured bacterium	uncultured bacterium
6d46aa7ee3bde91ad9ff62b43fa758a5	57.3031	-3.45873	0.0909533	0.832356	-4.15535	3.24794e-05	0.0014161	Bacteroidetes	Bacteroidia	Bacteroidales	Prevotellaceae	Alloprevotella	uncultured bacterium
14b6615f34e0f9de1e9c6c7ff62c5522	24.0677	-3.00827	0.124286	0.723838	-4.156	3.23874e-05	0.0014161	Bacteroidetes	Bacteroidia	Bacteroidales	Rikenellaceae	unclassified Rikenellaceae RC9 gut	uncultured bacterium
c8315143d0f0b6b154f36069a4ea89c3	7.75406	-2.56746	0.1687	0.619567	-4.14396	3.41353e-05	0.00145594	Bacteroidetes	Bacteroidia	Bacteroidales	p-251-o5	unclassified p-251-o5	uncultured bacterium
dcb192697f565def87234c03cdd18b03	25.5468	-3.25755	0.104564	0.789982	-4.12357	3.73039e-05	0.00155724	Actinobacteria	Coriobacteriia	Coriobacteriales	Coriobacteriales Incertae Sedis	Phoenicibacter	uncultured bacterium
41a9088cca9f4498ab37b4646c42b52d	21.2334	3.35059	10.2007	0.81398	4.11631	3.84993e-05	0.00157366	Firmicutes	Clostridia	Clostridiales	Lachnospiraceae	unclassified Lachnospiraceae AC2044 group	uncultured bacterium
8f350169104dead140b496cfcab8f313	6.22944	-2.31935	0.200357	0.565231	-4.10337	4.07172e-05	0.00163035	Spirochaetes	Spirochaetia	Spirochaetales	Spirochaetaceae	Treponema	uncultured bacterium
53be68377bb302182bca4245cd21ad10	5.02155	-2.35407	0.195594	0.57622	-4.08536	4.40077e-05	0.00172686	Bacteroidetes	Bacteroidia	Bacteroidales	p-251-o5	unclassified p-251-o5	uncultured bacterium
b7a6522f8c6a22c2ae36583fc152d7ed	45.1509	3.40242	10.5738	0.839591	4.05247	5.06787e-05	0.00194964	Bacteroidetes	Bacteroidia	Bacteroidales	Rikenellaceae	unclassified Rikenellaceae RC9 gut	uncultured bacterium
39583d237765b7fe4c985acd919b0329	11.2107	-2.89313	0.134611	0.716909	-4.03556	5.44725e-05	0.00205529	Firmicutes	Clostridia	Clostridiales	Christensenellaceae	unclassified Christensenellaceae	uncultured bacterium
c9ca161847cacb87dbd9a88632ed85a4	14.0871	-2.69601	0.154319	0.66944	-4.02727	5.64289e-05	0.00208894	Actinobacteria	Coriobacteriia	Coriobacteriales	Eggerthellaceae	unclassified Eggerthellaceae	uncultured bacterium
6989e155b630cef6eb32c292dc3026b2	9.21915	2.92376	7.58822	0.732179	3.99323	6.51785e-05	0.0023135	Firmicutes	Clostridia	Clostridiales	Christensenellaceae	unclassified Christensenellaceae	uncultured bacterium
48c0812db5d62bbce6fadf0bcee22205	11.0411	3.15105	8.88302	0.789445	3.99148	6.56629e-05	0.0023135	Spirochaetes	Spirochaetia	Spirochaetales	Spirochaetaceae	Treponema	uncultured bacterium
ff3e17ed82372c06ccdb9917a9c87c50	45.7288	3.1677	8.98614	0.793881	3.99015	6.60325e-05	0.0023135	Bacteroidetes	Bacteroidia	Bacteroidales	p-251-o5	unclassified p-251-o5	uncultured bacterium
844547e466e3d2a207828b1de447379b	9.79252	-2.64641	0.159717	0.66406	-3.9852	6.74231e-05	0.00232078	Firmicutes	Clostridia	Clostridiales	Ruminococcaceae	unclassified Ruminococcaceae UCG-010	uncultured bacterium
b7563fce8976a816727cd8a0391137e1	16.0983	3.06117	8.34652	0.772448	3.96295	7.40292e-05	0.00240854	Firmicutes	Clostridia	Clostridiales	Ruminococcaceae	unclassified Ruminococcaceae UCG-010	uncultured bacterium
ffaaab740489c3033488e09c1ab3c9ef	8.59152	-2.44817	0.183243	0.618192	-3.96021	7.48832e-05	0.00240854	Firmicutes	Clostridia	Clostridiales	Ruminococcaceae	unclassified Ruminococcaceae UCG-010	uncultured bacterium
c2c2dd061f17f506093296602e3884e3	22.1965	3.183	9.08194	0.802133	3.96817	7.2426e-05	0.00240854	Firmicutes	Clostridia	Clostridiales	Christensenellaceae	unclassified Christensenellaceae	uncultured bacterium
6b823b34f3c4b50b6c7b8ed2180d7f23	15.8823	-2.68707	0.155278	0.678401	-3.96089	7.46713e-05	0.00240854	Firmicutes	Clostridia	Clostridiales	Peptostreptococcaceae	Terrisporobacter	uncultured bacterium
fdfa57badf4fcc5ea948440323d09fe0	10.1431	-2.78447	0.145141	0.705853	-3.94483	7.98576e-05	0.0024984	Firmicutes	Clostridia	Clostridiales	Ruminococcaceae	Saccharofermentans	uncultured bacterium
3026ad111cffc2b3352257b74edc522c	4.44733	-2.32807	0.19915	0.590322	-3.94373	8.0224e-05	0.0024984	Bacteroidetes	Bacteroidia	Bacteroidales	Rikenellaceae	unclassified Rikenellaceae RC9 gut	uncultured bacterium
100e0e7e5d911b37f1b6647646bcafe8	10.1219	2.79595	6.94488	0.713655	3.91779	8.9365e-05	0.0027396	Firmicutes	Clostridia	Clostridiales	Lachnospiraceae	unclassified Lachnospiraceae	uncultured bacterium
d09707bf2740a89add06e04672319cd2	21.0223	3.0419	8.23576	0.779688	3.90144	9.56236e-05	0.00288636	Bacteroidetes	Bacteroidia	Bacteroidales	Rikenellaceae	hoa5-07d05 gut group	uncultured bacterium
2d3581006aaf10cdd81c09bae6525b30	14.2386	3.05549	8.31372	0.786427	3.88529	0.00010221	0.00302744	Firmicutes	Clostridia	Clostridiales	Christensenellaceae	unclassified Christensenellaceae	uncultured bacterium
1bc8232c046b31dd8e0afc7d5716e907	41.8639	3.47764	11.1397	0.89572	3.88251	0.000103383	0.00302744	Spirochaetes	Spirochaetia	Spirochaetales	Spirochaetaceae	Treponema	uncultured bacterium
85e0cf1783e860b5f0a90a4a276e052f	11.0747	-2.2624	0.208424	0.584311	-3.87192	0.000107981	0.00307043	Bacteroidetes	Bacteroidia	Bacteroidales	Rikenellaceae	unclassified Rikenellaceae RC9 gut	uncultured bacterium
5e80438c7b6f8ed9dabc2c2847e1083b	10.552	-2.48714	0.178359	0.642218	-3.87274	0.000107618	0.00307043	Bacteroidetes	Bacteroidia	Bacteroidales	p-251-o5	unclassified p-251-o5	uncultured bacterium
b6488cb44953ab60de4a2dc4b217cc51	9.53722	-2.76349	0.147268	0.715057	-3.8647	0.000111224	0.00311745	Bacteroidetes	Bacteroidia	Bacteroidales	Prevotellaceae	Alloprevotella	uncultured bacterium
a45e47f657ffc3d127b9194fd6f3bf9f	28.2795	-3.02836	0.122567	0.785353	-3.85605	0.000115233	0.00318432	Firmicutes	Clostridia	Clostridiales	Lachnospiraceae	unclassified Lachnospiraceae UCG-009	uncultured bacterium
1c5c51600e7a22624d4f375c8c41899d	9.64732	-2.54978	0.170781	0.662839	-3.84676	0.000119691	0.00326158	Firmicutes	Clostridia	Clostridiales	Ruminococcaceae	Ruminococcus	uncultured bacterium
b5d629842efa1333ba2ea1b3c2625ae2	60.9675	3.13961	8.81283	0.81774	3.83937	0.00012335	0.00331525	Spirochaetes	Spirochaetia	Spirochaetales	Spirochaetaceae	Treponema	uncultured bacterium
a41a3a75e2211b496cbbc2701e60ec74	14.1142	3.1825	9.0788	0.832127	3.82454	0.000131017	0.00347371	Bacteroidetes	Bacteroidia	Bacteroidales	unclassified Bacteroidales	uncultured bacterium	uncultured bacterium
9096b2452b5fd2157b97738190086f57	10.4778	-2.55895	0.169699	0.670018	-3.81923	0.00013387	0.00350204	Firmicutes	Clostridia	Clostridiales	Ruminococcaceae	Ruminococcus	uncultured bacterium
01892659ff9fa84534c99822df06f504	9.62319	3.00409	8.02271	0.78776	3.81346	0.000137035	0.00351203	Firmicutes	Clostridia	Clostridiales	Ruminococcaceae	[Eubacterium] coprostanoligenes group	uncultured bacterium
13ca2bc6f4498b3c070a23a466da7ab2	14.1048	2.98019	7.8909	0.781786	3.81203	0.000137832	0.00351203	Bacteroidetes	Bacteroidia	Bacteroidales	unclassified Bacteroidales	uncultured bacterium	uncultured bacterium
f7bc6f04cd7632b9b5088b63a25559fe	14.1364	-2.53423	0.172632	0.66705	-3.79915	0.000145192	0.00358384	Firmicutes	Clostridia	Clostridiales	Ruminococcaceae	unclassified Ruminococcaceae NK4A214 group	uncultured bacterium
c040907eb3afed0aee0250217ef140b4	17.3278	3.09443	8.54113	0.815047	3.79662	0.00014668	0.00358384	Bacteroidetes	Bacteroidia	Bacteroidales	unclassified Bacteroidales	uncultured bacterium	uncultured bacterium
3a50a62c76e13a9a1b9f6c248d3442c7	24.1002	3.07055	8.40095	0.807333	3.80333	0.000142766	0.00358384	Bacteroidetes	Bacteroidia	Bacteroidales	Rikenellaceae	unclassified Rikenellaceae RC9 gut	uncultured bacterium
d365dde2e66b6157a33e71b081e57d46	5.48142	-2.1927	0.218742	0.577867	-3.79447	0.000147957	0.00358384	Bacteroidetes	Bacteroidia	Bacteroidales	p-251-o5	unclassified p-251-o5	uncultured bacterium
bb9e6fb50ac22ff35e215fdea295eac9	13.3474	2.94063	7.67744	0.775709	3.79089	0.000150109	0.00359163	Firmicutes	Clostridia	Clostridiales	Ruminococcaceae	Saccharofermentans	uncultured bacterium
a15283a1e87d27823da1dd91068f6c84	46.189	2.93932	7.67048	0.776379	3.78593	0.000153135	0.00361989	Bacteroidetes	Bacteroidia	Bacteroidales	Rikenellaceae	hoa5-07d05 gut group	uncultured bacterium
1e6d3fc1fe4a9f78202bafdcb96caa9e	11.8981	2.85572	7.23864	0.759202	3.76147	0.000168916	0.00387336	Firmicutes	Clostridia	Clostridiales	Lachnospiraceae	unclassified Lachnospiraceae UCG-009	uncultured bacterium
eb38a84bdfcea04a558523a0962622af	8.73627	-2.5554	0.170117	0.679413	-3.7612	0.000169103	0.00387336	Firmicutes	Clostridia	Clostridiales	Ruminococcaceae	unclassified Ruminococcaceae	uncultured bacterium
e0e214cb221e1c23884247390c403a34	10.4394	2.82778	7.09981	0.75203	3.7602	0.00016978	0.00387336	Fibrobacteres	Fibrobacteria	Fibrobacterales	Fibrobacteraceae	Fibrobacter	uncultured bacterium
99e5f6083382010c835dbfef764d704c	8.26989	-2.4952	0.177366	0.665106	-3.75157	0.000175728	0.00391794	Firmicutes	Clostridia	Clostridiales	Ruminococcaceae	unclassified Ruminococcaceae	uncultured bacterium
2947590f3234e4a1a4c7835908be3ff6	9.98069	-2.43197	0.185312	0.648205	-3.75185	0.000175533	0.00391794	Bacteroidetes	Bacteroidia	Bacteroidales	Prevotellaceae	Alloprevotella	uncultured bacterium
c2c58311ce92afc57cc241041be778de	3.50291	-2.06129	0.239601	0.551852	-3.73522	0.000187548	0.00413449	Bacteroidetes	Bacteroidia	Bacteroidales	p-251-o5	unclassified p-251-o5	uncultured bacterium
77ad5ef8b6dfd6b58b3e826ae04ded44	21.81	-3.00855	0.124261	0.808347	-3.72186	0.000197764	0.00431126	Fibrobacteres	Fibrobacteria	Fibrobacterales	Fibrobacteraceae	Fibrobacter	uncultured bacterium
fea46fc570dabd2fb37c7f531e8aa39a	18.4266	3.13861	8.80673	0.847164	3.70484	0.000211525	0.00451101	Bacteroidetes	Bacteroidia	Bacteroidales	unclassified Bacteroidales	uncultured bacterium	uncultured bacterium
95b02242e39d33b98b7950d3f2b5a1e2	5.99065	-2.26899	0.207476	0.612389	-3.70514	0.000211274	0.00451101	Firmicutes	Clostridia	Clostridiales	Lachnospiraceae	FD2005	uncultured bacterium
638f4cc3aadceeb9bab99b1c05db52c0	5.3661	-2.12588	0.229111	0.574565	-3.69998	0.000215613	0.00452093	Bacteroidetes	Bacteroidia	Bacteroidales	Prevotellaceae	unclassified Prevotellaceae	uncultured bacterium
71a24e182a88a5a4d7db062b8d6e776e	7.75899	2.36578	5.15432	0.639603	3.69883	0.000216599	0.00452093	Firmicutes	Clostridia	Clostridiales	Lachnospiraceae	unclassified Lachnospiraceae	uncultured bacterium
1fa3bafbeab9b6a6e4b834fa33964c0c	8.53396	-2.4024	0.18915	0.65219	-3.68358	0.000229979	0.00470019	Spirochaetes	Spirochaetia	Spirochaetales	Spirochaetaceae	Treponema	uncultured bacterium
bddf661f417fee4273696071578c7447	15.5558	2.85972	7.25872	0.776009	3.68516	0.000228561	0.00470019	Firmicutes	Clostridia	Clostridiales	Lachnospiraceae	unclassified Lachnospiraceae	uncultured bacterium
7e2152a6d04e6e396ff9deb5cc35bd96	10.0737	2.60873	6.09967	0.709217	3.67833	0.00023477	0.00474864	Bacteroidetes	Bacteroidia	Bacteroidales	Rikenellaceae	unclassified Rikenellaceae RC9 gut	uncultured bacterium
d81cbd96acafdf9b2d843ede2c50de0f	12.6756	2.7201	6.58917	0.743091	3.66051	0.00025171	0.00503934	Bacteroidetes	Bacteroidia	Bacteroidales	Marinifilaceae	unclassified Marinifilaceae	uncultured bacterium
dc2e632c29322f0f5288d3443c5fbaff	20.7757	3.09556	8.54782	0.846343	3.65757	0.000254621	0.00504612	Bacteroidetes	Bacteroidia	Bacteroidales	unclassified Bacteroidales	uncultured bacterium	uncultured bacterium
14356701c74e709b799d959ac6cd8079	12.4459	-2.48896	0.178135	0.681907	-3.65	0.000262242	0.00514519	Bacteroidetes	Bacteroidia	Bacteroidales	Prevotellaceae	unclassified Prevotellaceae UCG-001	uncultured bacterium
6062f747d438ae10ebaddb70cd0f7161	45.1311	-2.7001	0.153883	0.74237	-3.63713	0.000275692	0.00535552	Bacteroidetes	Bacteroidia	Bacteroidales	unclassified Bacteroidales	uncultured bacterium	uncultured bacterium
70e94e01649c625ce2c180071035ab3c	5.66139	-2.08945	0.234971	0.576992	-3.62128	0.000293154	0.0056389	Bacteroidetes	Bacteroidia	Bacteroidales	Prevotellaceae	unclassified Prevotellaceae	uncultured bacterium
73e8fd0d6c3e8a4f54f86cac0c1a6448	7.58307	2.74342	6.69657	0.758532	3.61675	0.000298324	0.00568263	Firmicutes	Clostridia	Clostridiales	Lachnospiraceae	unclassified Lachnospiraceae XPB1014 group	uncultured bacterium
a72037d1fc4130c4783be13a1f7d225c	38.1538	3.0984	8.56469	0.858045	3.611	0.000305017	0.00575426	Fibrobacteres	Fibrobacteria	Fibrobacterales	Fibrobacteraceae	Fibrobacter	uncultured bacterium
26a60f81b0987d46b6ebbf1b89de837c	5.59807	-1.95462	0.257988	0.544723	-3.58829	0.000332848	0.00621951	Spirochaetes	Spirochaetia	Spirochaetales	Spirochaetaceae	Treponema	uncultured bacterium
71d3cd0dfb1ba639a28b0d4e23c7a076	7.22519	2.69388	6.47051	0.752647	3.57921	0.00034464	0.00637909	Bacteroidetes	Bacteroidia	Bacteroidales	p-251-o5	unclassified p-251-o5	uncultured bacterium
5bade50c90a06412b7dbb4c3abfcaedd	4.12077	-1.98514	0.252589	0.555177	-3.57568	0.000349315	0.00640519	Spirochaetes	Spirochaetia	Spirochaetales	Spirochaetaceae	Treponema	uncultured bacterium
bb5d57e7ffa55fc23b9e8873952a3415	12.8335	-2.66303	0.157888	0.745333	-3.57294	0.000352998	0.0064128	Firmicutes	Clostridia	Clostridiales	Christensenellaceae	unclassified Christensenellaceae	uncultured bacterium
8944b3c148b5d7d7ee98cca7d47f1713	20.8987	-2.74051	0.149632	0.768661	-3.5653	0.000363435	0.00648236	Bacteroidetes	Bacteroidia	Bacteroidales	Prevotellaceae	Alloprevotella	uncultured bacterium
17403f6309143dbbc90a2b2213ce60eb	7.13473	2.4003	5.27912	0.67289	3.56714	0.000360894	0.00648236	Bacteroidetes	Bacteroidia	Bacteroidales	p-251-o5	unclassified p-251-o5	uncultured bacterium
bde7245fb5723df7e86c938ff3938799	10.6237	2.45905	5.49856	0.69092	3.5591	0.000372129	0.00657764	Bacteroidetes	Bacteroidia	Bacteroidales	unclassified Bacteroidales	uncultured bacterium	uncultured bacterium
22a0b58899715f7f3fc06863fd851c4f	8.90494	2.44713	5.4533	0.694464	3.52377	0.000425456	0.00745308	Bacteroidetes	Bacteroidia	Bacteroidales	p-251-o5	unclassified p-251-o5	uncultured bacterium
603672672fd636692ee124df3c9680d7	11.5573	2.70905	6.53892	0.771647	3.51074	0.000446861	0.00775877	Firmicutes	Clostridia	Clostridiales	Ruminococcaceae	Saccharofermentans	uncultured bacterium
abce51dbb98f6db3eb237a2ec28dc6f2	7.82232	2.59325	6.03458	0.741238	3.49854	0.000467811	0.00805127	Bacteroidetes	Bacteroidia	Bacteroidales	p-251-o5	unclassified p-251-o5	uncultured bacterium
073d90eaabe44996c38c202621fbb886	52.7337	2.96769	7.82285	0.848956	3.4957	0.000472824	0.00806679	Bacteroidetes	Bacteroidia	Bacteroidales	Rikenellaceae	unclassified Rikenellaceae RC9 gut	uncultured bacterium
d68014e76a639342ace849219d55ce11	4.17352	-1.91107	0.265896	0.548718	-3.48278	0.000496237	0.00839326	Firmicutes	Clostridia	Clostridiales	Ruminococcaceae	unclassified Ruminococcaceae	uncultured bacterium
a0e52c49e9764e231926ecf3d6b4f184	10.4286	-2.32566	0.199484	0.672084	-3.46037	0.000539436	0.00904593	Fibrobacteres	Fibrobacteria	Fibrobacterales	Fibrobacteraceae	Fibrobacter	uncultured bacterium
ea8337346f869481d2079fd0f9678dd9	30.7578	-2.86029	0.13771	0.828203	-3.45361	0.000553137	0.0091198	Firmicutes	Clostridia	Clostridiales	Ruminococcaceae	unclassified Ruminococcaceae	uncultured bacterium
fbcf0e118948e0da7c26364654f24d6f	6.69862	2.43492	5.40736	0.704599	3.45576	0.000548748	0.0091198	Bacteroidetes	Bacteroidia	Bacteroidales	Rikenellaceae	hoa5-07d05 gut group	uncultured bacterium
93088770c41eb9e42730142b359c23a0	32.2069	2.72228	6.59915	0.789173	3.44954	0.00056155	0.00918135	Firmicutes	Clostridia	Clostridiales	Ruminococcaceae	unclassified Ruminococcaceae NK4A214 group	uncultured bacterium
726f5a362404e473c9f0d2e71135e9e4	6.68214	2.44893	5.46012	0.711088	3.44392	0.000573344	0.00929671	Firmicutes	Clostridia	Clostridiales	Ruminococcaceae	unclassified Ruminococcaceae UCG-010	uncultured bacterium
7db0124211719e00192b8df7795e3310	5.58413	-1.8695	0.273668	0.543771	-3.43803	0.000585967	0.00942351	Bacteroidetes	Bacteroidia	Bacteroidales	unclassified Bacteroidales	uncultured bacterium	uncultured bacterium
a50bfc189968b1c9213861bc59df3954	6.68599	2.10566	4.30396	0.613067	3.43464	0.00059335	0.00946466	Bacteroidetes	Bacteroidia	Bacteroidales	p-251-o5	unclassified p-251-o5	uncultured bacterium
9f15312746abed8d3eea5300363c56cb	23.3258	2.79183	6.92506	0.814917	3.4259	0.000612761	0.00969545	Fibrobacteres	Fibrobacteria	Fibrobacterales	Fibrobacteraceae	Fibrobacter	uncultured bacterium
ce19d946b66c7f52d40e278d63aadb2d	19.9829	2.7017	6.50566	0.791023	3.41545	0.000636774	0.00999481	Firmicutes	Clostridia	Clostridiales	Lachnospiraceae	Lachnoclostridium	uncultured bacterium
da4f6390dbd526a12ad03f5d4f978fb8	7.68683	2.23014	4.6918	0.653991	3.41005	0.000649516	0.0101139	Bacteroidetes	Bacteroidia	Bacteroidales	Rikenellaceae	unclassified Rikenellaceae RC9 gut	uncultured bacterium
8d0ae4c267c315457535e9cf5d77eeeb	24.4534	-2.58269	0.16693	0.757904	-3.40767	0.000655208	0.0101222	Bacteroidetes	Bacteroidia	Bacteroidales	unclassified Bacteroidales	uncultured bacterium	uncultured bacterium
0aad231d5576a631461fc7085947ccc5	11.1244	2.42665	5.37643	0.714244	3.39751	0.000680029	0.0104236	Firmicutes	Clostridia	Clostridiales	Ruminococcaceae	unclassified Ruminococcaceae UCG-010	uncultured bacterium
0bb6af61b31fed00cfaca519dbaa6844	10.1784	2.32747	5.01923	0.685995	3.39283	0.00069174	0.0105209	Spirochaetes	Spirochaetia	Spirochaetales	Spirochaetaceae	Treponema	uncultured bacterium
c0686407740323570a59e1649a473624	27.436	-2.69019	0.154944	0.793691	-3.38946	0.000700297	0.0105691	Bacteroidetes	Bacteroidia	Bacteroidales	p-251-o5	unclassified p-251-o5	uncultured bacterium
21d37e85cd5931fdf602c63f052fca21	40.8965	2.51005	5.69641	0.741845	3.38353	0.000715605	0.0105827	Bacteroidetes	Bacteroidia	Bacteroidales	Rikenellaceae	hoa5-07d05 gut group	uncultured bacterium
a726bbee44d1a3e25920c4e041cc070d	3.30918	-1.85783	0.27589	0.548519	-3.387	0.000706611	0.0105827	Bacteroidetes	Bacteroidia	Bacteroidales	unclassified Bacteroidales	uncultured bacterium	uncultured bacterium
ba20dbc2cf20375b92dfc832f024f86b	8.31878	2.30368	4.93717	0.680989	3.38285	0.000717377	0.0105827	Firmicutes	Bacilli	Lactobacillales	Lactobacillaceae	Lactobacillus	Lactobacillus equigenerosi DSM 18793 JCM 14505
07181eadfe74f916fc29e6aa59aca309	9.04273	2.42343	5.36444	0.716952	3.38018	0.000724375	0.0106061	Firmicutes	Clostridia	Clostridiales	Christensenellaceae	unclassified Christensenellaceae	uncultured bacterium
03beebc26884d1bcd1217d7de11e6cb4	12.9936	-2.27556	0.206532	0.6747	-3.3727	0.000744346	0.0108178	Firmicutes	Clostridia	Clostridiales	Ruminococcaceae	Ruminiclostridium	uncultured bacterium
d353c8f514a6bc56d8b62324e75e3c5a	9.24439	-2.42367	0.186381	0.719367	-3.36917	0.000753947	0.0108721	Firmicutes	Clostridia	Clostridiales	Ruminococcaceae	unclassified Ruminococcaceae UCG-005	uncultured bacterium
739a9973413a0e6468bb9566e61483fc	23.5657	2.77624	6.85064	0.824478	3.36727	0.000759161	0.0108721	Bacteroidetes	Bacteroidia	Bacteroidales	Prevotellaceae	unclassified Prevotellaceae UCG-003	uncultured bacterium
f9f0e931b4778f256889bc843b259980	12.8117	2.48148	5.58472	0.737944	3.3627	0.000771838	0.0109735	Firmicutes	Negativicutes	Selenomonadales	Veillonellaceae	Schwartzia	uncultured bacterium
63227714eec50cef76ca69cf8dcca714	23.6441	-2.73735	0.14996	0.815177	-3.35798	0.000785135	0.0110823	Fibrobacteres	Fibrobacteria	Fibrobacterales	Fibrobacteraceae	Fibrobacter	uncultured bacterium
9c0ced6ec58ceeb58acc13b4a7930f9b	6.88612	2.15738	4.46104	0.642876	3.35583	0.000791279	0.0110892	Spirochaetes	Spirochaetia	Spirochaetales	Spirochaetaceae	Treponema	uncultured bacterium
b79740030bfeb2724e9678916ec9a7dd	12.6764	-2.56347	0.169168	0.764629	-3.35257	0.000800642	0.0111409	Bacteroidetes	Bacteroidia	Bacteroidales	Rikenellaceae	unclassified Rikenellaceae RC9 gut	uncultured bacterium
2a5ac7d905511a1895c78ac66858bb3a	5.46952	-1.91885	0.264465	0.573033	-3.34858	0.000812258	0.0111444	Firmicutes	Clostridia	Clostridiales	Ruminococcaceae	unclassified Ruminococcaceae UCG-002	uncultured bacterium
3f91c42a64ce8073ff1e8f86587518f4	8.71664	2.30498	4.94159	0.688299	3.3488	0.000811623	0.0111444	Spirochaetes	Spirochaetia	Spirochaetales	Spirochaetaceae	Treponema	uncultured bacterium
5ae623329286630ab26c271827dc06dc	9.82747	2.51514	5.71655	0.753426	3.33827	0.000843003	0.0114859	Spirochaetes	Spirochaetia	Spirochaetales	Spirochaetaceae	Treponema	uncultured bacterium
49ebed43141d61edce50ff5e709069e2	9.77762	2.51378	5.71116	0.755943	3.32536	0.000883042	0.0119485	Firmicutes	Clostridia	Clostridiales	Lachnospiraceae	unclassified Lachnospiraceae XPB1014 group	uncultured bacterium
751b69864e5a458f83cfafaca25df9b3	100.749	3.09887	8.56747	0.935987	3.3108	0.000930288	0.0125015	Fibrobacteres	Fibrobacteria	Fibrobacterales	Fibrobacteraceae	Fibrobacter	uncultured bacterium
f43ec946d2bba7c6684df44d6d69592e	15.0103	2.44353	5.43972	0.739967	3.30222	0.000959235	0.0128029	Fibrobacteres	Fibrobacteria	Fibrobacterales	Fibrobacteraceae	Fibrobacter	uncultured bacterium
33d0a769ca0ecb07673ca74e8008b131	22.566	2.76002	6.77407	0.840009	3.28571	0.00101727	0.0134858	Bacteroidetes	Bacteroidia	Bacteroidales	Rikenellaceae	unclassified Rikenellaceae RC9 gut	uncultured bacterium
07defe0e69c7a30d59b2ca74fa8c71c4	15.4241	2.65049	6.27879	0.808733	3.27733	0.00104793	0.0137989	Fibrobacteres	Fibrobacteria	Fibrobacterales	Fibrobacteraceae	Fibrobacter	uncultured bacterium
16dfddb050c1aef7201f9f7979ba4fb7	8.58303	2.22065	4.66104	0.677984	3.27537	0.00105522	0.0138023	Bacteroidetes	Bacteroidia	Bacteroidales	unclassified Bacteroidales	uncultured bacterium	uncultured bacterium
ab7fa47f8e1df6c8eab109226be2b949	6.25218	-1.83742	0.279821	0.5621	-3.26886	0.00107983	0.0140306	Firmicutes	Clostridia	Clostridiales	Lachnospiraceae	Lachnoclostridium	uncultured bacterium
a55d8b213bc1e7894e1d60c17522f499	15.9489	2.54974	5.85527	0.781039	3.26455	0.0010964	0.0141522	Bacteroidetes	Bacteroidia	Bacteroidales	unclassified Bacteroidales	uncultured bacterium	uncultured bacterium
d65e4221eee107593a5a1ddda17e8ed7	9.85998	-2.25408	0.209631	0.6921	-3.25687	0.00112648	0.0143917	Spirochaetes	Spirochaetia	Spirochaetales	Spirochaetaceae	Treponema	uncultured bacterium
bb155596445d9778287874cbe1897e46	10.4824	-2.19698	0.218094	0.674731	-3.25608	0.00112963	0.0143917	Firmicutes	Clostridia	Clostridiales	Clostridiales Family XIII	Anaerovorax	uncultured bacterium
944ce1c6dbfb080cb464026990e5c452	12.443	2.43052	5.39086	0.75063	3.23797	0.00120385	0.0151535	Firmicutes	Clostridia	Clostridiales	Ruminococcaceae	[Eubacterium] coprostanoligenes group	uncultured bacterium
395aaedb9ff06e3672f2811b068ecaba	8.02413	2.35251	5.10711	0.727778	3.23245	0.00122734	0.0151535	Firmicutes	Clostridia	Clostridiales	Ruminococcaceae	unclassified Ruminococcaceae NK4A214 group	uncultured bacterium
fa622435e3207ab03e000ca450e056d7	87.3681	2.64918	6.2731	0.819599	3.23229	0.00122804	0.0151535	Spirochaetes	Spirochaetia	Spirochaetales	Spirochaetaceae	Treponema	uncultured bacterium
00506e172334eee6218fcf8839887c6c	8.61603	-2.05794	0.240159	0.636293	-3.23427	0.00121956	0.0151535	Bacteroidetes	Bacteroidia	Bacteroidales	p-251-o5	unclassified p-251-o5	uncultured bacterium
81a3774871adee028e084f9926e4dab3	7.17566	2.218	4.65248	0.685678	3.23475	0.00121748	0.0151535	Bacteroidetes	Bacteroidia	Bacteroidales	unclassified Bacteroidales	uncultured bacterium	uncultured bacterium
ff17de4c1cc5ad8730f2453539331d4b	6.68175	-2.05575	0.240524	0.637055	-3.22695	0.00125117	0.0153424	Proteobacteria	Deltaproteobacteria	Bradymonadales	unclassified Bradymonadales	uncultured bacterium	uncultured bacterium
890c6152d5820e4702991691ce8f40a6	9.03483	2.39251	5.25069	0.745361	3.20986	0.00132799	0.0160216	Firmicutes	Clostridia	Clostridiales	Ruminococcaceae	Ruminiclostridium	uncultured bacterium
3de3074ee07dffc05c83759db4092b1b	6.59862	2.31916	4.99041	0.722659	3.2092	0.00133105	0.0160216	Bacteroidetes	Bacteroidia	Bacteroidales	p-251-o5	unclassified p-251-o5	uncultured bacterium
9fadebcf6fd94a4aed8b4a6b5c43000f	14.8628	2.46686	5.52838	0.768448	3.21018	0.00132653	0.0160216	Firmicutes	Clostridia	Clostridiales	Lachnospiraceae	unclassified Lachnospiraceae	uncultured bacterium
93a8c8e1aa7a726a63cd8095641e0925	7.38066	2.40841	5.30889	0.75107	3.20664	0.00134296	0.0160664	Bacteroidetes	Bacteroidia	Bacteroidales	Prevotellaceae	unclassified Prevotellaceae UCG-001	uncultured bacterium
f11e8cf8aac15ce815694307b0c6d96f	13.1923	2.47626	5.56454	0.773812	3.20008	0.00137389	0.0161412	Firmicutes	Clostridia	Clostridiales	Ruminococcaceae	unclassified Ruminococcaceae NK4A214 group	uncultured bacterium
41222706dd42e1813c466565857ebfc4	18.3134	2.3985	5.27255	0.749314	3.20093	0.00136984	0.0161412	Firmicutes	Clostridia	Clostridiales	Ruminococcaceae	Ruminiclostridium	uncultured bacterium
ed8dab340af68003b98a1aa787de36f2	21.9413	-2.36712	0.193832	0.739542	-3.20079	0.00137051	0.0161412	Firmicutes	Clostridia	Clostridiales	Lachnospiraceae	unclassified Lachnospiraceae	uncultured bacterium
4f0b80d98800eb42819dbf7c6da4d92b	9.63894	2.25508	4.77362	0.705652	3.19574	0.0013947	0.0161683	Firmicutes	Clostridia	Clostridiales	Lachnospiraceae	unclassified Lachnospiraceae	uncultured bacterium
b91315dfb4c3af1e7229aab2b3524222	51.3211	-2.52597	0.173623	0.790382	-3.19589	0.00139401	0.0161683	Firmicutes	Clostridia	Clostridiales	Ruminococcaceae	unclassified Ruminococcaceae UCG-002	uncultured bacterium
a2d0d0608ad0787534d677cd74581e8f	8.20008	2.21285	4.63589	0.692713	3.19446	0.00140092	0.0161683	Bacteroidetes	Bacteroidia	Bacteroidales	p-251-o5	unclassified p-251-o5	uncultured bacterium
64fc8b0f12e6e9f814a36aa94fff95b5	26.6687	2.34228	5.07105	0.73421	3.19021	0.0014217	0.0163121	Fibrobacteres	Fibrobacteria	Fibrobacterales	Fibrobacteraceae	Fibrobacter	uncultured bacterium
4531ff6f9ba8fa5eeda4b10095957183	12.3709	-2.22682	0.213629	0.701591	-3.17395	0.00150377	0.0171535	Firmicutes	Clostridia	Clostridiales	Ruminococcaceae	unclassified Ruminococcaceae UCG-002	uncultured bacterium
83a01c922b13e0322a2b2df7b0ca8622	19.6485	-2.25383	0.209666	0.713676	-3.15806	0.00158821	0.0179084	Firmicutes	Clostridia	Clostridiales	Christensenellaceae	unclassified Christensenellaceae	uncultured bacterium
89bc5bdde4b5e9be2dbec5f8d8a3e807	12.8	-2.36017	0.194768	0.747182	-3.15877	0.00158438	0.0179084	Bacteroidetes	Bacteroidia	Bacteroidales	unclassified Bacteroidales	uncultured bacterium	uncultured bacterium
4124e52d9d5b16942000d6db96d9ff1b	19.1186	2.72782	6.62456	0.86703	3.14617	0.00165423	0.0185463	Firmicutes	Clostridia	Clostridiales	Ruminococcaceae	unclassified Ruminococcaceae NK4A214 group	uncultured bacterium
52fd2750f032857af4c7018e16fffc2b	10.6857	-2.08968	0.234932	0.66663	-3.1347	0.0017203	0.0186517	Firmicutes	Clostridia	Clostridiales	Ruminococcaceae	[Eubacterium] coprostanoligenes group	uncultured bacterium
942d5ace4cdc3762db2059db6d5ad85f	14.1317	-2.41199	0.187897	0.77065	-3.12981	0.00174919	0.0186517	Firmicutes	Clostridia	Clostridiales	Ruminococcaceae	unclassified Ruminococcaceae NK4A214 group	uncultured bacterium
a8394a1779e278194d40bc3eb4f16ef5	18.3372	-2.26534	0.208	0.721907	-3.138	0.00170106	0.0186517	Firmicutes	Clostridia	Clostridiales	Ruminococcaceae	Saccharofermentans	uncultured bacterium
b19f4a134977a8928cd7a9a2dc679bca	6.65394	-1.92592	0.263173	0.615218	-3.13046	0.00174531	0.0186517	Bacteroidetes	Bacteroidia	Bacteroidales	Prevotellaceae	unclassified Prevotellaceae UCG-001	uncultured bacterium
2685014168365216d4f072679171d449	11.9905	-2.03908	0.243319	0.650881	-3.1328	0.00173148	0.0186517	Bacteroidetes	Bacteroidia	Bacteroidales	Rikenellaceae	unclassified Rikenellaceae RC9 gut	uncultured bacterium
6bae65b3c9dcd98a81a04e227c56c02c	6.99493	2.20539	4.61199	0.703328	3.13565	0.00171472	0.0186517	Bacteroidetes	Bacteroidia	Bacteroidales	Muribaculaceae	unclassified Muribaculaceae	uncultured bacterium
7672142fe408c797c6a6a7726a6282cb	15.714	-2.44597	0.183522	0.77963	-3.13735	0.00170484	0.0186517	Bacteroidetes	Bacteroidia	Bacteroidales	unclassified Bacteroidales	uncultured bacterium	uncultured bacterium
e72462b3e4d137dd3f646bd2b1da82a7	8.22959	2.0156	4.04349	0.643326	3.13309	0.00172974	0.0186517	Firmicutes	Clostridia	Clostridiales	Clostridiales Family XIII	unclassified Clostridiales Family XIII	uncultured bacterium
e5c895bf7f47e7e533a72524752ec7cd	25.6815	2.44742	5.45442	0.778982	3.14182	0.001679	0.0186517	Firmicutes	Clostridia	Clostridiales	Lachnospiraceae	Coprococcus	uncultured bacterium
bed40028b57bb9ab50b8610d5bf9d70b	7.16623	2.30402	4.93832	0.737321	3.12485	0.00177894	0.018765	Bacteroidetes	Bacteroidia	Bacteroidales	unclassified Bacteroidales	uncultured bacterium	uncultured bacterium
fb1e63eab19cb710d7ad37e8d1b9fa3e	6.18835	-1.73232	0.300968	0.55419	-3.12586	0.00177289	0.018765	Bacteroidetes	Bacteroidia	Bacteroidales	p-251-o5	unclassified p-251-o5	uncultured bacterium
7a5c9eef2e150d46594ba2dffead615c	43.3562	2.7246	6.60975	0.872519	3.12268	0.00179213	0.018803	Firmicutes	Clostridia	Clostridiales	Christensenellaceae	unclassified Christensenellaceae	uncultured bacterium
6f250b31ba9e1c59280ae83ff4ba5f48	9.26587	2.35819	5.12728	0.757712	3.11226	0.00185664	0.0193762	Firmicutes	Clostridia	Clostridiales	Ruminococcaceae	Pygmaiobacter	uncultured bacterium
2bd2a4fca37e66332fa72bea1a598176	6.54934	2.06978	4.19824	0.665732	3.10903	0.00187702	0.0194852	Bacteroidetes	Bacteroidia	Bacteroidales	Prevotellaceae	unclassified Prevotellaceae UCG-004	uncultured bacterium
f05d313b0631cb243ae81fd98285ce38	23.7137	2.24625	4.74449	0.724061	3.1023	0.00192025	0.0197464	Firmicutes	Bacilli	Lactobacillales	Lactobacillaceae	Lactobacillus	uncultured bacterium
7257e6be54f8f71c959415b1e192ce3f	8.76406	1.94276	3.8444	0.626296	3.10198	0.00192231	0.0197464	Firmicutes	Clostridia	Clostridiales	Lachnospiraceae	unclassified Lachnospiraceae	uncultured bacterium
83878630ff918b0b9a2c656a0d839faf	7.41079	2.29601	4.91098	0.740571	3.10033	0.00193308	0.0197536	Bacteroidetes	Bacteroidia	Bacteroidales	unclassified Bacteroidales	uncultured bacterium	uncultured bacterium
ee2b6e1ce470114e5577f58ddfa613d5	12.3493	2.20256	4.60295	0.711303	3.09651	0.00195811	0.0199057	Bacteroidetes	Bacteroidia	Bacteroidales	unclassified Bacteroidales	uncultured bacterium	uncultured bacterium
44cd46616f9f5185f6929715b791c2b8	13.7575	-2.31682	0.200709	0.750483	-3.08711	0.00202113	0.0204405	Firmicutes	Clostridia	Clostridiales	Lachnospiraceae	unclassified Lachnospiraceae	uncultured bacterium
ce05259e4bed9ab4073ae627fe8fd519	9.65222	-2.10384	0.232638	0.685131	-3.07072	0.00213545	0.0214859	Bacteroidetes	Bacteroidia	Bacteroidales	Prevotellaceae	unclassified Prevotellaceae UCG-001	uncultured bacterium
2cd5fb76c373b1be7789c1278a7ed193	31.222	2.54279	5.82717	0.82915	3.06675	0.002164	0.0216621	Bacteroidetes	Bacteroidia	Bacteroidales	unclassified Bacteroidales	uncultured bacterium	uncultured bacterium
3231e2b0e7e703463be4b7cf224c3488	11.7717	2.14889	4.43486	0.701517	3.0632	0.0021898	0.0218091	Firmicutes	Clostridia	Clostridiales	Ruminococcaceae	unclassified Ruminococcaceae UCG-002	uncultured bacterium
58f926ad29aa83a80115f5d7c553d440	49.0726	2.63196	6.19866	0.862739	3.0507	0.00228311	0.0226236	Bacteroidetes	Bacteroidia	Bacteroidales	p-251-o5	unclassified p-251-o5	uncultured bacterium
c1ea3c7369a92b2a6804d8b3b7f8bcdf	11.0543	2.07147	4.20314	0.679657	3.04781	0.00230513	0.0227269	Bacteroidetes	Bacteroidia	Bacteroidales	unclassified Bacteroidales	uncultured bacterium	uncultured bacterium
fce875219bc919ad494399824cd8793f	22.3816	-2.19715	0.218068	0.723045	-3.03874	0.00237569	0.0229808	Firmicutes	Clostridia	Clostridiales	Ruminococcaceae	Candidatus Soleaferrea	uncultured bacterium
91c9c8759a9126cc70f43b4407dc2374	7.84863	1.86018	3.63054	0.612322	3.03792	0.00238218	0.0229808	Bacteroidetes	Bacteroidia	Bacteroidales	Prevotellaceae	unclassified Prevotellaceae UCG-003	uncultured bacterium
19607cc1999ee8ad4e8acc96f53c0291	4.94573	-1.85319	0.27678	0.609314	-3.04143	0.00235455	0.0229808	Bacteroidetes	Bacteroidia	Bacteroidales	unclassified Bacteroidales	uncultured bacterium	uncultured bacterium
4aa805ef26f223d19042d2714d745c8c	15.4216	-2.09652	0.233821	0.690327	-3.037	0.00238945	0.0229808	Bacteroidetes	Bacteroidia	Bacteroidales	unclassified Bacteroidales	uncultured bacterium	uncultured bacterium
1ea6049222e291307e98c8ab54c81ab2	11.2709	2.15341	4.44877	0.708398	3.03983	0.00236714	0.0229808	Bacteroidetes	Bacteroidia	Bacteroidales	p-251-o5	unclassified p-251-o5	uncultured bacterium
62856494aaa7c2420a150bec22061ed4	14.1926	2.20345	4.60578	0.726549	3.03276	0.00242332	0.023193	Firmicutes	Clostridia	Clostridiales	Lachnospiraceae	[Eubacterium] hallii group	uncultured bacterium
f30e3df5c7d6cba69cefd25232d13ac8	18.0804	-2.39264	0.190434	0.789325	-3.03125	0.00243545	0.0231958	Firmicutes	Clostridia	Clostridiales	Ruminococcaceae	Ruminococcus	uncultured bacterium
2c78e4bdeab4c2db5c068992b399c22e	9.69291	2.17452	4.51437	0.723813	3.00426	0.00266226	0.0252336	Bacteroidetes	Bacteroidia	Bacteroidales	Rikenellaceae	unclassified Rikenellaceae RC9 gut	uncultured bacterium
640a64b984c6c18eecf4fd1baffc9086	4.69264	1.72758	3.31173	0.575667	3.00101	0.00269083	0.0253817	Spirochaetes	Spirochaetia	Spirochaetales	Spirochaetaceae	Treponema	uncultured bacterium
67ef470f4654d9b61332c8f380248bf7	6.89146	-1.88497	0.270749	0.62852	-2.99906	0.0027081	0.0254225	Bacteroidetes	Bacteroidia	Bacteroidales	Rikenellaceae	unclassified Rikenellaceae RC9 gut	uncultured bacterium
9244eb387b6ed91493b4e382779c80f2	5.2151	1.88269	3.68762	0.628869	2.99377	0.00275551	0.0257444	Bacteroidetes	Bacteroidia	Bacteroidales	p-251-o5	unclassified p-251-o5	uncultured bacterium
dad4eca7df296f084a08b84c6275c532	7.71525	1.97202	3.92317	0.659206	2.99151	0.00277605	0.0258133	Firmicutes	Clostridia	Clostridiales	Lachnospiraceae	unclassified Lachnospiraceae	uncultured bacterium
f9795b8979454f995cc5c640a79aeda9	12.5891	2.28289	4.86652	0.763715	2.98919	0.00279718	0.0258871	Firmicutes	Clostridia	Clostridiales	Ruminococcaceae	unclassified Ruminococcaceae UCG-002	uncultured bacterium
e3f75c7f1f80b773a8fd2a9055adc600	73.7752	2.35856	5.12858	0.790477	2.98372	0.00284768	0.0261081	Firmicutes	Clostridia	Clostridiales	Ruminococcaceae	Ruminococcus	uncultured bacterium
8af70c139c96ad8f9f2316fddff1e15b	14.4593	2.24312	4.7342	0.751517	2.98479	0.00283774	0.0261081	Bacteroidetes	Bacteroidia	Bacteroidales	unclassified Bacteroidales	uncultured bacterium	uncultured bacterium
a197b3cf1bff389fb64ea4e58e8c8b8b	21.9676	2.36589	5.15471	0.794206	2.97894	0.00289248	0.0263956	Bacteroidetes	Bacteroidia	Bacteroidales	p-251-o5	unclassified p-251-o5	uncultured bacterium
8c408a33cc81afb22e344660b3e7e9d6	17.6775	-2.07918	0.236648	0.699858	-2.97086	0.00296965	0.0269743	Firmicutes	Clostridia	Clostridiales	Ruminococcaceae	[Eubacterium] coprostanoligenes group	uncultured bacterium
958b89172303d830c8c5c43913b1b8c5	11.4709	2.1106	4.3187	0.715039	2.95172	0.00316008	0.0285717	Bacteroidetes	Bacteroidia	Bacteroidales	Rikenellaceae	unclassified Rikenellaceae RC9 gut	uncultured bacterium
bec7129ed5ef1a1f18648e80936d156a	14.2831	1.9936	3.98228	0.678177	2.93964	0.00328592	0.0295733	Firmicutes	Clostridia	Clostridiales	Lachnospiraceae	unclassified Lachnospiraceae AC2044 group	uncultured bacterium
398a2d59d414963445e91f25aeb67e59	5.10384	1.78949	3.45692	0.609812	2.93449	0.00334096	0.0299314	Bacteroidetes	Bacteroidia	Bacteroidales	Rikenellaceae	unclassified Rikenellaceae RC9 gut	uncultured bacterium
9ce8edd13707b7caa6fb18bfbee8fe47	2.8367	-1.58318	0.333745	0.54029	-2.93024	0.00338695	0.0302054	Firmicutes	Clostridia	Clostridiales	Lachnospiraceae	unclassified Lachnospiraceae XPB1014 group	uncultured bacterium
e6caeecc9cadcdf172bd9cc9e63201f7	11.6257	2.13338	4.38744	0.728516	2.92839	0.00340721	0.0302487	Bacteroidetes	Bacteroidia	Bacteroidales	Rikenellaceae	unclassified Rikenellaceae RC9 gut	uncultured bacterium
7aff4c07cfa7c7fd94de4d59533891c7	6.28106	2.11378	4.32824	0.722968	2.92375	0.00345839	0.0305647	Bacteroidetes	Bacteroidia	Bacteroidales	Rikenellaceae	unclassified Rikenellaceae RC9 gut	uncultured bacterium
683614c60a8dcd6609c082cbb96fdf36	14.856	2.20528	4.61165	0.755603	2.91857	0.00351636	0.0309376	Bacteroidetes	Bacteroidia	Bacteroidales	Rikenellaceae	unclassified Rikenellaceae RC9 gut	uncultured bacterium
0a9a5a52fc66d9bf5d3bb03c58bed7b8	5.41793	2.00888	4.0247	0.690925	2.90752	0.00364302	0.0317671	Bacteroidetes	Bacteroidia	Bacteroidales	Prevotellaceae	unclassified Prevotellaceae UCG-001	uncultured bacterium
21a9b1ec58a3fb70dcbeabd257cd3035	2.96591	-1.44571	0.367111	0.497142	-2.90805	0.0036369	0.0317671	Firmicutes	Bacilli	Bacillales	Planococcaceae	Kurthia	uncultured bacterium
d22d276643c37aeafea4e2f1bcf39ccd	15.8202	2.32022	4.99409	0.798929	2.90416	0.00368235	0.031968	Bacteroidetes	Bacteroidia	Bacteroidales	Prevotellaceae	unclassified Prevotellaceae	uncultured bacterium
5e321c18b701047c6c6ee59f48cc1ddc	19.4172	-2.24978	0.210256	0.775464	-2.90121	0.00371728	0.0321291	Firmicutes	Clostridia	Clostridiales	Ruminococcaceae	unclassified Ruminococcaceae UCG-005	uncultured bacterium
5e9f8fed53d9f1adec03c709c64905c6	19.3834	-2.0814	0.236285	0.719185	-2.89411	0.00380239	0.0327206	Bacteroidetes	Bacteroidia	Bacteroidales	p-251-o5	unclassified p-251-o5	uncultured bacterium
942156e62f66ee9db0dc0166eccc7f3a	15.9095	2.36436	5.14924	0.817654	2.89164	0.00383241	0.0328349	Spirochaetes	Spirochaetia	Spirochaetales	Spirochaetaceae	Treponema	uncultured bacterium
89e4afc9b88c5b3e4671c535cd6d450f	6.12203	1.92886	3.80755	0.668455	2.88555	0.00390728	0.0331865	Bacteroidetes	Bacteroidia	Bacteroidales	Prevotellaceae	unclassified Prevotellaceae	uncultured bacterium
621e04f12598b636466ff50d69252ef5	4.93794	-1.73585	0.300232	0.601448	-2.88612	0.00390027	0.0331865	Bacteroidetes	Bacteroidia	Bacteroidales	Prevotellaceae	unclassified Prevotellaceae	uncultured bacterium
ad2f15809055d0e1b87e2b07292d74bf	12.5798	2.28991	4.89025	0.795605	2.8782	0.00399952	0.0338235	Bacteroidetes	Bacteroidia	Bacteroidales	Prevotellaceae	unclassified Prevotellaceae	uncultured bacterium
a4b4a85e64ada9769ec72f2b5502cdfe	6.11381	1.92578	3.79941	0.671042	2.86983	0.00410694	0.0345829	Spirochaetes	Spirochaetia	Spirochaetales	Spirochaetaceae	Treponema	uncultured bacterium
17d8809dad0eef729594827e4b8a339c	7.48649	1.87123	3.65844	0.654096	2.86079	0.00422589	0.0354325	Bacteroidetes	Bacteroidia	Bacteroidales	unclassified Bacteroidales	uncultured bacterium	uncultured bacterium
623b3e367f4585732d5bc097b267a7a7	6.42926	1.83608	3.57038	0.642266	2.85875	0.00425314	0.0355092	Firmicutes	Clostridia	Clostridiales	Lachnospiraceae	unclassified Lachnospiraceae	uncultured bacterium
3225ff40f9bd10702a4b54e14c6ac801	6.46894	1.91891	3.78136	0.67345	2.84937	0.00438062	0.0364186	Firmicutes	Clostridia	Clostridiales	Lachnospiraceae	unclassified Lachnospiraceae	uncultured bacterium
14311b8bf9fa8e3cd98dafd09f919e06	6.97179	1.89503	3.71931	0.665622	2.84701	0.00441314	0.0365341	Firmicutes	Clostridia	Clostridiales	Ruminococcaceae	unclassified Ruminococcaceae NK4A214 group	uncultured bacterium
dfd317a5d9ce3d03d856295e57f65a41	8.12775	-1.91703	0.264799	0.674424	-2.84247	0.00447658	0.0367975	Firmicutes	Clostridia	Clostridiales	Ruminococcaceae	Ruminococcus	uncultured bacterium
5eb7beffa0aadbfda3c5b0ae3e1fa0c7	4.10036	-1.5195	0.348806	0.534651	-2.84205	0.00448247	0.0367975	Bacteroidetes	Bacteroidia	Bacteroidales	p-251-o5	unclassified p-251-o5	uncultured bacterium
8957cacc3227fd6a36e24302e976bbc9	15.8537	2.02825	4.07911	0.714103	2.84028	0.00450741	0.0368481	Bacteroidetes	Bacteroidia	Bacteroidales	Rikenellaceae	hoa5-07d05 gut group	uncultured bacterium
541f04ff783addbf4bed6240374bca04	14.6062	-1.97871	0.253717	0.700277	-2.82561	0.00471908	0.0384184	Bacteroidetes	Bacteroidia	Bacteroidales	Paludibacteraceae	unclassified Paludibacteraceae	uncultured bacterium
c51d701f04e2397e3ddfc097a1e77c5d	99.8889	2.39225	5.24977	0.848137	2.8206	0.00479341	0.0388115	Fibrobacteres	Fibrobacteria	Fibrobacterales	Fibrobacteraceae	Fibrobacter	uncultured bacterium
c02dacd69d8b067f0758b85c8e7442a0	7.80211	-1.93903	0.260792	0.687674	-2.81969	0.00480693	0.0388115	Firmicutes	Negativicutes	Selenomonadales	Veillonellaceae	Schwartzia	uncultured bacterium
792bd2d1de4df0b63ed7ba90e10e0439	26.1217	-2.21796	0.214945	0.786994	-2.81827	0.00482836	0.0388248	Bacteroidetes	Bacteroidia	Bacteroidales	p-251-o5	unclassified p-251-o5	uncultured bacterium
d27ddf98c9657fa26a0e4d846d0b4b2d	6.34144	2.02394	4.06693	0.719828	2.8117	0.00492801	0.0394643	Firmicutes	Clostridia	Clostridiales	Christensenellaceae	unclassified Christensenellaceae	uncultured bacterium
ef72bb9514453b42f50b812206c10fd5	10.9599	2.03457	4.09701	0.724122	2.80971	0.0049586	0.0395479	Spirochaetes	Spirochaetia	Spirochaetales	Spirochaetaceae	Treponema	uncultured bacterium
fef0fa8a6d944fadf2bdfa4ad4f2371c	55.2647	-2.04472	0.242369	0.729577	-2.80261	0.00506903	0.0402649	Bacteroidetes	Bacteroidia	Bacteroidales	unclassified Bacteroidales	uncultured bacterium	uncultured bacterium
ee54e54fde0d36f0795e9a2de084892e	10.7507	-2.01723	0.247033	0.720929	-2.79809	0.00514054	0.0406683	Firmicutes	Clostridia	Clostridiales	Lachnospiraceae	unclassified Lachnospiraceae	uncultured bacterium
7d0b83013530ab546b60a15bd02445c3	20.1624	-2.19069	0.219047	0.784425	-2.79273	0.00522647	0.0410212	Fibrobacteres	Fibrobacteria	Fibrobacterales	Fibrobacteraceae	Fibrobacter	uncultured bacterium
6afc6d9755fa93b92ea6973ade47d384	4.39066	-1.5716	0.336436	0.562751	-2.7927	0.00522696	0.0410212	Firmicutes	Clostridia	Clostridiales	Lachnospiraceae	unclassified Lachnospiraceae XPB1014 group	uncultured bacterium
8b920351c501a2cd90f78fd8b6e25cd2	14.3566	2.44511	5.44568	0.878195	2.78425	0.0053652	0.0416068	Firmicutes	Clostridia	Clostridiales	Lachnospiraceae	unclassified Lachnospiraceae AC2044 group	uncultured bacterium
c66edf8538f1bff0fd3f5494c3bc09c1	62.1684	2.42062	5.35402	0.868882	2.7859	0.00533788	0.0416068	Bacteroidetes	Bacteroidia	Bacteroidales	p-251-o5	unclassified p-251-o5	uncultured bacterium
eb1f8f5133b6a279f76aa614cd565396	23.3996	2.26555	4.80837	0.813459	2.78508	0.00535144	0.0416068	Bacteroidetes	Bacteroidia	Bacteroidales	p-251-o5	unclassified p-251-o5	uncultured bacterium
098e8645de7feda378b35a935badb7a0	34.8681	2.41482	5.33252	0.868666	2.77991	0.00543732	0.0418482	Bacteroidetes	Bacteroidia	Bacteroidales	Paludibacteraceae	unclassified Paludibacteraceae	uncultured bacterium
c8053999fd63aa05b147ab76eb6ec7c0	6.99393	1.94493	3.8502	0.699663	2.77981	0.00543899	0.0418482	Bacteroidetes	Bacteroidia	Bacteroidales	p-251-o5	unclassified p-251-o5	uncultured bacterium
d86f160c6aefab6b4d773292c9e5963e	17.7802	-2.13846	0.227121	0.770032	-2.77711	0.00548445	0.0420332	Bacteroidetes	Bacteroidia	Bacteroidales	unclassified Bacteroidales	uncultured bacterium	uncultured bacterium
19f58438943136d49c16b4fafe449d26	8.5977	-1.75183	0.296925	0.631923	-2.77222	0.00556757	0.0423884	Firmicutes	Clostridia	Clostridiales	Ruminococcaceae	Ruminococcus	uncultured bacterium
dfb6f3a285b41a979c1425e26f257633	10.1783	-2.10714	0.232107	0.760194	-2.77184	0.00557402	0.0423884	Bacteroidetes	Bacteroidia	Bacteroidales	Rikenellaceae	unclassified Rikenellaceae RC9 gut	uncultured bacterium
adba48989224fce0b23ae0a414ea1f2c	9.00257	1.91263	3.76495	0.690958	2.76808	0.00563869	0.0427147	Firmicutes	Clostridia	Clostridiales	Ruminococcaceae	unclassified Ruminococcaceae UCG-010	uncultured bacterium
b651dbbb860085d704acbbdf30ae831c	8.7061	2.12907	4.37435	0.771213	2.76068	0.00576815	0.0433606	Spirochaetes	Spirochaetia	Spirochaetales	Spirochaetaceae	Treponema	uncultured bacterium
891c5ea37e6aeb401d36c54a3bfcc221	13.143	-1.97013	0.255231	0.713582	-2.7609	0.00576428	0.0433606	Firmicutes	Clostridia	Clostridiales	Lachnospiraceae	unclassified Lachnospiraceae	uncultured bacterium
8b17e56086a1df057f780bfe7d1e69e0	22.0768	1.98091	3.94742	0.718021	2.75885	0.00580059	0.043438	Firmicutes	Clostridia	Clostridiales	Christensenellaceae	unclassified Christensenellaceae	uncultured bacterium
aaaecece826d174bed86a4a35482a5a8	16.4764	-1.95982	0.25706	0.711286	-2.75532	0.00586349	0.0435764	Firmicutes	Clostridia	Clostridiales	Ruminococcaceae	unclassified Ruminococcaceae NK4A214 group	uncultured bacterium
7d07055935e0989db835dbaef6b7836c	20.135	-2.21133	0.215935	0.802385	-2.75595	0.00585226	0.0435764	Bacteroidetes	Bacteroidia	Bacteroidales	p-251-o5	unclassified p-251-o5	uncultured bacterium
7fb3ec5c8d86b19fa6db809a42f6ad63	38.9089	2.1595	4.46761	0.784577	2.75244	0.00591522	0.0436496	Firmicutes	Clostridia	Clostridiales	Ruminococcaceae	unclassified Ruminococcaceae NK4A214 group	uncultured bacterium
7f9266a5c7aac8aff15637af2660305d	14.9538	1.99102	3.97517	0.723401	2.7523	0.00591784	0.0436496	Firmicutes	Clostridia	Clostridiales	Lachnospiraceae	unclassified Lachnospiraceae	uncultured bacterium
53f1f78dd6982fc3c5446930aea24e6e	19.4718	2.05281	4.14914	0.746766	2.74894	0.00597887	0.0437707	Firmicutes	Clostridia	Clostridiales	Clostridiales Family XIII	unclassified Clostridiales Family XIII	uncultured bacterium
7e86c2c302abefb58dfba0c60430b6d5	20.447	-2.10256	0.232845	0.764641	-2.74973	0.00596443	0.0437707	Firmicutes	Clostridia	Clostridiales	Lachnospiraceae	unclassified Lachnospiraceae	uncultured bacterium
6047ac94d91d52c1ed5007a9910f726c	12.6913	-1.83176	0.280921	0.666723	-2.74741	0.00600676	0.0438114	Firmicutes	Clostridia	Clostridiales	Ruminococcaceae	unclassified Ruminococcaceae UCG-005	uncultured bacterium
851f7e5654a7208e5e9486448cf2938c	23.6151	2.16527	4.48551	0.788797	2.74503	0.00605056	0.0439674	Firmicutes	Clostridia	Clostridiales	Ruminococcaceae	unclassified Ruminococcaceae UCG-002	uncultured bacterium
60d030d02abfb4bb7beb62a93acecaea	26.2343	2.03807	4.10697	0.743125	2.74257	0.00609599	0.0441341	Bacteroidetes	Bacteroidia	Bacteroidales	unclassified Bacteroidales	uncultured bacterium	uncultured bacterium
574507ae4ea66c789e8c7481b2b1d7ab	29.226	2.13266	4.38526	0.778367	2.73992	0.0061454	0.0441889	Firmicutes	Clostridia	Clostridiales	Lachnospiraceae	unclassified Lachnospiraceae	uncultured bacterium
06fd7fcd8f9a2dba76c5bbc320a04fb8	14.8524	2.00115	4.00319	0.730414	2.73975	0.00614861	0.0441889	Bacteroidetes	Bacteroidia	Bacteroidales	unclassified Bacteroidales	uncultured bacterium	uncultured bacterium
46a4065835eb1b016c2844790f25b72a	28.6148	2.22145	4.66362	0.811776	2.73653	0.00620904	0.0443135	Fibrobacteres	Fibrobacteria	Fibrobacterales	Fibrobacteraceae	Fibrobacter	uncultured bacterium
3d4c0f97907403bc09b6189baf5a4413	17.2124	2.00822	4.02285	0.733884	2.73642	0.00621111	0.0443135	Firmicutes	Clostridia	Clostridiales	Lachnospiraceae	unclassified Lachnospiraceae	uncultured bacterium
8bc076a845d320630eff5ce1c75f2f59	4.73875	1.81919	3.52882	0.665466	2.7337	0.00626268	0.0445195	Firmicutes	Clostridia	Clostridiales	Christensenellaceae	unclassified Christensenellaceae	uncultured bacterium
034d64bd9e46e543a84cb16e57475e31	49.3055	-2.57377	0.167965	0.941916	-2.73249	0.00628585	0.0445229	Bacteroidetes	Bacteroidia	Bacteroidales	unclassified Bacteroidales	uncultured bacterium	uncultured bacterium
cb558aceb8200a51af65d74f23c43f54	12.6888	2.0477	4.13447	0.750268	2.72929	0.00634706	0.0447345	Bacteroidetes	Bacteroidia	Bacteroidales	Rikenellaceae	hoa5-07d05 gut group	uncultured bacterium
c4eb29fedfc3bac547f7f9894b07eb21	8.06017	1.87425	3.66611	0.686903	2.72855	0.00636132	0.0447345	Bacteroidetes	Bacteroidia	Bacteroidales	unclassified Bacteroidales	uncultured bacterium	uncultured bacterium
dbf65e63dc7e4ed76e672e902b357909	6.57118	1.98741	3.96525	0.729015	2.72616	0.00640762	0.0448991	Firmicutes	Clostridia	Clostridiales	Lachnospiraceae	unclassified Lachnospiraceae	uncultured bacterium
60fc125c6a010d0d2133ab21b613ba83	5.40718	1.67632	3.19612	0.615669	2.72277	0.00647374	0.0450407	Firmicutes	Clostridia	Clostridiales	Defluviitaleaceae	unclassified Defluviitaleaceae	uncultured bacterium
7f3d85e1715baa3c8d1a2931eaa1f3a8	8.89714	1.97393	3.92836	0.724784	2.72347	0.00646005	0.0450407	Bacteroidetes	Bacteroidia	Bacteroidales	p-251-o5	unclassified p-251-o5	uncultured bacterium
626a4cc370903ca4af4f8ec087a0b65f	39.4163	-2.16553	0.222901	0.797525	-2.71531	0.00662143	0.0455833	Firmicutes	Clostridia	Clostridiales	Ruminococcaceae	Saccharofermentans	uncultured bacterium
a55b9fa9cc8258e3cea68ba7eb7c3c3e	23.8432	2.35075	5.10088	0.865564	2.71586	0.00661047	0.0455833	Bacteroidetes	Bacteroidia	Bacteroidales	p-251-o5	unclassified p-251-o5	uncultured bacterium
adb229646475c30261b9899151f16899	24.598	2.29497	4.90745	0.844595	2.71725	0.00658274	0.0455833	Firmicutes	Clostridia	Clostridiales	Clostridiaceae	Clostridium sensu stricto	uncultured bacterium
707ff32216f9b21a9ab96a845052c83b	11.6468	-1.80407	0.286366	0.666428	-2.70707	0.00678802	0.0465668	Bacteroidetes	Bacteroidia	Bacteroidales	p-251-o5	unclassified p-251-o5	uncultured bacterium
21c0bcac5d984a511bf3114061745b6a	11.5065	1.92857	3.80677	0.712915	2.70519	0.00682654	0.0466679	Firmicutes	Clostridia	Clostridiales	Lachnospiraceae	unclassified Lachnospiraceae XPB1014 group	uncultured bacterium
ade53cdbbb724d28d598ce1b2ac7c3cc	20.831	-1.97347	0.25464	0.730787	-2.70047	0.00692421	0.047008	Firmicutes	Clostridia	Clostridiales	Ruminococcaceae	[Eubacterium] coprostanoligenes group	uncultured bacterium
de5fbc8d60c1fd0528fabfb30ab511a9	9.71839	1.85917	3.62799	0.688406	2.70069	0.00691963	0.047008	Spirochaetes	Spirochaetia	Spirochaetales	Spirochaetaceae	Treponema	uncultured bacterium
616b41bcbfa82782e68b24696242aeaa	24.3291	-2.32367	0.199758	0.861337	-2.69775	0.00698092	0.0472295	Bacteroidetes	Bacteroidia	Bacteroidales	p-251-o5	unclassified p-251-o5	uncultured bacterium
29e2f482aa991c851e3c4c9d9367f897	12.9043	1.94018	3.83752	0.719576	2.69628	0.00701195	0.0472764	Spirochaetes	Spirochaetia	Spirochaetales	Spirochaetaceae	Treponema	uncultured bacterium
7db2b86a7c21b342b8f3fa2c325ea9be	11.2455	-1.74175	0.299007	0.646479	-2.69421	0.0070556	0.0474078	Bacteroidetes	Bacteroidia	Bacteroidales	Prevotellaceae	Alloprevotella	uncultured bacterium
623eebffdce02f163896558805b7f6ce	10.3548	1.9061	3.74794	0.708995	2.68845	0.00717837	0.0480681	Firmicutes	Clostridia	Clostridiales	Ruminococcaceae	[Eubacterium] coprostanoligenes group	uncultured bacterium
adaa2f8f2adb37fb176eb73ed0abfcfe	11.7685	1.99649	3.99029	0.744042	2.68331	0.00728984	0.0486485	Bacteroidetes	Bacteroidia	Bacteroidales	Rikenellaceae	unclassified Rikenellaceae RC9 gut	uncultured bacterium
